# Supplementary material for: Rare Human Missense Variants can affect the Function of Disease-Relevant Proteins by Loss and Gain of Peroxisomal Targeting Motifs
Source: Int J Mol Sci. 2019 Sep 17;20(18):4609. doi: 10.3390/ijms20184609 (PMC6770196; doi:10.3390/ijms20184609)
Supplement: Supplementary file 1 [file ijms-20-04609-s001.zip]

Archive with 5 entries (4 files):
- Supplementary Materials/
- Supplementary Materials/Table S1.xlsx
- Supplementary Materials/Table S2.xlsx
- Supplementary Materials/Table S3.xlsx
- Supplementary Materials/Table S4.xlsx
