# Supplementary material for: Rare Human Missense Variants can affect the Function of Disease-Relevant Proteins by Loss and Gain of Peroxisomal Targeting Motifs
Source: Int J Mol Sci. 2019 Sep 17;20(18):4609. doi: 10.3390/ijms20184609 (PMC6770196; doi:10.3390/ijms20184609)
Supplement: Supplementary file 1 [file ijms-20-04609-s001.zip › Supplementary Materials/Table S1.xlsx]

## Sheet: Sheet1
Gene	OMIM Disease/Phenotype annotation	UniProt Subcellular Annotation
ACAD11	None known	SUBCELLULAR LOCATION: Peroxisome {ECO:0000250}. Mitochondrion {ECO:0000269|PubMed:21237683}. Note=Has been detected associated with mitochondrial membrane, but no matrix, in kidney and cerebellum, as well as in a neuroblastoma cell line, but not in skin fibroblasts, where it is observed in cytoplasmic vesicles (PubMed:21237683). No mitochondrial targeting signals could be predicted for any known …
ACOT2	None known	SUBCELLULAR LOCATION: Mitochondrion {ECO:0000269|PubMed:16940157}.
ACOT8	None known	SUBCELLULAR LOCATION: Cytoplasm {ECO:0000269|PubMed:10092594}. Peroxisome matrix {ECO:0000269|PubMed:10092594, ECO:0000269|PubMed:15194431}. Note=Predominantly localized in the peroxisome (PubMed:10092594, PubMed:15194431). {ECO:0000269|PubMed:10092594, ECO:0000269|PubMed:15194431}.
ACOX2	Bile acid synthesis defect, congenital	SUBCELLULAR LOCATION: Peroxisome {ECO:0000269|PubMed:27884763, ECO:0000269|PubMed:8943006}.
ACOX3	None known	SUBCELLULAR LOCATION: Peroxisome {ECO:0000305}.
AGXT	Hyperoxaluria, primary, type 1	SUBCELLULAR LOCATION: Peroxisome {ECO:0000269|PubMed:1703535, ECO:0000269|PubMed:23229545, ECO:0000269|PubMed:24055001, ECO:0000269|PubMed:26149463}. Mitochondrion {ECO:0000269|PubMed:1703535, ECO:0000269|PubMed:23229545}. Note=Predominantly localized in the peroxisomes. Mitochondrial mistargeting occurs in variant proteins Arg-41, Arg-47, Ile-152, Arg-170 and Thr-244 associated with the disease …
BAAT	Familial hypercholesterolemia	SUBCELLULAR LOCATION: Cytoplasm {ECO:0000269|PubMed:12810727}.
CRAT	Neurodegeneration with brain iron accumulation	SUBCELLULAR LOCATION: Endoplasmic reticulum {ECO:0000305}. Peroxisome {ECO:0000305}. Mitochondrion inner membrane {ECO:0000305}; Peripheral membrane protein {ECO:0000305}; Matrix side {ECO:0000305}.; SUBCELLULAR LOCATION: Isoform 1: Mitochondrion {ECO:0000305}.; SUBCELLULAR LOCATION: Isoform 2: Peroxisome {ECO:0000305}.
CROT	None known	SUBCELLULAR LOCATION: Peroxisome {ECO:0000305}.
DAO	Schizophrenia	SUBCELLULAR LOCATION: Peroxisome.
DHRS4	None known	SUBCELLULAR LOCATION: Peroxisome {ECO:0000269|PubMed:10333503}. Note=Isoform 1 is peroxisomal, while isoform 4 is not.; SUBCELLULAR LOCATION: Isoform 7: Nucleus {ECO:0000269|PubMed:22227495}.
ECH1	None known	SUBCELLULAR LOCATION: Mitochondrion {ECO:0000250}. Peroxisome {ECO:0000250}.
ECI2	None known	SUBCELLULAR LOCATION: Isoform 1: Mitochondrion {ECO:0000250}.; SUBCELLULAR LOCATION: Isoform 2: Peroxisome matrix.
EHHADH	Fanconi renotubular syndrome	SUBCELLULAR LOCATION: Peroxisome.
EPHX2	Familiar hypercholesterolemia, diabetic retinopathy	SUBCELLULAR LOCATION: Cytoplasm. Peroxisome.
FNDC5	None known	SUBCELLULAR LOCATION: Cell membrane {ECO:0000269|PubMed:22237023}; Single-pass type I membrane protein {ECO:0000269|PubMed:22237023}. Peroxisome membrane {ECO:0000250}; Single-pass type I membrane protein {ECO:0000250}. Note=Imported in peroxisomes through the PEX5 receptor pathway. {ECO:0000250}.; SUBCELLULAR LOCATION: Irisin: Secreted. Note=Detected in the blood of individuals subjected to endu…
HACL1	None known	SUBCELLULAR LOCATION: Peroxisome.
HSD17B4	DBP deficiency (type I-III), Perrault syndrome 1	SUBCELLULAR LOCATION: Peroxisome.
IDI1	None known	SUBCELLULAR LOCATION: Peroxisome.
IDI2	None known	SUBCELLULAR LOCATION: Peroxisome {ECO:0000269|PubMed:17202134}.
LONP2	None known	SUBCELLULAR LOCATION: Peroxisome matrix {ECO:0000255|HAMAP-Rule:MF_03121, ECO:0000269|PubMed:14561759, ECO:0000269|PubMed:18281296, ECO:0000269|PubMed:22002062}.
MLYCD	Malonyl-CoA decarboxylase deficiency	SUBCELLULAR LOCATION: Cytoplasm {ECO:0000269|PubMed:10417274}. Mitochondrion matrix {ECO:0000269|PubMed:10417274}. Peroxisome {ECO:0000269|PubMed:10417274}. Peroxisome matrix {ECO:0000250}. Note=Enzymatically active in all three subcellular compartments. {ECO:0000250}.
NOS2	Hypertension, malaria resistance	SUBCELLULAR LOCATION: Cytoplasm, cytosol {ECO:0000269|PubMed:21199876}. Note=Localizes as discrete foci scattered throughout the cytosol and in the presence of SPSB1 and SPSB4, exhibits a more diffuse cytosolic localization. {ECO:0000269|PubMed:21199876}.
NUDT12	None known	SUBCELLULAR LOCATION: Peroxisome {ECO:0000269|PubMed:12790796}.
NUDT19	Not on OMIM	SUBCELLULAR LOCATION: Peroxisome {ECO:0000250}.
NUDT7	None known	SUBCELLULAR LOCATION: Peroxisome {ECO:0000250}.
PAOX	None known	SUBCELLULAR LOCATION: Peroxisome {ECO:0000250}. Cytoplasm {ECO:0000250}.
PIPOX	None known	SUBCELLULAR LOCATION: Peroxisome.
PMVK	Porokeratosis 1, multiple types	SUBCELLULAR LOCATION: Cytoplasm, cytosol {ECO:0000269|PubMed:10191291, ECO:0000269|PubMed:27052676}.
PRDX5	None known	SUBCELLULAR LOCATION: Isoform Mitochondrial: Mitochondrion {ECO:0000269|PubMed:10521424, ECO:0000269|PubMed:10751410}.; SUBCELLULAR LOCATION: Isoform Cytoplasmic+peroxisomal: Cytoplasm {ECO:0000269|PubMed:10514471, ECO:0000269|PubMed:10751410}. Peroxisome matrix {ECO:0000269|PubMed:10514471, ECO:0000269|PubMed:10521424, ECO:0000269|PubMed:10751410}. Note=Imported into peroxisomes via peroxisomal …
SCP2	Leukoencephalopathy with dystonia and motor neuropathy	SUBCELLULAR LOCATION: Cytoplasm {ECO:0000269|PubMed:17157249}. Mitochondrion {ECO:0000269|PubMed:17157249}. Note=Cytoplasmic in the liver and also associated with mitochondria especially in steroidogenic tissues.; SUBCELLULAR LOCATION: Isoform SCPx: Peroxisome. Note=Interaction with PEX5 is essential for peroxisomal import.; SUBCELLULAR LOCATION: Isoform SCP2: Mitochondrion {ECO:0000305}.
SERHL2	None known	SUBCELLULAR LOCATION: Cytoplasm, perinuclear region {ECO:0000250}. Peroxisome {ECO:0000250}. Note=Concentrated in perinuclear vesicles. May be located in peroxisomes. {ECO:0000250}.
TYSND1	None known	SUBCELLULAR LOCATION: Peroxisome {ECO:0000269|PubMed:22002062}.
USP2	None known	SUBCELLULAR LOCATION: Cytoplasm {ECO:0000250|UniProtKB:O88623}. Cytoplasm, perinuclear region {ECO:0000250|UniProtKB:O88623}. Note=Localizes in the spermatid head in late-elongating spermatids in the thin area between the outer acrosomal membrane and the plasma membrane. {ECO:0000250|UniProtKB:Q5U349}.; SUBCELLULAR LOCATION: Isoform 4: Nucleus {ECO:0000250|UniProtKB:Q5U349}. Membrane {ECO:0000250…
ZADH2	None known	SUBCELLULAR LOCATION: Peroxisome {ECO:0000250|UniProtKB:Q8BGC4}.
