# Supplementary material for: Rare Human Missense Variants can affect the Function of Disease-Relevant Proteins by Loss and Gain of Peroxisomal Targeting Motifs
Source: Int J Mol Sci. 2019 Sep 17;20(18):4609. doi: 10.3390/ijms20184609 (PMC6770196; doi:10.3390/ijms20184609)
Supplement: Supplementary file 1 [file ijms-20-04609-s001.zip › Supplementary Materials/Table S2.xlsx]

## Sheet: Sheet1
gene	ID	ALT allele
ANK3	rs201169886	A
ARHGAP1	rs747965330	T
CCPG1	rs758888174	C
DOCK4	rs752915503	A
FAM101A	rs760206157	A
FAM114A1	rs944719429	T
GIMAP2	rs771972754	T
GLTP	rs773190605	C
HPGDS	rs765481546	C
KIF7	rs757991046	C
MURC	rs752878354	T
PPP4R4	rs576288488	T
RNF216	rs754657972	T
SEPT2	rs149773653	A
SH3PXD2B	rs201157559	A
SULT1A1	rs549823060	G
