# Supplementary material for: Rare Human Missense Variants can affect the Function of Disease-Relevant Proteins by Loss and Gain of Peroxisomal Targeting Motifs
Source: Int J Mol Sci. 2019 Sep 17;20(18):4609. doi: 10.3390/ijms20184609 (PMC6770196; doi:10.3390/ijms20184609)
Supplement: Supplementary file 1 [file ijms-20-04609-s001.zip › Supplementary Materials/Table S3.xlsx]

## Sheet: All
chr	gene	ccds_id	rsID	coordinates	last_3aa	mt_3aa	Score_WT	Score_MT	score_diff	Prediction_classification_WT	Prediction_classification_MT	FILTER	source	Subcellular_location_[CC]	prot_length	last12aa	last12aa_MT
1	A3GALT2	CCDS60080.1	rs1286854938	33772377	LRN	RRN	-41.087	-40.125	0.962	Not targeted	Not targeted	PASS	G	SUBCELLULAR LOCATION: Golgi apparatus, Golgi stack membrane {ECO:0000250|UniProtKB:A0A4Z3}; Single-pass type II membrane protein {ECO:0000250|UniProtKB:A0A4Z3}. Note=Also found in numerous large vesicles throughout the cytoplasm of the soma. {ECO:0000250|UniProtKB:A0A4Z3}.	340	LWAPKGYRLLRN	LWAPKGYRLRRN
1	A3GALT2	CCDS60080.1	rs1286854938	33772377	LRN	PRN	-41.087	-24.969	16.118	Not targeted	Not targeted	PASS	G	SUBCELLULAR LOCATION: Golgi apparatus, Golgi stack membrane {ECO:0000250|UniProtKB:A0A4Z3}; Single-pass type II membrane protein {ECO:0000250|UniProtKB:A0A4Z3}. Note=Also found in numerous large vesicles throughout the cytoplasm of the soma. {ECO:0000250|UniProtKB:A0A4Z3}.	340	LWAPKGYRLLRN	LWAPKGYRLPRN
1	AADACL4	CCDS30590.1	rs539045497	12726737	KGI	NGI	-76.368	-75.02	1.348	Not targeted	Not targeted	PASS	E	SUBCELLULAR LOCATION: Membrane {ECO:0000305}; Single-pass type II membrane protein {ECO:0000305}.	407	IVNAVVSYIKGI	IVNAVVSYINGI
1	AADACL4	CCDS30590.1	rs768344406	12726739	KGI	KDI	-76.368	-83.715	-7.347	Not targeted	Not targeted	PASS	E	SUBCELLULAR LOCATION: Membrane {ECO:0000305}; Single-pass type II membrane protein {ECO:0000305}.	407	IVNAVVSYIKGI	IVNAVVSYIKDI
1	AADACL4	CCDS30590.1	rs138002747	12726741	KGI	KGV	-76.368	-78.54	-2.172	Not targeted	Not targeted	PASS	E	SUBCELLULAR LOCATION: Membrane {ECO:0000305}; Single-pass type II membrane protein {ECO:0000305}.	407	IVNAVVSYIKGI	IVNAVVSYIKGV
1	AADACL4	CCDS30590.1	rs138002747	12726741	KGI	KGL	-76.368	-37.869	38.499	Not targeted	Not targeted	PASS	E	SUBCELLULAR LOCATION: Membrane {ECO:0000305}; Single-pass type II membrane protein {ECO:0000305}.	407	IVNAVVSYIKGI	IVNAVVSYIKGL
1	AADACL4	CCDS30590.1	rs138002747	12726741	KGI	KGL	-76.368	-37.869	38.499	Not targeted	Not targeted	RF	G	SUBCELLULAR LOCATION: Membrane {ECO:0000305}; Single-pass type II membrane protein {ECO:0000305}.	407	IVNAVVSYIKGI	IVNAVVSYIKGL
1	AADACL4	CCDS30590.1	rs771149164	12726742	KGI	KGT	-76.368	-89.794	-13.426	Not targeted	Not targeted	PASS	E	SUBCELLULAR LOCATION: Membrane {ECO:0000305}; Single-pass type II membrane protein {ECO:0000305}.	407	IVNAVVSYIKGI	IVNAVVSYIKGT
1	ABCA4	CCDS747.1	rs1305529425	94458798	AQD	AQY	-56.918	-44.97	11.948	Not targeted	Not targeted	PASS	E	SUBCELLULAR LOCATION: Membrane {ECO:0000269|PubMed:10075733}; Multi-pass membrane protein {ECO:0000269|PubMed:10075733}. Note=Localized to outer segment disk edges of rods and cones, with around one million copies/photoreceptor.	2273	PRAAGASRQAQD	PRAAGASRQAQY
1	ABCA4	CCDS747.1	rs765900918	94461667	AQD	AKD	-56.918	-14.823	42.095	Not targeted	Not targeted	PASS	E	SUBCELLULAR LOCATION: Membrane {ECO:0000269|PubMed:10075733}; Multi-pass membrane protein {ECO:0000269|PubMed:10075733}. Note=Localized to outer segment disk edges of rods and cones, with around one million copies/photoreceptor.	2273	PRAAGASRQAQD	PRAAGASRQAKD
1	ABCB10	CCDS1580.1	rs748496881	229653931	ISA	ISP	-86.092	-86.092	0	Not targeted	Not targeted	PASS	E	SUBCELLULAR LOCATION: Mitochondrion inner membrane; Multi-pass membrane protein.	738	RKLMNKQSFISA	RKLMNKQSFISP
1	ABCD3	CCDS44175.1	rs1379794511	94944100	LWH	LCH	-106.176	-98.672	7.504	Not targeted	Not targeted	RF	E	SUBCELLULAR LOCATION: Peroxisome membrane {ECO:0000269|PubMed:10704444}; Multi-pass membrane protein {ECO:0000255|PROSITE-ProRule:PRU00441, ECO:0000269|PubMed:10704444}.	236	IGAQVLGKILWH	IGAQVLGKILCH
1	ABCD3	CCDS44175.1	rs769127252	94944101	LWH	LWY	-106.176	-94.229	11.947	Not targeted	Not targeted	PASS	E	SUBCELLULAR LOCATION: Peroxisome membrane {ECO:0000269|PubMed:10704444}; Multi-pass membrane protein {ECO:0000255|PROSITE-ProRule:PRU00441, ECO:0000269|PubMed:10704444}.	236	IGAQVLGKILWH	IGAQVLGKILWY
1	ABCD3	CCDS44175.1	rs773858258	94944102	LWH	LWR	-106.176	-106.176	0	Not targeted	Not targeted	PASS	E	SUBCELLULAR LOCATION: Peroxisome membrane {ECO:0000269|PubMed:10704444}; Multi-pass membrane protein {ECO:0000255|PROSITE-ProRule:PRU00441, ECO:0000269|PubMed:10704444}.	236	IGAQVLGKILWH	IGAQVLGKILWR
1	ABCD3	CCDS44175.1	rs761611681	94944103	LWH	LWQ	-106.176	-106.176	0	Not targeted	Not targeted	PASS	E	SUBCELLULAR LOCATION: Peroxisome membrane {ECO:0000269|PubMed:10704444}; Multi-pass membrane protein {ECO:0000255|PROSITE-ProRule:PRU00441, ECO:0000269|PubMed:10704444}.	236	IGAQVLGKILWH	IGAQVLGKILWQ
1	ABL2	CCDS30947.1	rs753806668	179076856	VQR	VQS	-84.497	-84.497	0	Not targeted	Not targeted	RF	E	SUBCELLULAR LOCATION: Cytoplasm, cytoskeleton.	1182	SCVQEISDVVQR	SCVQEISDVVQS
1	ABL2	CCDS30947.1	rs754754439	179076858	VQR	VQG	-84.497	-84.497	0	Not targeted	Not targeted	AC0;RF	E	SUBCELLULAR LOCATION: Cytoplasm, cytoskeleton.	1182	SCVQEISDVVQR	SCVQEISDVVQG
1	ABL2	CCDS41441.2	rs753806668	179076856	VQR	VQS	-84.497	-84.497	0	Not targeted	Not targeted	RF	E	SUBCELLULAR LOCATION: Cytoplasm, cytoskeleton.	1167	SCVQEISDVVQR	SCVQEISDVVQS
1	ABL2	CCDS41441.2	rs754754439	179076858	VQR	VQG	-84.497	-84.497	0	Not targeted	Not targeted	AC0;RF	E	SUBCELLULAR LOCATION: Cytoplasm, cytoskeleton.	1167	SCVQEISDVVQR	SCVQEISDVVQG
1	ABL2	CCDS44282.1	rs753806668	179076856	VQR	VQS	-84.497	-84.497	0	Not targeted	Not targeted	RF	E	SUBCELLULAR LOCATION: Cytoplasm, cytoskeleton.	1064	SCVQEISDVVQR	SCVQEISDVVQS
1	ABL2	CCDS44282.1	rs754754439	179076858	VQR	VQG	-84.497	-84.497	0	Not targeted	Not targeted	AC0;RF	E	SUBCELLULAR LOCATION: Cytoplasm, cytoskeleton.	1064	SCVQEISDVVQR	SCVQEISDVVQG
1	ABL2	CCDS44283.1	rs781608021	179079947	ITL	IIL	-52.613	-55.711	-3.098	Not targeted	Not targeted	PASS	E	SUBCELLULAR LOCATION: Cytoplasm, cytoskeleton.	542	LLHCANQTCITL	LLHCANQTCIIL
1	ABL2	CCDS44283.1	rs746231271	179079951	ITL	VTL	-52.613	-52.199	0.414	Not targeted	Not targeted	PASS	E	SUBCELLULAR LOCATION: Cytoplasm, cytoskeleton.	542	LLHCANQTCITL	LLHCANQTCVTL
1	ABL2	CCDS53435.1	rs753806668	179076856	VQR	VQS	-84.497	-84.497	0	Not targeted	Not targeted	RF	E	SUBCELLULAR LOCATION: Cytoplasm, cytoskeleton.	1043	SCVQEISDVVQR	SCVQEISDVVQS
1	ABL2	CCDS53435.1	rs754754439	179076858	VQR	VQG	-84.497	-84.497	0	Not targeted	Not targeted	AC0;RF	E	SUBCELLULAR LOCATION: Cytoplasm, cytoskeleton.	1043	SCVQEISDVVQR	SCVQEISDVVQG
1	ABL2	CCDS53436.1	rs753806668	179076856	VQR	VQS	-84.497	-84.497	0	Not targeted	Not targeted	RF	E	SUBCELLULAR LOCATION: Cytoplasm, cytoskeleton.	1161	SCVQEISDVVQR	SCVQEISDVVQS
1	ABL2	CCDS53436.1	rs754754439	179076858	VQR	VQG	-84.497	-84.497	0	Not targeted	Not targeted	AC0;RF	E	SUBCELLULAR LOCATION: Cytoplasm, cytoskeleton.	1161	SCVQEISDVVQR	SCVQEISDVVQG
1	ABL2	CCDS53437.1	rs753806668	179076856	VQR	VQS	-84.497	-84.497	0	Not targeted	Not targeted	RF	E	SUBCELLULAR LOCATION: Cytoplasm, cytoskeleton.	1058	SCVQEISDVVQR	SCVQEISDVVQS
1	ABL2	CCDS53437.1	rs754754439	179076858	VQR	VQG	-84.497	-84.497	0	Not targeted	Not targeted	AC0;RF	E	SUBCELLULAR LOCATION: Cytoplasm, cytoskeleton.	1058	SCVQEISDVVQR	SCVQEISDVVQG
1	ABL2	CCDS53438.1	rs753806668	179076856	VQR	VQS	-84.497	-84.497	0	Not targeted	Not targeted	RF	E	SUBCELLULAR LOCATION: Cytoplasm, cytoskeleton.	1079	SCVQEISDVVQR	SCVQEISDVVQS
1	ABL2	CCDS53438.1	rs754754439	179076858	VQR	VQG	-84.497	-84.497	0	Not targeted	Not targeted	AC0;RF	E	SUBCELLULAR LOCATION: Cytoplasm, cytoskeleton.	1079	SCVQEISDVVQR	SCVQEISDVVQG
1	ACAP3	CCDS19.2	rs777460164	1228948	EES	EET	-104.262	-104.262	0	Not targeted	Not targeted	AC0	E		834	IQEFISLHLEES	IQEFISLHLEET
1	ACAP3	CCDS19.2	rs1426893962	1228950	EES	EDS	-104.262	-103.996	0.266	Not targeted	Not targeted	AC0	E		834	IQEFISLHLEES	IQEFISLHLEDS
1	ACAP3	CCDS19.2	rs1414671368	1228954	EES	GES	-104.262	-94.994	9.268	Not targeted	Not targeted	RF	E		834	IQEFISLHLEES	IQEFISLHLGES
1	ACAP3	CCDS19.2	rs751065016	1228955	EES	KES	-104.262	-93.337	10.925	Not targeted	Not targeted	PASS	E		834	IQEFISLHLEES	IQEFISLHLKES
1	ACBD3	CCDS1551.1	rs1347130312	226334319	YTR	YAR	-59.166	-52.65	6.516	Not targeted	Not targeted	PASS	E	SUBCELLULAR LOCATION: Golgi apparatus membrane {ECO:0000269|PubMed:27009356}; Peripheral membrane protein {ECO:0000250}; Cytoplasmic side {ECO:0000250}. Mitochondrion {ECO:0000250}. Note=Also mitochondrial (via its interaction with PBR). {ECO:0000250}.	528	SKSVYYRVYYTR	SKSVYYRVYYAR
1	ACBD6	CCDS1339.1	rs781048784	180257503	GKA	GKP	-33.455	-33.455	0	Not targeted	Not targeted	PASS	E	SUBCELLULAR LOCATION: Cytoplasm {ECO:0000269|PubMed:18268358}.	282	SLVLQRHTTGKA	SLVLQRHTTGKP
1	ACBD6	CCDS1339.1	rs1424861860	180257508	GKA	VKA	-33.455	-46.437	-12.982	Not targeted	Not targeted	PASS	E	SUBCELLULAR LOCATION: Cytoplasm {ECO:0000269|PubMed:18268358}.	282	SLVLQRHTTGKA	SLVLQRHTTVKA
1	ACBD6	CCDS1339.1	rs1424861860	180257508	GKA	DKA	-33.455	-45.042	-11.587	Not targeted	Not targeted	PASS	E	SUBCELLULAR LOCATION: Cytoplasm {ECO:0000269|PubMed:18268358}.	282	SLVLQRHTTGKA	SLVLQRHTTDKA
1	ACOT11	CCDS592.1	rs980521277	55100397	QDT	QDS	-102.124	-102.124	0	Not targeted	Not targeted	PASS	E	SUBCELLULAR LOCATION: Cytoplasm.	607	KINSRFGYLQDT	KINSRFGYLQDS
1	ACOT11	CCDS592.1	rs980521277	55100397	QDT	QDS	-102.124	-102.124	0	Not targeted	Not targeted	RF	G	SUBCELLULAR LOCATION: Cytoplasm.	607	KINSRFGYLQDT	KINSRFGYLQDS
1	ACOT11	CCDS593.1	rs200141925	55074777	QTL	QPL	-42.099	-42.937	-0.838	Not targeted	Not targeted	PASS	E	SUBCELLULAR LOCATION: Cytoplasm.	594	NRNDLAPSLQTL	NRNDLAPSLQPL
1	ACOT11	CCDS593.1	rs778403771	55074778	QTL	QIL	-42.099	-44.44	-2.341	Not targeted	Not targeted	PASS	E	SUBCELLULAR LOCATION: Cytoplasm.	594	NRNDLAPSLQTL	NRNDLAPSLQIL
1	ACOT7	CCDS65.1	rs373266176	6324661	PQP	PQR	-51.178	-51.178	0	Not targeted	Not targeted	PASS	E	SUBCELLULAR LOCATION: Isoform 4: Cytoplasm.; SUBCELLULAR LOCATION: Isoform 6: Cytoplasm.; SUBCELLULAR LOCATION: Isoform 1: Mitochondrion.; SUBCELLULAR LOCATION: Isoform 5: Mitochondrion.	380	KAKRQGHAEPQP	KAKRQGHAEPQR
1	ACOT7	CCDS65.1	rs373266176	6324661	PQP	PQR	-51.178	-51.178	0	Not targeted	Not targeted	PASS	G	SUBCELLULAR LOCATION: Isoform 4: Cytoplasm.; SUBCELLULAR LOCATION: Isoform 6: Cytoplasm.; SUBCELLULAR LOCATION: Isoform 1: Mitochondrion.; SUBCELLULAR LOCATION: Isoform 5: Mitochondrion.	380	KAKRQGHAEPQP	KAKRQGHAEPQR
1	ACOT7	CCDS65.1	rs776380865	6324662	PQP	PQS	-51.178	-51.178	0	Not targeted	Not targeted	PASS	E	SUBCELLULAR LOCATION: Isoform 4: Cytoplasm.; SUBCELLULAR LOCATION: Isoform 6: Cytoplasm.; SUBCELLULAR LOCATION: Isoform 1: Mitochondrion.; SUBCELLULAR LOCATION: Isoform 5: Mitochondrion.	380	KAKRQGHAEPQP	KAKRQGHAEPQS
1	ACOT7	CCDS65.1	rs201437597	6324665	PQP	PKP	-51.178	-22.085	29.093	Not targeted	Not targeted	PASS	E	SUBCELLULAR LOCATION: Isoform 4: Cytoplasm.; SUBCELLULAR LOCATION: Isoform 6: Cytoplasm.; SUBCELLULAR LOCATION: Isoform 1: Mitochondrion.; SUBCELLULAR LOCATION: Isoform 5: Mitochondrion.	380	KAKRQGHAEPQP	KAKRQGHAEPKP
1	ACOT7	CCDS65.1	rs774559938	6324667	PQP	RQP	-51.178	-64.644	-13.466	Not targeted	Not targeted	AC0;RF	E	SUBCELLULAR LOCATION: Isoform 4: Cytoplasm.; SUBCELLULAR LOCATION: Isoform 6: Cytoplasm.; SUBCELLULAR LOCATION: Isoform 1: Mitochondrion.; SUBCELLULAR LOCATION: Isoform 5: Mitochondrion.	380	KAKRQGHAEPQP	KAKRQGHAERQP
1	ACOT7	CCDS65.1	rs761807487	6324668	PQP	SQP	-51.178	-44.494	6.684	Not targeted	Not targeted	PASS	E	SUBCELLULAR LOCATION: Isoform 4: Cytoplasm.; SUBCELLULAR LOCATION: Isoform 6: Cytoplasm.; SUBCELLULAR LOCATION: Isoform 1: Mitochondrion.; SUBCELLULAR LOCATION: Isoform 5: Mitochondrion.	380	KAKRQGHAEPQP	KAKRQGHAESQP
1	ACOT7	CCDS66.1	rs373266176	6324661	PQP	PQR	-51.178	-51.178	0	Not targeted	Not targeted	PASS	E	SUBCELLULAR LOCATION: Isoform 4: Cytoplasm.; SUBCELLULAR LOCATION: Isoform 6: Cytoplasm.; SUBCELLULAR LOCATION: Isoform 1: Mitochondrion.; SUBCELLULAR LOCATION: Isoform 5: Mitochondrion.	350	KAKRQGHAEPQP	KAKRQGHAEPQR
1	ACOT7	CCDS66.1	rs373266176	6324661	PQP	PQR	-51.178	-51.178	0	Not targeted	Not targeted	PASS	G	SUBCELLULAR LOCATION: Isoform 4: Cytoplasm.; SUBCELLULAR LOCATION: Isoform 6: Cytoplasm.; SUBCELLULAR LOCATION: Isoform 1: Mitochondrion.; SUBCELLULAR LOCATION: Isoform 5: Mitochondrion.	350	KAKRQGHAEPQP	KAKRQGHAEPQR
1	ACOT7	CCDS66.1	rs776380865	6324662	PQP	PQS	-51.178	-51.178	0	Not targeted	Not targeted	PASS	E	SUBCELLULAR LOCATION: Isoform 4: Cytoplasm.; SUBCELLULAR LOCATION: Isoform 6: Cytoplasm.; SUBCELLULAR LOCATION: Isoform 1: Mitochondrion.; SUBCELLULAR LOCATION: Isoform 5: Mitochondrion.	350	KAKRQGHAEPQP	KAKRQGHAEPQS
1	ACOT7	CCDS66.1	rs201437597	6324665	PQP	PKP	-51.178	-22.085	29.093	Not targeted	Not targeted	PASS	E	SUBCELLULAR LOCATION: Isoform 4: Cytoplasm.; SUBCELLULAR LOCATION: Isoform 6: Cytoplasm.; SUBCELLULAR LOCATION: Isoform 1: Mitochondrion.; SUBCELLULAR LOCATION: Isoform 5: Mitochondrion.	350	KAKRQGHAEPQP	KAKRQGHAEPKP
1	ACOT7	CCDS66.1	rs774559938	6324667	PQP	RQP	-51.178	-64.644	-13.466	Not targeted	Not targeted	AC0;RF	E	SUBCELLULAR LOCATION: Isoform 4: Cytoplasm.; SUBCELLULAR LOCATION: Isoform 6: Cytoplasm.; SUBCELLULAR LOCATION: Isoform 1: Mitochondrion.; SUBCELLULAR LOCATION: Isoform 5: Mitochondrion.	350	KAKRQGHAEPQP	KAKRQGHAERQP
1	ACOT7	CCDS66.1	rs761807487	6324668	PQP	SQP	-51.178	-44.494	6.684	Not targeted	Not targeted	PASS	E	SUBCELLULAR LOCATION: Isoform 4: Cytoplasm.; SUBCELLULAR LOCATION: Isoform 6: Cytoplasm.; SUBCELLULAR LOCATION: Isoform 1: Mitochondrion.; SUBCELLULAR LOCATION: Isoform 5: Mitochondrion.	350	KAKRQGHAEPQP	KAKRQGHAESQP
1	ACOT7	CCDS67.1	rs373266176	6324661	PQP	PQR	-51.178	-51.178	0	Not targeted	Not targeted	PASS	E	SUBCELLULAR LOCATION: Isoform 4: Cytoplasm.; SUBCELLULAR LOCATION: Isoform 6: Cytoplasm.; SUBCELLULAR LOCATION: Isoform 1: Mitochondrion.; SUBCELLULAR LOCATION: Isoform 5: Mitochondrion.	329	KAKRQGHAEPQP	KAKRQGHAEPQR
1	ACOT7	CCDS67.1	rs373266176	6324661	PQP	PQR	-51.178	-51.178	0	Not targeted	Not targeted	PASS	G	SUBCELLULAR LOCATION: Isoform 4: Cytoplasm.; SUBCELLULAR LOCATION: Isoform 6: Cytoplasm.; SUBCELLULAR LOCATION: Isoform 1: Mitochondrion.; SUBCELLULAR LOCATION: Isoform 5: Mitochondrion.	329	KAKRQGHAEPQP	KAKRQGHAEPQR
1	ACOT7	CCDS67.1	rs776380865	6324662	PQP	PQS	-51.178	-51.178	0	Not targeted	Not targeted	PASS	E	SUBCELLULAR LOCATION: Isoform 4: Cytoplasm.; SUBCELLULAR LOCATION: Isoform 6: Cytoplasm.; SUBCELLULAR LOCATION: Isoform 1: Mitochondrion.; SUBCELLULAR LOCATION: Isoform 5: Mitochondrion.	329	KAKRQGHAEPQP	KAKRQGHAEPQS
1	ACOT7	CCDS67.1	rs201437597	6324665	PQP	PKP	-51.178	-22.085	29.093	Not targeted	Not targeted	PASS	E	SUBCELLULAR LOCATION: Isoform 4: Cytoplasm.; SUBCELLULAR LOCATION: Isoform 6: Cytoplasm.; SUBCELLULAR LOCATION: Isoform 1: Mitochondrion.; SUBCELLULAR LOCATION: Isoform 5: Mitochondrion.	329	KAKRQGHAEPQP	KAKRQGHAEPKP
1	ACOT7	CCDS67.1	rs774559938	6324667	PQP	RQP	-51.178	-64.644	-13.466	Not targeted	Not targeted	AC0;RF	E	SUBCELLULAR LOCATION: Isoform 4: Cytoplasm.; SUBCELLULAR LOCATION: Isoform 6: Cytoplasm.; SUBCELLULAR LOCATION: Isoform 1: Mitochondrion.; SUBCELLULAR LOCATION: Isoform 5: Mitochondrion.	329	KAKRQGHAEPQP	KAKRQGHAERQP
1	ACOT7	CCDS67.1	rs761807487	6324668	PQP	SQP	-51.178	-44.494	6.684	Not targeted	Not targeted	PASS	E	SUBCELLULAR LOCATION: Isoform 4: Cytoplasm.; SUBCELLULAR LOCATION: Isoform 6: Cytoplasm.; SUBCELLULAR LOCATION: Isoform 1: Mitochondrion.; SUBCELLULAR LOCATION: Isoform 5: Mitochondrion.	329	KAKRQGHAEPQP	KAKRQGHAESQP
1	ACOT7	CCDS30573.1	rs373266176	6324661	PQP	PQR	-51.178	-51.178	0	Not targeted	Not targeted	PASS	E	SUBCELLULAR LOCATION: Isoform 4: Cytoplasm.; SUBCELLULAR LOCATION: Isoform 6: Cytoplasm.; SUBCELLULAR LOCATION: Isoform 1: Mitochondrion.; SUBCELLULAR LOCATION: Isoform 5: Mitochondrion.	370	KAKRQGHAEPQP	KAKRQGHAEPQR
1	ACOT7	CCDS30573.1	rs373266176	6324661	PQP	PQR	-51.178	-51.178	0	Not targeted	Not targeted	PASS	G	SUBCELLULAR LOCATION: Isoform 4: Cytoplasm.; SUBCELLULAR LOCATION: Isoform 6: Cytoplasm.; SUBCELLULAR LOCATION: Isoform 1: Mitochondrion.; SUBCELLULAR LOCATION: Isoform 5: Mitochondrion.	370	KAKRQGHAEPQP	KAKRQGHAEPQR
1	ACOT7	CCDS30573.1	rs776380865	6324662	PQP	PQS	-51.178	-51.178	0	Not targeted	Not targeted	PASS	E	SUBCELLULAR LOCATION: Isoform 4: Cytoplasm.; SUBCELLULAR LOCATION: Isoform 6: Cytoplasm.; SUBCELLULAR LOCATION: Isoform 1: Mitochondrion.; SUBCELLULAR LOCATION: Isoform 5: Mitochondrion.	370	KAKRQGHAEPQP	KAKRQGHAEPQS
1	ACOT7	CCDS30573.1	rs201437597	6324665	PQP	PKP	-51.178	-22.085	29.093	Not targeted	Not targeted	PASS	E	SUBCELLULAR LOCATION: Isoform 4: Cytoplasm.; SUBCELLULAR LOCATION: Isoform 6: Cytoplasm.; SUBCELLULAR LOCATION: Isoform 1: Mitochondrion.; SUBCELLULAR LOCATION: Isoform 5: Mitochondrion.	370	KAKRQGHAEPQP	KAKRQGHAEPKP
1	ACOT7	CCDS30573.1	rs774559938	6324667	PQP	RQP	-51.178	-64.644	-13.466	Not targeted	Not targeted	AC0;RF	E	SUBCELLULAR LOCATION: Isoform 4: Cytoplasm.; SUBCELLULAR LOCATION: Isoform 6: Cytoplasm.; SUBCELLULAR LOCATION: Isoform 1: Mitochondrion.; SUBCELLULAR LOCATION: Isoform 5: Mitochondrion.	370	KAKRQGHAEPQP	KAKRQGHAERQP
1	ACOT7	CCDS30573.1	rs761807487	6324668	PQP	SQP	-51.178	-44.494	6.684	Not targeted	Not targeted	PASS	E	SUBCELLULAR LOCATION: Isoform 4: Cytoplasm.; SUBCELLULAR LOCATION: Isoform 6: Cytoplasm.; SUBCELLULAR LOCATION: Isoform 1: Mitochondrion.; SUBCELLULAR LOCATION: Isoform 5: Mitochondrion.	370	KAKRQGHAEPQP	KAKRQGHAESQP
1	ACP6	CCDS928.1	rs782076569	147119233	NEE	NKE	-46.771	-16.526	30.245	Not targeted	Not targeted	PASS	E	SUBCELLULAR LOCATION: Mitochondrion {ECO:0000269|PubMed:10506173}.	428	SQTQVMEVGNEE	SQTQVMEVGNKE
1	ACTL8	CCDS183.1	rs774843791	18153004	MRM	RRM	-20.477	-20.156	0.321	Not targeted	Not targeted	PASS	E	SUBCELLULAR LOCATION: Cytoplasm, cytoskeleton {ECO:0000250}.	366	MSREEYGEHMRM	MSREEYGEHRRM
1	ACTL8	CCDS183.1	rs1432842235	18153009	MRM	MRL	-20.477	-19.055	1.422	Not targeted	Not targeted	RF	G	SUBCELLULAR LOCATION: Cytoplasm, cytoskeleton {ECO:0000250}.	366	MSREEYGEHMRM	MSREEYGEHMRL
1	ACTN2	CCDS1613.1	rs142646143	236925911	SDL	SNL	-32.824	-14.376	18.448	Not targeted	Not targeted	PASS	E	SUBCELLULAR LOCATION: Cytoplasm, myofibril, sarcomere, Z line {ECO:0000269|PubMed:11171996, ECO:0000269|PubMed:19932097}. Note=Colocalizes with MYOZ1 and FLNC at the Z-lines of skeletal muscle.	894	AFSSALYGESDL	AFSSALYGESNL
1	ACTN2	CCDS1613.1	rs142646143	236925911	SDL	SYL	-32.824	-21.52	11.304	Not targeted	Not targeted	PASS	E	SUBCELLULAR LOCATION: Cytoplasm, myofibril, sarcomere, Z line {ECO:0000269|PubMed:11171996, ECO:0000269|PubMed:19932097}. Note=Colocalizes with MYOZ1 and FLNC at the Z-lines of skeletal muscle.	894	AFSSALYGESDL	AFSSALYGESYL
1	ACTN2	CCDS1613.1	rs142646143	236925911	SDL	SNL	-32.824	-14.376	18.448	Not targeted	Not targeted	PASS	G	SUBCELLULAR LOCATION: Cytoplasm, myofibril, sarcomere, Z line {ECO:0000269|PubMed:11171996, ECO:0000269|PubMed:19932097}. Note=Colocalizes with MYOZ1 and FLNC at the Z-lines of skeletal muscle.	894	AFSSALYGESDL	AFSSALYGESNL
1	ACTN2	CCDS1613.1	rs199920384	236925912	SDL	SGL	-32.824	-32.824	0	Not targeted	Not targeted	PASS	E	SUBCELLULAR LOCATION: Cytoplasm, myofibril, sarcomere, Z line {ECO:0000269|PubMed:11171996, ECO:0000269|PubMed:19932097}. Note=Colocalizes with MYOZ1 and FLNC at the Z-lines of skeletal muscle.	894	AFSSALYGESDL	AFSSALYGESGL
1	ACTN2	CCDS1613.1	rs199920384	236925912	SDL	SGL	-32.824	-32.824	0	Not targeted	Not targeted	PASS	G	SUBCELLULAR LOCATION: Cytoplasm, myofibril, sarcomere, Z line {ECO:0000269|PubMed:11171996, ECO:0000269|PubMed:19932097}. Note=Colocalizes with MYOZ1 and FLNC at the Z-lines of skeletal muscle.	894	AFSSALYGESDL	AFSSALYGESGL
1	ACTN2	CCDS60455.1	rs142646143	236925911	SDL	SNL	-32.824	-14.376	18.448	Not targeted	Not targeted	PASS	E	SUBCELLULAR LOCATION: Cytoplasm, myofibril, sarcomere, Z line {ECO:0000269|PubMed:11171996, ECO:0000269|PubMed:19932097}. Note=Colocalizes with MYOZ1 and FLNC at the Z-lines of skeletal muscle.	894	AFSSALYGESDL	AFSSALYGESNL
1	ACTN2	CCDS60455.1	rs142646143	236925911	SDL	SYL	-32.824	-21.52	11.304	Not targeted	Not targeted	PASS	E	SUBCELLULAR LOCATION: Cytoplasm, myofibril, sarcomere, Z line {ECO:0000269|PubMed:11171996, ECO:0000269|PubMed:19932097}. Note=Colocalizes with MYOZ1 and FLNC at the Z-lines of skeletal muscle.	894	AFSSALYGESDL	AFSSALYGESYL
1	ACTN2	CCDS60455.1	rs142646143	236925911	SDL	SNL	-32.824	-14.376	18.448	Not targeted	Not targeted	PASS	G	SUBCELLULAR LOCATION: Cytoplasm, myofibril, sarcomere, Z line {ECO:0000269|PubMed:11171996, ECO:0000269|PubMed:19932097}. Note=Colocalizes with MYOZ1 and FLNC at the Z-lines of skeletal muscle.	894	AFSSALYGESDL	AFSSALYGESNL
1	ACTN2	CCDS60455.1	rs199920384	236925912	SDL	SGL	-32.824	-32.824	0	Not targeted	Not targeted	PASS	E	SUBCELLULAR LOCATION: Cytoplasm, myofibril, sarcomere, Z line {ECO:0000269|PubMed:11171996, ECO:0000269|PubMed:19932097}. Note=Colocalizes with MYOZ1 and FLNC at the Z-lines of skeletal muscle.	894	AFSSALYGESDL	AFSSALYGESGL
1	ACTN2	CCDS60455.1	rs199920384	236925912	SDL	SGL	-32.824	-32.824	0	Not targeted	Not targeted	PASS	G	SUBCELLULAR LOCATION: Cytoplasm, myofibril, sarcomere, Z line {ECO:0000269|PubMed:11171996, ECO:0000269|PubMed:19932097}. Note=Colocalizes with MYOZ1 and FLNC at the Z-lines of skeletal muscle.	894	AFSSALYGESDL	AFSSALYGESGL
1	ACTRT2	CCDS45.1	rs781564319	2939377	RCF	RYF	-58.184	-50.627	7.557	Not targeted	Not targeted	PASS	E	SUBCELLULAR LOCATION: Cytoplasm, cytoskeleton {ECO:0000250}.	377	EFGTSVVQRRCF	EFGTSVVQRRYF
1	ADAM15	CCDS1084.1	rs767938813	155034967	LYL	VYL	-53.917	-53.71	0.207	Not targeted	Not targeted	PASS	E	SUBCELLULAR LOCATION: Endomembrane system {ECO:0000269|PubMed:12243749}; Single-pass type I membrane protein {ECO:0000269|PubMed:12243749}. Cell junction, adherens junction {ECO:0000269|PubMed:12243749}. Cell projection, cilium, flagellum {ECO:0000250}. Cytoplasmic vesicle, secretory vesicle, acrosome {ECO:0000250}. Note=The majority of the protein is localized in a perinuclear compartment which …	814	APPPPTVSSLYL	APPPPTVSSVYL
1	ADAM15	CCDS1084.1	rs767938813	155034967	LYL	FYL	-53.917	-48.016	5.901	Not targeted	Not targeted	PASS	E	SUBCELLULAR LOCATION: Endomembrane system {ECO:0000269|PubMed:12243749}; Single-pass type I membrane protein {ECO:0000269|PubMed:12243749}. Cell junction, adherens junction {ECO:0000269|PubMed:12243749}. Cell projection, cilium, flagellum {ECO:0000250}. Cytoplasmic vesicle, secretory vesicle, acrosome {ECO:0000250}. Note=The majority of the protein is localized in a perinuclear compartment which …	814	APPPPTVSSLYL	APPPPTVSSFYL
1	ADAM15	CCDS1085.1	rs767938813	155034967	LYL	VYL	-53.917	-53.71	0.207	Not targeted	Not targeted	PASS	E	SUBCELLULAR LOCATION: Endomembrane system {ECO:0000269|PubMed:12243749}; Single-pass type I membrane protein {ECO:0000269|PubMed:12243749}. Cell junction, adherens junction {ECO:0000269|PubMed:12243749}. Cell projection, cilium, flagellum {ECO:0000250}. Cytoplasmic vesicle, secretory vesicle, acrosome {ECO:0000250}. Note=The majority of the protein is localized in a perinuclear compartment which …	839	APPPPTVSSLYL	APPPPTVSSVYL
1	ADAM15	CCDS1085.1	rs767938813	155034967	LYL	FYL	-53.917	-48.016	5.901	Not targeted	Not targeted	PASS	E	SUBCELLULAR LOCATION: Endomembrane system {ECO:0000269|PubMed:12243749}; Single-pass type I membrane protein {ECO:0000269|PubMed:12243749}. Cell junction, adherens junction {ECO:0000269|PubMed:12243749}. Cell projection, cilium, flagellum {ECO:0000250}. Cytoplasmic vesicle, secretory vesicle, acrosome {ECO:0000250}. Note=The majority of the protein is localized in a perinuclear compartment which …	839	APPPPTVSSLYL	APPPPTVSSFYL
1	ADAM15	CCDS1086.1	rs767938813	155034967	LYL	VYL	-53.917	-53.71	0.207	Not targeted	Not targeted	PASS	E	SUBCELLULAR LOCATION: Endomembrane system {ECO:0000269|PubMed:12243749}; Single-pass type I membrane protein {ECO:0000269|PubMed:12243749}. Cell junction, adherens junction {ECO:0000269|PubMed:12243749}. Cell projection, cilium, flagellum {ECO:0000250}. Cytoplasmic vesicle, secretory vesicle, acrosome {ECO:0000250}. Note=The majority of the protein is localized in a perinuclear compartment which …	838	APPPPTVSSLYL	APPPPTVSSVYL
1	ADAM15	CCDS1086.1	rs767938813	155034967	LYL	FYL	-53.917	-48.016	5.901	Not targeted	Not targeted	PASS	E	SUBCELLULAR LOCATION: Endomembrane system {ECO:0000269|PubMed:12243749}; Single-pass type I membrane protein {ECO:0000269|PubMed:12243749}. Cell junction, adherens junction {ECO:0000269|PubMed:12243749}. Cell projection, cilium, flagellum {ECO:0000250}. Cytoplasmic vesicle, secretory vesicle, acrosome {ECO:0000250}. Note=The majority of the protein is localized in a perinuclear compartment which …	838	APPPPTVSSLYL	APPPPTVSSFYL
1	ADAM15	CCDS1087.1	rs767938813	155034967	LYL	VYL	-53.917	-53.71	0.207	Not targeted	Not targeted	PASS	E	SUBCELLULAR LOCATION: Endomembrane system {ECO:0000269|PubMed:12243749}; Single-pass type I membrane protein {ECO:0000269|PubMed:12243749}. Cell junction, adherens junction {ECO:0000269|PubMed:12243749}. Cell projection, cilium, flagellum {ECO:0000250}. Cytoplasmic vesicle, secretory vesicle, acrosome {ECO:0000250}. Note=The majority of the protein is localized in a perinuclear compartment which …	863	APPPPTVSSLYL	APPPPTVSSVYL
1	ADAM15	CCDS1087.1	rs767938813	155034967	LYL	FYL	-53.917	-48.016	5.901	Not targeted	Not targeted	PASS	E	SUBCELLULAR LOCATION: Endomembrane system {ECO:0000269|PubMed:12243749}; Single-pass type I membrane protein {ECO:0000269|PubMed:12243749}. Cell junction, adherens junction {ECO:0000269|PubMed:12243749}. Cell projection, cilium, flagellum {ECO:0000250}. Cytoplasmic vesicle, secretory vesicle, acrosome {ECO:0000250}. Note=The majority of the protein is localized in a perinuclear compartment which …	863	APPPPTVSSLYL	APPPPTVSSFYL
1	ADAM15	CCDS1088.1	rs1446314227	155034822	SRP	CRP	-19.584	-18.648	0.936	Not targeted	Not targeted	PASS	E	SUBCELLULAR LOCATION: Endomembrane system {ECO:0000269|PubMed:12243749}; Single-pass type I membrane protein {ECO:0000269|PubMed:12243749}. Cell junction, adherens junction {ECO:0000269|PubMed:12243749}. Cell projection, cilium, flagellum {ECO:0000250}. Cytoplasmic vesicle, secretory vesicle, acrosome {ECO:0000250}. Note=The majority of the protein is localized in a perinuclear compartment which …	772	VTCPAQGLESRP	VTCPAQGLECRP
1	ADAM15	CCDS1088.1	rs1304919580	155034825	SRP	SHP	-19.584	-26.577	-6.993	Not targeted	Not targeted	RF	E	SUBCELLULAR LOCATION: Endomembrane system {ECO:0000269|PubMed:12243749}; Single-pass type I membrane protein {ECO:0000269|PubMed:12243749}. Cell junction, adherens junction {ECO:0000269|PubMed:12243749}. Cell projection, cilium, flagellum {ECO:0000250}. Cytoplasmic vesicle, secretory vesicle, acrosome {ECO:0000250}. Note=The majority of the protein is localized in a perinuclear compartment which …	772	VTCPAQGLESRP	VTCPAQGLESHP
1	ADAM15	CCDS44236.1	rs767938813	155034967	LYL	VYL	-53.917	-53.71	0.207	Not targeted	Not targeted	PASS	E	SUBCELLULAR LOCATION: Endomembrane system {ECO:0000269|PubMed:12243749}; Single-pass type I membrane protein {ECO:0000269|PubMed:12243749}. Cell junction, adherens junction {ECO:0000269|PubMed:12243749}. Cell projection, cilium, flagellum {ECO:0000250}. Cytoplasmic vesicle, secretory vesicle, acrosome {ECO:0000250}. Note=The majority of the protein is localized in a perinuclear compartment which …	862	APPPPTVSSLYL	APPPPTVSSVYL
1	ADAM15	CCDS44236.1	rs767938813	155034967	LYL	FYL	-53.917	-48.016	5.901	Not targeted	Not targeted	PASS	E	SUBCELLULAR LOCATION: Endomembrane system {ECO:0000269|PubMed:12243749}; Single-pass type I membrane protein {ECO:0000269|PubMed:12243749}. Cell junction, adherens junction {ECO:0000269|PubMed:12243749}. Cell projection, cilium, flagellum {ECO:0000250}. Cytoplasmic vesicle, secretory vesicle, acrosome {ECO:0000250}. Note=The majority of the protein is localized in a perinuclear compartment which …	862	APPPPTVSSLYL	APPPPTVSSFYL
1	ADAM15	CCDS58031.1	rs767938813	155034967	LYL	VYL	-53.917	-53.71	0.207	Not targeted	Not targeted	PASS	E	SUBCELLULAR LOCATION: Endomembrane system {ECO:0000269|PubMed:12243749}; Single-pass type I membrane protein {ECO:0000269|PubMed:12243749}. Cell junction, adherens junction {ECO:0000269|PubMed:12243749}. Cell projection, cilium, flagellum {ECO:0000250}. Cytoplasmic vesicle, secretory vesicle, acrosome {ECO:0000250}. Note=The majority of the protein is localized in a perinuclear compartment which …	824	APPPPTVSSLYL	APPPPTVSSVYL
1	ADAM15	CCDS58031.1	rs767938813	155034967	LYL	FYL	-53.917	-48.016	5.901	Not targeted	Not targeted	PASS	E	SUBCELLULAR LOCATION: Endomembrane system {ECO:0000269|PubMed:12243749}; Single-pass type I membrane protein {ECO:0000269|PubMed:12243749}. Cell junction, adherens junction {ECO:0000269|PubMed:12243749}. Cell projection, cilium, flagellum {ECO:0000250}. Cytoplasmic vesicle, secretory vesicle, acrosome {ECO:0000250}. Note=The majority of the protein is localized in a perinuclear compartment which …	824	APPPPTVSSLYL	APPPPTVSSFYL
1	ADAM15	CCDS58032.1	rs1446314227	155034822	SRP	CRP	-19.584	-18.648	0.936	Not targeted	Not targeted	PASS	E	SUBCELLULAR LOCATION: Endomembrane system {ECO:0000269|PubMed:12243749}; Single-pass type I membrane protein {ECO:0000269|PubMed:12243749}. Cell junction, adherens junction {ECO:0000269|PubMed:12243749}. Cell projection, cilium, flagellum {ECO:0000250}. Cytoplasmic vesicle, secretory vesicle, acrosome {ECO:0000250}. Note=The majority of the protein is localized in a perinuclear compartment which …	796	VTCPAQGLESRP	VTCPAQGLECRP
1	ADAM15	CCDS58032.1	rs1304919580	155034825	SRP	SHP	-19.584	-26.577	-6.993	Not targeted	Not targeted	RF	E	SUBCELLULAR LOCATION: Endomembrane system {ECO:0000269|PubMed:12243749}; Single-pass type I membrane protein {ECO:0000269|PubMed:12243749}. Cell junction, adherens junction {ECO:0000269|PubMed:12243749}. Cell projection, cilium, flagellum {ECO:0000250}. Cytoplasmic vesicle, secretory vesicle, acrosome {ECO:0000250}. Note=The majority of the protein is localized in a perinuclear compartment which …	796	VTCPAQGLESRP	VTCPAQGLESHP
1	ADAM15	CCDS60282.1	rs1282532270	155030945	DQV	DQM	-64.004	-38.755	25.249	Not targeted	Not targeted	PASS	E	SUBCELLULAR LOCATION: Endomembrane system {ECO:0000269|PubMed:12243749}; Single-pass type I membrane protein {ECO:0000269|PubMed:12243749}. Cell junction, adherens junction {ECO:0000269|PubMed:12243749}. Cell projection, cilium, flagellum {ECO:0000250}. Cytoplasmic vesicle, secretory vesicle, acrosome {ECO:0000250}. Note=The majority of the protein is localized in a perinuclear compartment which …	633	GLVSSLGGQDQV	GLVSSLGGQDQM
1	ADAM30	CCDS907.1	rs755759589	120436592	QKK	QKQ	-32.139	-32.139	0	Not targeted	Not targeted	AC0	E	SUBCELLULAR LOCATION: Late endosome membrane {ECO:0000269|PubMed:27333034}; Single-pass type I membrane protein {ECO:0000255}.	790	RPKAKSVKKQKK	RPKAKSVKKQKQ
1	ADAM30	CCDS907.1	rs375944482	120436595	QKK	QEK	-32.139	-63.127	-30.988	Not targeted	Not targeted	PASS	E	SUBCELLULAR LOCATION: Late endosome membrane {ECO:0000269|PubMed:27333034}; Single-pass type I membrane protein {ECO:0000255}.	790	RPKAKSVKKQKK	RPKAKSVKKQEK
1	ADAMTS4	CCDS1223.1	rs11807350	161160935	GRK	GKK	-25.707	-23.776	1.931	Not targeted	Not targeted	PASS	E	SUBCELLULAR LOCATION: Secreted, extracellular space, extracellular matrix {ECO:0000250}.	837	EILRRRPWAGRK	EILRRRPWAGKK
1	ADAMTS4	CCDS1223.1	rs11807350	161160935	GRK	GKK	-25.707	-23.776	1.931	Not targeted	Not targeted	PASS	G	SUBCELLULAR LOCATION: Secreted, extracellular space, extracellular matrix {ECO:0000250}.	837	EILRRRPWAGRK	EILRRRPWAGKK
1	ADAMTS4	CCDS1223.1	rs1336605919	161160939	GRK	SRK	-25.707	-17.164	8.543	Not targeted	Not targeted	PASS	E	SUBCELLULAR LOCATION: Secreted, extracellular space, extracellular matrix {ECO:0000250}.	837	EILRRRPWAGRK	EILRRRPWASRK
1	ADAMTSL4	CCDS30852.1	rs1466004547	150531192	FPA	FAA	-98.58	-90.993	7.587	Not targeted	Not targeted	PASS	G	SUBCELLULAR LOCATION: Secreted, extracellular space, extracellular matrix {ECO:0000269|PubMed:21989719}. Note=Colocalizes with FMN1 microfibrils in the eye ECM.	877	GNHAQDTSAFPA	GNHAQDTSAFAA
1	ADAMTSL4	CCDS30852.1	rs934794547	150531195	FPA	FPT	-98.58	-98.58	0	Not targeted	Not targeted	PASS	E	SUBCELLULAR LOCATION: Secreted, extracellular space, extracellular matrix {ECO:0000269|PubMed:21989719}. Note=Colocalizes with FMN1 microfibrils in the eye ECM.	877	GNHAQDTSAFPA	GNHAQDTSAFPT
1	ADAMTSL4	CCDS30852.1	rs934794547	150531195	FPA	FPS	-98.58	-98.58	0	Not targeted	Not targeted	AC0	E	SUBCELLULAR LOCATION: Secreted, extracellular space, extracellular matrix {ECO:0000269|PubMed:21989719}. Note=Colocalizes with FMN1 microfibrils in the eye ECM.	877	GNHAQDTSAFPA	GNHAQDTSAFPS
1	ADAMTSL4	CCDS30852.1	rs934794547	150531195	FPA	FPS	-98.58	-98.58	0	Not targeted	Not targeted	PASS	G	SUBCELLULAR LOCATION: Secreted, extracellular space, extracellular matrix {ECO:0000269|PubMed:21989719}. Note=Colocalizes with FMN1 microfibrils in the eye ECM.	877	GNHAQDTSAFPA	GNHAQDTSAFPS
1	ADAMTSL4	CCDS30852.1	rs1175741505	150531196	FPA	FPE	-98.58	-98.58	0	Not targeted	Not targeted	PASS	E	SUBCELLULAR LOCATION: Secreted, extracellular space, extracellular matrix {ECO:0000269|PubMed:21989719}. Note=Colocalizes with FMN1 microfibrils in the eye ECM.	877	GNHAQDTSAFPA	GNHAQDTSAFPE
1	ADAR	CCDS1071.1	rs745742147	154557289	CPV	CLV	-67.175	-61.265	5.91	Not targeted	Not targeted	PASS	E	SUBCELLULAR LOCATION: Isoform 1: Cytoplasm {ECO:0000269|PubMed:7565688}. Nucleus {ECO:0000269|PubMed:24753571, ECO:0000269|PubMed:7565688}. Note=Shuttles between the cytoplasm and nucleus (PubMed:7565688, PubMed:24753571). Nuclear import is mediated by TNPO1 (PubMed:24753571). {ECO:0000269|PubMed:24753571, ECO:0000269|PubMed:7565688}.; SUBCELLULAR LOCATION: Isoform 5: Cytoplasm {ECO:0000269|PubMe…	1226	PQEEKNFYLCPV	PQEEKNFYLCLV
1	ADAR	CCDS1071.1	rs751778442	154557290	CPV	CAV	-67.175	-61.359	5.816	Not targeted	Not targeted	PASS	E	SUBCELLULAR LOCATION: Isoform 1: Cytoplasm {ECO:0000269|PubMed:7565688}. Nucleus {ECO:0000269|PubMed:24753571, ECO:0000269|PubMed:7565688}. Note=Shuttles between the cytoplasm and nucleus (PubMed:7565688, PubMed:24753571). Nuclear import is mediated by TNPO1 (PubMed:24753571). {ECO:0000269|PubMed:24753571, ECO:0000269|PubMed:7565688}.; SUBCELLULAR LOCATION: Isoform 5: Cytoplasm {ECO:0000269|PubMe…	1226	PQEEKNFYLCPV	PQEEKNFYLCAV
1	ADAR	CCDS1071.1	rs1181532189	154557293	CPV	RPV	-67.175	-80.088	-12.913	Not targeted	Not targeted	PASS	E	SUBCELLULAR LOCATION: Isoform 1: Cytoplasm {ECO:0000269|PubMed:7565688}. Nucleus {ECO:0000269|PubMed:24753571, ECO:0000269|PubMed:7565688}. Note=Shuttles between the cytoplasm and nucleus (PubMed:7565688, PubMed:24753571). Nuclear import is mediated by TNPO1 (PubMed:24753571). {ECO:0000269|PubMed:24753571, ECO:0000269|PubMed:7565688}.; SUBCELLULAR LOCATION: Isoform 5: Cytoplasm {ECO:0000269|PubMe…	1226	PQEEKNFYLCPV	PQEEKNFYLRPV
1	ADAR	CCDS30879.1	rs745742147	154557289	CPV	CLV	-67.175	-61.265	5.91	Not targeted	Not targeted	PASS	E	SUBCELLULAR LOCATION: Isoform 1: Cytoplasm {ECO:0000269|PubMed:7565688}. Nucleus {ECO:0000269|PubMed:24753571, ECO:0000269|PubMed:7565688}. Note=Shuttles between the cytoplasm and nucleus (PubMed:7565688, PubMed:24753571). Nuclear import is mediated by TNPO1 (PubMed:24753571). {ECO:0000269|PubMed:24753571, ECO:0000269|PubMed:7565688}.; SUBCELLULAR LOCATION: Isoform 5: Cytoplasm {ECO:0000269|PubMe…	931	PQEEKNFYLCPV	PQEEKNFYLCLV
1	ADAR	CCDS30879.1	rs751778442	154557290	CPV	CAV	-67.175	-61.359	5.816	Not targeted	Not targeted	PASS	E	SUBCELLULAR LOCATION: Isoform 1: Cytoplasm {ECO:0000269|PubMed:7565688}. Nucleus {ECO:0000269|PubMed:24753571, ECO:0000269|PubMed:7565688}. Note=Shuttles between the cytoplasm and nucleus (PubMed:7565688, PubMed:24753571). Nuclear import is mediated by TNPO1 (PubMed:24753571). {ECO:0000269|PubMed:24753571, ECO:0000269|PubMed:7565688}.; SUBCELLULAR LOCATION: Isoform 5: Cytoplasm {ECO:0000269|PubMe…	931	PQEEKNFYLCPV	PQEEKNFYLCAV
1	ADAR	CCDS30879.1	rs1181532189	154557293	CPV	RPV	-67.175	-80.088	-12.913	Not targeted	Not targeted	PASS	E	SUBCELLULAR LOCATION: Isoform 1: Cytoplasm {ECO:0000269|PubMed:7565688}. Nucleus {ECO:0000269|PubMed:24753571, ECO:0000269|PubMed:7565688}. Note=Shuttles between the cytoplasm and nucleus (PubMed:7565688, PubMed:24753571). Nuclear import is mediated by TNPO1 (PubMed:24753571). {ECO:0000269|PubMed:24753571, ECO:0000269|PubMed:7565688}.; SUBCELLULAR LOCATION: Isoform 5: Cytoplasm {ECO:0000269|PubMe…	931	PQEEKNFYLCPV	PQEEKNFYLRPV
1	ADCK3	CCDS1557.1	rs555171534	227174430	AQQ	AKQ	-59.394	-17.3	42.094	Not targeted	Not targeted	PASS	E	SUBCELLULAR LOCATION: Mitochondrion {ECO:0000269|PubMed:11888884, ECO:0000269|PubMed:25498144}. Membrane {ECO:0000255}; Single-pass membrane protein {ECO:0000255, ECO:0000305|PubMed:25216398}.	647	AYSNYCKRQAQQ	AYSNYCKRQAKQ
1	ADCK3	CCDS1557.1	rs761128817	227174431	AQQ	ALQ	-59.394	-64.078	-4.684	Not targeted	Not targeted	PASS	E	SUBCELLULAR LOCATION: Mitochondrion {ECO:0000269|PubMed:11888884, ECO:0000269|PubMed:25498144}. Membrane {ECO:0000255}; Single-pass membrane protein {ECO:0000255, ECO:0000305|PubMed:25216398}.	647	AYSNYCKRQAQQ	AYSNYCKRQALQ
1	ADCK3	CCDS1557.1	rs756506218	227174434	AQQ	AQL	-59.394	-5.468	53.926	Not targeted	Twilight zone	PASS	E	SUBCELLULAR LOCATION: Mitochondrion {ECO:0000269|PubMed:11888884, ECO:0000269|PubMed:25498144}. Membrane {ECO:0000255}; Single-pass membrane protein {ECO:0000255, ECO:0000305|PubMed:25216398}.	647	AYSNYCKRQAQQ	AYSNYCKRQAQL
1	ADCY10	CCDS1265.1	rs112911097	167778926	NHF	DHF	-28.606	-40.892	-12.286	Not targeted	Not targeted	PASS	E	SUBCELLULAR LOCATION: Cell membrane {ECO:0000269|PubMed:15659711}; Peripheral membrane protein {ECO:0000269|PubMed:15659711}; Cytoplasmic side {ECO:0000269|PubMed:15659711}. Cytoplasm, cytoskeleton {ECO:0000269|PubMed:12475901, ECO:0000269|PubMed:15659711}. Cytoplasm, perinuclear region {ECO:0000269|PubMed:12475901, ECO:0000269|PubMed:15659711}. Nucleus {ECO:0000269|PubMed:12475901, ECO:0000269|P…	1610	FLMRANTVDNHF	FLMRANTVDDHF
1	ADCY10	CCDS1265.1	rs112911097	167778926	NHF	DHF	-28.606	-40.892	-12.286	Not targeted	Not targeted	PASS	G	SUBCELLULAR LOCATION: Cell membrane {ECO:0000269|PubMed:15659711}; Peripheral membrane protein {ECO:0000269|PubMed:15659711}; Cytoplasmic side {ECO:0000269|PubMed:15659711}. Cytoplasm, cytoskeleton {ECO:0000269|PubMed:12475901, ECO:0000269|PubMed:15659711}. Cytoplasm, perinuclear region {ECO:0000269|PubMed:12475901, ECO:0000269|PubMed:15659711}. Nucleus {ECO:0000269|PubMed:12475901, ECO:0000269|P…	1610	FLMRANTVDNHF	FLMRANTVDDHF
1	ADCY10	CCDS53426.1	rs112911097	167778926	NHF	DHF	-28.606	-40.892	-12.286	Not targeted	Not targeted	PASS	E	SUBCELLULAR LOCATION: Cell membrane {ECO:0000269|PubMed:15659711}; Peripheral membrane protein {ECO:0000269|PubMed:15659711}; Cytoplasmic side {ECO:0000269|PubMed:15659711}. Cytoplasm, cytoskeleton {ECO:0000269|PubMed:12475901, ECO:0000269|PubMed:15659711}. Cytoplasm, perinuclear region {ECO:0000269|PubMed:12475901, ECO:0000269|PubMed:15659711}. Nucleus {ECO:0000269|PubMed:12475901, ECO:0000269|P…	1457	FLMRANTVDNHF	FLMRANTVDDHF
1	ADCY10	CCDS53426.1	rs112911097	167778926	NHF	DHF	-28.606	-40.892	-12.286	Not targeted	Not targeted	PASS	G	SUBCELLULAR LOCATION: Cell membrane {ECO:0000269|PubMed:15659711}; Peripheral membrane protein {ECO:0000269|PubMed:15659711}; Cytoplasmic side {ECO:0000269|PubMed:15659711}. Cytoplasm, cytoskeleton {ECO:0000269|PubMed:12475901, ECO:0000269|PubMed:15659711}. Cytoplasm, perinuclear region {ECO:0000269|PubMed:12475901, ECO:0000269|PubMed:15659711}. Nucleus {ECO:0000269|PubMed:12475901, ECO:0000269|P…	1457	FLMRANTVDNHF	FLMRANTVDDHF
1	ADIPOR1	CCDS1430.1	rs1362276960	202910706	TLL	TLV	-55.066	-95.737	-40.671	Not targeted	Not targeted	PASS	E	SUBCELLULAR LOCATION: Cell membrane {ECO:0000269|PubMed:12802337, ECO:0000269|PubMed:25855295}; Multi-pass membrane protein {ECO:0000269|PubMed:12802337, ECO:0000269|PubMed:25855295}. Note=Localized to the cell membrane and intracellular organelles. {ECO:0000269|PubMed:12802337}.	375	GLEGGCTDDTLL	GLEGGCTDDTLV
1	ADORA1	CCDS1434.1	rs1455914825	203135024	PDD	PDV	-55.205	-43.951	11.254	Not targeted	Not targeted	AC0	E	SUBCELLULAR LOCATION: Cell membrane {ECO:0000269|PubMed:27134041}; Multi-pass membrane protein.	326	IDEDLPEERPDD	IDEDLPEERPDV
1	ADORA3	CCDS838.1	rs777563295	112026313	EQM	EQT	-27.254	-53.257	-26.003	Not targeted	Not targeted	PASS	E	SUBCELLULAR LOCATION: Membrane {ECO:0000269|PubMed:27886186}; Multi-pass membrane protein {ECO:0000255}.	347	LTPKEMAPTEQM	LTPKEMAPTEQT
1	ADORA3	CCDS838.1	rs751507055	112026317	EQM	EEM	-27.254	-48.183	-20.929	Not targeted	Not targeted	PASS	E	SUBCELLULAR LOCATION: Membrane {ECO:0000269|PubMed:27886186}; Multi-pass membrane protein {ECO:0000255}.	347	LTPKEMAPTEQM	LTPKEMAPTEEM
1	ADORA3	CCDS838.1	rs751507055	112026317	EQM	EEM	-27.254	-48.183	-20.929	Not targeted	Not targeted	PASS	G	SUBCELLULAR LOCATION: Membrane {ECO:0000269|PubMed:27886186}; Multi-pass membrane protein {ECO:0000255}.	347	LTPKEMAPTEQM	LTPKEMAPTEEM
1	ADORA3	CCDS839.1	rs745764662	112042583	NSE	YSE	-37.562	-38.956	-1.394	Not targeted	Not targeted	PASS	E	SUBCELLULAR LOCATION: Cell membrane {ECO:0000250|UniProtKB:Q28309}; Multi-pass membrane protein {ECO:0000255}.	318	DSLDTSIEKNSE	DSLDTSIEKYSE
1	ADORA3	CCDS839.1	rs745764662	112042583	NSE	YSE	-37.562	-38.956	-1.394	Not targeted	Not targeted	PASS	G	SUBCELLULAR LOCATION: Cell membrane {ECO:0000250|UniProtKB:Q28309}; Multi-pass membrane protein {ECO:0000255}.	318	DSLDTSIEKNSE	DSLDTSIEKYSE
1	ADORA3	CCDS41369.1	rs777563295	112026313	EQM	EQT	-27.254	-53.257	-26.003	Not targeted	Not targeted	PASS	E	SUBCELLULAR LOCATION: Membrane {ECO:0000269|PubMed:27886186}; Multi-pass membrane protein {ECO:0000255}.	266	LTPKEMAPTEQM	LTPKEMAPTEQT
1	ADORA3	CCDS41369.1	rs751507055	112026317	EQM	EEM	-27.254	-48.183	-20.929	Not targeted	Not targeted	PASS	E	SUBCELLULAR LOCATION: Membrane {ECO:0000269|PubMed:27886186}; Multi-pass membrane protein {ECO:0000255}.	266	LTPKEMAPTEQM	LTPKEMAPTEEM
1	ADORA3	CCDS41369.1	rs751507055	112026317	EQM	EEM	-27.254	-48.183	-20.929	Not targeted	Not targeted	PASS	G	SUBCELLULAR LOCATION: Membrane {ECO:0000269|PubMed:27886186}; Multi-pass membrane protein {ECO:0000255}.	266	LTPKEMAPTEQM	LTPKEMAPTEEM
1	ADPRHL2	CCDS402.1	rs760667264	36558984	QKS	QKR	-31.162	-31.162	0	Not targeted	Not targeted	PASS	E	SUBCELLULAR LOCATION: Nucleus {ECO:0000269|PubMed:17991898}. Cytoplasm {ECO:0000269|PubMed:16278211}. Chromosome {ECO:0000269|PubMed:30045870}. Mitochondrion matrix {ECO:0000269|PubMed:17991898, ECO:0000305|PubMed:22433848}. Note=Recruited to DNA lesion regions following DNA damage; ADP-D-ribose-recognition is required for recruitment to DNA damage sites. {ECO:0000269|PubMed:30045870}.	363	LAQSLHRVFQKS	LAQSLHRVFQKR
1	ADSS	CCDS1624.1	rs1367950846	244572898	QLF	LLF	-51.849	-58.818	-6.969	Not targeted	Not targeted	PASS	E	SUBCELLULAR LOCATION: Cytoplasm. Note=Partially associated with particulate fractions.	456	VGKSRESMIQLF	VGKSRESMILLF
1	AGBL4	CCDS44137.1	rs1350447445	48999853	TPF	TTF	-59.83	-59.343	0.487	Not targeted	Not targeted	PASS	E	SUBCELLULAR LOCATION: Cytoplasm, cytosol {ECO:0000250|UniProtKB:Q09LZ8}. Cytoplasm, cytoskeleton, microtubule organizing center, centrosome, centriole {ECO:0000269|PubMed:23085998}. Golgi apparatus {ECO:0000269|PubMed:23085998}. Cytoplasm, cytoskeleton, cilium basal body {ECO:0000269|PubMed:23085998}. Note=Colocalizes with gamma-tubulin in the centrioles at interphase and dividing cells and with …	503	SSVNHKDPSTPF	SSVNHKDPSTTF
1	AGL	CCDS759.1	rs779347901	100387197	YDL	CDL	-43.962	-32.756	11.206	Not targeted	Not targeted	PASS	E	SUBCELLULAR LOCATION: Cytoplasm {ECO:0000269|PubMed:17908927}. Note=Under glycogenolytic conditions localizes to the nucleus.	1532	SIATILETLYDL	SIATILETLCDL
1	AGL	CCDS759.1	rs1480346622	100387199	YDL	YNL	-43.962	-20.324	23.638	Not targeted	Not targeted	AC0;RF	E	SUBCELLULAR LOCATION: Cytoplasm {ECO:0000269|PubMed:17908927}. Note=Under glycogenolytic conditions localizes to the nucleus.	1532	SIATILETLYDL	SIATILETLYNL
1	AGL	CCDS760.1	rs779347901	100387197	YDL	CDL	-43.962	-32.756	11.206	Not targeted	Not targeted	PASS	E	SUBCELLULAR LOCATION: Cytoplasm {ECO:0000269|PubMed:17908927}. Note=Under glycogenolytic conditions localizes to the nucleus.	1516	SIATILETLYDL	SIATILETLCDL
1	AGL	CCDS760.1	rs1480346622	100387199	YDL	YNL	-43.962	-20.324	23.638	Not targeted	Not targeted	AC0;RF	E	SUBCELLULAR LOCATION: Cytoplasm {ECO:0000269|PubMed:17908927}. Note=Under glycogenolytic conditions localizes to the nucleus.	1516	SIATILETLYDL	SIATILETLYNL
1	AGL	CCDS761.1	rs779347901	100387197	YDL	CDL	-43.962	-32.756	11.206	Not targeted	Not targeted	PASS	E	SUBCELLULAR LOCATION: Cytoplasm {ECO:0000269|PubMed:17908927}. Note=Under glycogenolytic conditions localizes to the nucleus.	1515	SIATILETLYDL	SIATILETLCDL
1	AGL	CCDS761.1	rs1480346622	100387199	YDL	YNL	-43.962	-20.324	23.638	Not targeted	Not targeted	AC0;RF	E	SUBCELLULAR LOCATION: Cytoplasm {ECO:0000269|PubMed:17908927}. Note=Under glycogenolytic conditions localizes to the nucleus.	1515	SIATILETLYDL	SIATILETLYNL
1	AGMAT	CCDS160.1	rs200865986	15900151	TTV	TTI	-83.161	-80.99	2.171	Not targeted	Not targeted	PASS	E	SUBCELLULAR LOCATION: Mitochondrion.	352	EMLCALPKVTTV	EMLCALPKVTTI
1	AGO1	CCDS398.1	rs775410850	36385203	YFA	YFS	-93.77	-93.77	0	Not targeted	Not targeted	RF	E	SUBCELLULAR LOCATION: Cytoplasm, P-body {ECO:0000269|PubMed:16289642, ECO:0000269|PubMed:20616046}.	857	VHQDTLRTMYFA	VHQDTLRTMYFS
1	AGO1	CCDS398.1	rs775410850	36385203	YFA	YFS	-93.77	-93.77	0	Not targeted	Not targeted	PASS	G	SUBCELLULAR LOCATION: Cytoplasm, P-body {ECO:0000269|PubMed:16289642, ECO:0000269|PubMed:20616046}.	857	VHQDTLRTMYFA	VHQDTLRTMYFS
1	AGO3	CCDS399.1	rs755522943	36521338	YFA	YLA	-93.669	-83.983	9.686	Not targeted	Not targeted	RF	E	SUBCELLULAR LOCATION: Cytoplasm, P-body {ECO:0000255|HAMAP-Rule:MF_03032, ECO:0000269|PubMed:16081698}.	860	IHQDTLRTMYFA	IHQDTLRTMYLA
1	AGO3	CCDS400.1	rs755522943	36521338	YFA	YLA	-93.669	-83.983	9.686	Not targeted	Not targeted	RF	E	SUBCELLULAR LOCATION: Cytoplasm, P-body {ECO:0000255|HAMAP-Rule:MF_03032, ECO:0000269|PubMed:16081698}.	626	IHQDTLRTMYFA	IHQDTLRTMYLA
1	AGRN	CCDS30551.1	rs1452073686	990356	PTP	PTS	-54.904	-54.904	0	Not targeted	Not targeted	AC0;RF	E	SUBCELLULAR LOCATION: Isoform 1: Secreted, extracellular space, extracellular matrix {ECO:0000269|PubMed:20551380}. Note=Synaptic basal lamina at the neuromuscular junction. {ECO:0000250|UniProtKB:P31696}.; SUBCELLULAR LOCATION: Isoform 2: Cell junction, synapse {ECO:0000250|UniProtKB:A2ASQ1}. Cell membrane {ECO:0000250|UniProtKB:A2ASQ1}; Single-pass type II membrane protein {ECO:0000250|UniProtK…	2045	VTKPELRPCPTP	VTKPELRPCPTS
1	AGT	CCDS1585.1	rs746358770	230838894	STA	SIA	-53.292	-55.642	-2.35	Not targeted	Not targeted	PASS	E	SUBCELLULAR LOCATION: Secreted.	485	FLGRVANPLSTA	FLGRVANPLSIA
1	AGTRAP	CCDS136.1	rs369121639	11810238	RGY	GGY	-87.04	-77.602	9.438	Not targeted	Not targeted	PASS	E	SUBCELLULAR LOCATION: Endoplasmic reticulum membrane {ECO:0000269|PubMed:12960423}; Multi-pass membrane protein {ECO:0000269|PubMed:12960423}. Golgi apparatus membrane {ECO:0000269|PubMed:12960423}; Multi-pass membrane protein {ECO:0000269|PubMed:12960423}. Cytoplasmic vesicle membrane {ECO:0000269|PubMed:12960423}; Multi-pass membrane protein {ECO:0000269|PubMed:12960423}. Note=Present in perinu…	159	VPEGRSQDARGY	VPEGRSQDAGGY
1	AGTRAP	CCDS136.1	rs561356662	11810239	RGY	QGY	-87.04	-87.138	-0.098	Not targeted	Not targeted	PASS	E	SUBCELLULAR LOCATION: Endoplasmic reticulum membrane {ECO:0000269|PubMed:12960423}; Multi-pass membrane protein {ECO:0000269|PubMed:12960423}. Golgi apparatus membrane {ECO:0000269|PubMed:12960423}; Multi-pass membrane protein {ECO:0000269|PubMed:12960423}. Cytoplasmic vesicle membrane {ECO:0000269|PubMed:12960423}; Multi-pass membrane protein {ECO:0000269|PubMed:12960423}. Note=Present in perinu…	159	VPEGRSQDARGY	VPEGRSQDAQGY
1	AGTRAP	CCDS136.1	rs561356662	11810239	RGY	LGY	-87.04	-88.771	-1.731	Not targeted	Not targeted	PASS	E	SUBCELLULAR LOCATION: Endoplasmic reticulum membrane {ECO:0000269|PubMed:12960423}; Multi-pass membrane protein {ECO:0000269|PubMed:12960423}. Golgi apparatus membrane {ECO:0000269|PubMed:12960423}; Multi-pass membrane protein {ECO:0000269|PubMed:12960423}. Cytoplasmic vesicle membrane {ECO:0000269|PubMed:12960423}; Multi-pass membrane protein {ECO:0000269|PubMed:12960423}. Note=Present in perinu…	159	VPEGRSQDARGY	VPEGRSQDALGY
1	AGTRAP	CCDS30585.1	rs369121639	11810238	RGY	GGY	-87.04	-77.602	9.438	Not targeted	Not targeted	PASS	E	SUBCELLULAR LOCATION: Endoplasmic reticulum membrane {ECO:0000269|PubMed:12960423}; Multi-pass membrane protein {ECO:0000269|PubMed:12960423}. Golgi apparatus membrane {ECO:0000269|PubMed:12960423}; Multi-pass membrane protein {ECO:0000269|PubMed:12960423}. Cytoplasmic vesicle membrane {ECO:0000269|PubMed:12960423}; Multi-pass membrane protein {ECO:0000269|PubMed:12960423}. Note=Present in perinu…	152	VPEGRSQDARGY	VPEGRSQDAGGY
1	AGTRAP	CCDS30585.1	rs561356662	11810239	RGY	QGY	-87.04	-87.138	-0.098	Not targeted	Not targeted	PASS	E	SUBCELLULAR LOCATION: Endoplasmic reticulum membrane {ECO:0000269|PubMed:12960423}; Multi-pass membrane protein {ECO:0000269|PubMed:12960423}. Golgi apparatus membrane {ECO:0000269|PubMed:12960423}; Multi-pass membrane protein {ECO:0000269|PubMed:12960423}. Cytoplasmic vesicle membrane {ECO:0000269|PubMed:12960423}; Multi-pass membrane protein {ECO:0000269|PubMed:12960423}. Note=Present in perinu…	152	VPEGRSQDARGY	VPEGRSQDAQGY
1	AGTRAP	CCDS30585.1	rs561356662	11810239	RGY	LGY	-87.04	-88.771	-1.731	Not targeted	Not targeted	PASS	E	SUBCELLULAR LOCATION: Endoplasmic reticulum membrane {ECO:0000269|PubMed:12960423}; Multi-pass membrane protein {ECO:0000269|PubMed:12960423}. Golgi apparatus membrane {ECO:0000269|PubMed:12960423}; Multi-pass membrane protein {ECO:0000269|PubMed:12960423}. Cytoplasmic vesicle membrane {ECO:0000269|PubMed:12960423}; Multi-pass membrane protein {ECO:0000269|PubMed:12960423}. Note=Present in perinu…	152	VPEGRSQDARGY	VPEGRSQDALGY
1	AGTRAP	CCDS30586.1	rs375192931	11810151	SGP	LGP	-36.79	-62.118	-25.328	Not targeted	Not targeted	PASS	E	SUBCELLULAR LOCATION: Endoplasmic reticulum membrane {ECO:0000269|PubMed:12960423}; Multi-pass membrane protein {ECO:0000269|PubMed:12960423}. Golgi apparatus membrane {ECO:0000269|PubMed:12960423}; Multi-pass membrane protein {ECO:0000269|PubMed:12960423}. Cytoplasmic vesicle membrane {ECO:0000269|PubMed:12960423}; Multi-pass membrane protein {ECO:0000269|PubMed:12960423}. Note=Present in perinu…	111	GARGFPWVFSGP	GARGFPWVFLGP
1	AGTRAP	CCDS30586.1	rs759509796	11810154	SGP	SEP	-36.79	-44.331	-7.541	Not targeted	Not targeted	PASS	E	SUBCELLULAR LOCATION: Endoplasmic reticulum membrane {ECO:0000269|PubMed:12960423}; Multi-pass membrane protein {ECO:0000269|PubMed:12960423}. Golgi apparatus membrane {ECO:0000269|PubMed:12960423}; Multi-pass membrane protein {ECO:0000269|PubMed:12960423}. Cytoplasmic vesicle membrane {ECO:0000269|PubMed:12960423}; Multi-pass membrane protein {ECO:0000269|PubMed:12960423}. Note=Present in perinu…	111	GARGFPWVFSGP	GARGFPWVFSEP
1	AGTRAP	CCDS30586.1	rs142297789	11810157	SGP	SGQ	-36.79	-36.79	0	Not targeted	Not targeted	PASS	E	SUBCELLULAR LOCATION: Endoplasmic reticulum membrane {ECO:0000269|PubMed:12960423}; Multi-pass membrane protein {ECO:0000269|PubMed:12960423}. Golgi apparatus membrane {ECO:0000269|PubMed:12960423}; Multi-pass membrane protein {ECO:0000269|PubMed:12960423}. Cytoplasmic vesicle membrane {ECO:0000269|PubMed:12960423}; Multi-pass membrane protein {ECO:0000269|PubMed:12960423}. Note=Present in perinu…	111	GARGFPWVFSGP	GARGFPWVFSGQ
1	AGTRAP	CCDS30586.1	rs142297789	11810157	SGP	SGL	-36.79	-14.864	21.926	Not targeted	Not targeted	PASS	E	SUBCELLULAR LOCATION: Endoplasmic reticulum membrane {ECO:0000269|PubMed:12960423}; Multi-pass membrane protein {ECO:0000269|PubMed:12960423}. Golgi apparatus membrane {ECO:0000269|PubMed:12960423}; Multi-pass membrane protein {ECO:0000269|PubMed:12960423}. Cytoplasmic vesicle membrane {ECO:0000269|PubMed:12960423}; Multi-pass membrane protein {ECO:0000269|PubMed:12960423}. Note=Present in perinu…	111	GARGFPWVFSGP	GARGFPWVFSGL
1	AGTRAP	CCDS30586.1	rs142297789	11810157	SGP	SGQ	-36.79	-36.79	0	Not targeted	Not targeted	PASS	G	SUBCELLULAR LOCATION: Endoplasmic reticulum membrane {ECO:0000269|PubMed:12960423}; Multi-pass membrane protein {ECO:0000269|PubMed:12960423}. Golgi apparatus membrane {ECO:0000269|PubMed:12960423}; Multi-pass membrane protein {ECO:0000269|PubMed:12960423}. Cytoplasmic vesicle membrane {ECO:0000269|PubMed:12960423}; Multi-pass membrane protein {ECO:0000269|PubMed:12960423}. Note=Present in perinu…	111	GARGFPWVFSGP	GARGFPWVFSGQ
1	AGTRAP	CCDS30586.1	rs142297789	11810157	SGP	SGL	-36.79	-14.864	21.926	Not targeted	Not targeted	PASS	G	SUBCELLULAR LOCATION: Endoplasmic reticulum membrane {ECO:0000269|PubMed:12960423}; Multi-pass membrane protein {ECO:0000269|PubMed:12960423}. Golgi apparatus membrane {ECO:0000269|PubMed:12960423}; Multi-pass membrane protein {ECO:0000269|PubMed:12960423}. Cytoplasmic vesicle membrane {ECO:0000269|PubMed:12960423}; Multi-pass membrane protein {ECO:0000269|PubMed:12960423}. Note=Present in perinu…	111	GARGFPWVFSGP	GARGFPWVFSGL
1	AGTRAP	CCDS41248.1	rs761441649	11808640	ARG	VRG	-32.319	-52.485	-20.166	Not targeted	Not targeted	PASS	E	SUBCELLULAR LOCATION: Endoplasmic reticulum membrane {ECO:0000269|PubMed:12960423}; Multi-pass membrane protein {ECO:0000269|PubMed:12960423}. Golgi apparatus membrane {ECO:0000269|PubMed:12960423}; Multi-pass membrane protein {ECO:0000269|PubMed:12960423}. Cytoplasmic vesicle membrane {ECO:0000269|PubMed:12960423}; Multi-pass membrane protein {ECO:0000269|PubMed:12960423}. Note=Present in perinu…	147	LLRLPHVPGARG	LLRLPHVPGVRG
1	AGTRAP	CCDS41248.1	rs761441649	11808640	ARG	VRG	-32.319	-52.485	-20.166	Not targeted	Not targeted	PASS	G	SUBCELLULAR LOCATION: Endoplasmic reticulum membrane {ECO:0000269|PubMed:12960423}; Multi-pass membrane protein {ECO:0000269|PubMed:12960423}. Golgi apparatus membrane {ECO:0000269|PubMed:12960423}; Multi-pass membrane protein {ECO:0000269|PubMed:12960423}. Cytoplasmic vesicle membrane {ECO:0000269|PubMed:12960423}; Multi-pass membrane protein {ECO:0000269|PubMed:12960423}. Note=Present in perinu…	147	LLRLPHVPGARG	LLRLPHVPGVRG
1	AGTRAP	CCDS41248.1	rs753377017	11808642	ARG	AWG	-32.319	-68.806	-36.487	Not targeted	Not targeted	PASS	E	SUBCELLULAR LOCATION: Endoplasmic reticulum membrane {ECO:0000269|PubMed:12960423}; Multi-pass membrane protein {ECO:0000269|PubMed:12960423}. Golgi apparatus membrane {ECO:0000269|PubMed:12960423}; Multi-pass membrane protein {ECO:0000269|PubMed:12960423}. Cytoplasmic vesicle membrane {ECO:0000269|PubMed:12960423}; Multi-pass membrane protein {ECO:0000269|PubMed:12960423}. Note=Present in perinu…	147	LLRLPHVPGARG	LLRLPHVPGAWG
1	AGTRAP	CCDS41248.1	rs142151801	11808643	ARG	AQG	-32.319	-51.552	-19.233	Not targeted	Not targeted	PASS	E	SUBCELLULAR LOCATION: Endoplasmic reticulum membrane {ECO:0000269|PubMed:12960423}; Multi-pass membrane protein {ECO:0000269|PubMed:12960423}. Golgi apparatus membrane {ECO:0000269|PubMed:12960423}; Multi-pass membrane protein {ECO:0000269|PubMed:12960423}. Cytoplasmic vesicle membrane {ECO:0000269|PubMed:12960423}; Multi-pass membrane protein {ECO:0000269|PubMed:12960423}. Note=Present in perinu…	147	LLRLPHVPGARG	LLRLPHVPGAQG
1	AGTRAP	CCDS44056.1	rs375192931	11810151	SGP	LGP	-36.79	-62.118	-25.328	Not targeted	Not targeted	PASS	E	SUBCELLULAR LOCATION: Endoplasmic reticulum membrane {ECO:0000269|PubMed:12960423}; Multi-pass membrane protein {ECO:0000269|PubMed:12960423}. Golgi apparatus membrane {ECO:0000269|PubMed:12960423}; Multi-pass membrane protein {ECO:0000269|PubMed:12960423}. Cytoplasmic vesicle membrane {ECO:0000269|PubMed:12960423}; Multi-pass membrane protein {ECO:0000269|PubMed:12960423}. Note=Present in perinu…	155	GARGFPWVFSGP	GARGFPWVFLGP
1	AGTRAP	CCDS44056.1	rs759509796	11810154	SGP	SEP	-36.79	-44.331	-7.541	Not targeted	Not targeted	PASS	E	SUBCELLULAR LOCATION: Endoplasmic reticulum membrane {ECO:0000269|PubMed:12960423}; Multi-pass membrane protein {ECO:0000269|PubMed:12960423}. Golgi apparatus membrane {ECO:0000269|PubMed:12960423}; Multi-pass membrane protein {ECO:0000269|PubMed:12960423}. Cytoplasmic vesicle membrane {ECO:0000269|PubMed:12960423}; Multi-pass membrane protein {ECO:0000269|PubMed:12960423}. Note=Present in perinu…	155	GARGFPWVFSGP	GARGFPWVFSEP
1	AGTRAP	CCDS44056.1	rs142297789	11810157	SGP	SGQ	-36.79	-36.79	0	Not targeted	Not targeted	PASS	E	SUBCELLULAR LOCATION: Endoplasmic reticulum membrane {ECO:0000269|PubMed:12960423}; Multi-pass membrane protein {ECO:0000269|PubMed:12960423}. Golgi apparatus membrane {ECO:0000269|PubMed:12960423}; Multi-pass membrane protein {ECO:0000269|PubMed:12960423}. Cytoplasmic vesicle membrane {ECO:0000269|PubMed:12960423}; Multi-pass membrane protein {ECO:0000269|PubMed:12960423}. Note=Present in perinu…	155	GARGFPWVFSGP	GARGFPWVFSGQ
1	AGTRAP	CCDS44056.1	rs142297789	11810157	SGP	SGL	-36.79	-14.864	21.926	Not targeted	Not targeted	PASS	E	SUBCELLULAR LOCATION: Endoplasmic reticulum membrane {ECO:0000269|PubMed:12960423}; Multi-pass membrane protein {ECO:0000269|PubMed:12960423}. Golgi apparatus membrane {ECO:0000269|PubMed:12960423}; Multi-pass membrane protein {ECO:0000269|PubMed:12960423}. Cytoplasmic vesicle membrane {ECO:0000269|PubMed:12960423}; Multi-pass membrane protein {ECO:0000269|PubMed:12960423}. Note=Present in perinu…	155	GARGFPWVFSGP	GARGFPWVFSGL
1	AGTRAP	CCDS44056.1	rs142297789	11810157	SGP	SGQ	-36.79	-36.79	0	Not targeted	Not targeted	PASS	G	SUBCELLULAR LOCATION: Endoplasmic reticulum membrane {ECO:0000269|PubMed:12960423}; Multi-pass membrane protein {ECO:0000269|PubMed:12960423}. Golgi apparatus membrane {ECO:0000269|PubMed:12960423}; Multi-pass membrane protein {ECO:0000269|PubMed:12960423}. Cytoplasmic vesicle membrane {ECO:0000269|PubMed:12960423}; Multi-pass membrane protein {ECO:0000269|PubMed:12960423}. Note=Present in perinu…	155	GARGFPWVFSGP	GARGFPWVFSGQ
1	AGTRAP	CCDS44056.1	rs142297789	11810157	SGP	SGL	-36.79	-14.864	21.926	Not targeted	Not targeted	PASS	G	SUBCELLULAR LOCATION: Endoplasmic reticulum membrane {ECO:0000269|PubMed:12960423}; Multi-pass membrane protein {ECO:0000269|PubMed:12960423}. Golgi apparatus membrane {ECO:0000269|PubMed:12960423}; Multi-pass membrane protein {ECO:0000269|PubMed:12960423}. Cytoplasmic vesicle membrane {ECO:0000269|PubMed:12960423}; Multi-pass membrane protein {ECO:0000269|PubMed:12960423}. Note=Present in perinu…	155	GARGFPWVFSGP	GARGFPWVFSGL
1	AHCTF1	CCDS1629.2	rs763417017	247004113	KML	KMV	-10.165	-32.836	-22.671	Not targeted	Not targeted	PASS	E	SUBCELLULAR LOCATION: Cytoplasm {ECO:0000250|UniProtKB:Q8CJF7}. Nucleus {ECO:0000269|PubMed:17098863, ECO:0000269|PubMed:27341616}. Nucleus envelope {ECO:0000269|PubMed:17098863, ECO:0000269|PubMed:27341616}. Nucleus matrix {ECO:0000269|PubMed:17098863}. Chromosome, centromere, kinetochore {ECO:0000269|PubMed:17098863, ECO:0000269|PubMed:27341616}. Nucleus, nucleoplasm {ECO:0000269|PubMed:1709886…	2275	SYPKQILRRKML	SYPKQILRRKMV
1	AHCTF1	CCDS1629.2	rs1265793501	247004114	KML	KIL	-10.165	-23.13	-12.965	Not targeted	Not targeted	PASS	G	SUBCELLULAR LOCATION: Cytoplasm {ECO:0000250|UniProtKB:Q8CJF7}. Nucleus {ECO:0000269|PubMed:17098863, ECO:0000269|PubMed:27341616}. Nucleus envelope {ECO:0000269|PubMed:17098863, ECO:0000269|PubMed:27341616}. Nucleus matrix {ECO:0000269|PubMed:17098863}. Chromosome, centromere, kinetochore {ECO:0000269|PubMed:17098863, ECO:0000269|PubMed:27341616}. Nucleus, nucleoplasm {ECO:0000269|PubMed:1709886…	2275	SYPKQILRRKML	SYPKQILRRKIL
1	AHCTF1	CCDS1629.2	rs1213915441	247004116	KML	KVL	-10.165	-14.798	-4.633	Not targeted	Not targeted	PASS	E	SUBCELLULAR LOCATION: Cytoplasm {ECO:0000250|UniProtKB:Q8CJF7}. Nucleus {ECO:0000269|PubMed:17098863, ECO:0000269|PubMed:27341616}. Nucleus envelope {ECO:0000269|PubMed:17098863, ECO:0000269|PubMed:27341616}. Nucleus matrix {ECO:0000269|PubMed:17098863}. Chromosome, centromere, kinetochore {ECO:0000269|PubMed:17098863, ECO:0000269|PubMed:27341616}. Nucleus, nucleoplasm {ECO:0000269|PubMed:1709886…	2275	SYPKQILRRKML	SYPKQILRRKVL
1	AHDC1	CCDS30652.1	rs150494865	27873825	TSL	ISL	-28.533	-32.857	-4.324	Not targeted	Not targeted	AC0;RF	E		1603	PHPEDTFTVTSL	PHPEDTFTVISL
1	AIDA	CCDS1533.1	rs1226489239	222843240	HKE	HKK	-33.758	-33.758	0	Not targeted	Not targeted	PASS	E		306	LYLHLHQTLHKE	LYLHLHQTLHKK
1	AIM2	CCDS1181.1	rs762248061	159032486	KKT	KKK	-30.103	-30.103	0	Not targeted	Not targeted	PASS	E	SUBCELLULAR LOCATION: Nucleus. Cytoplasm. Note=Activated inflammasomes can aggregate in the cytosol as speck-like particles.	343	STIKVIKAKKKT	STIKVIKAKKKK
1	AIM2	CCDS1181.1	rs770198015	159032487	KKT	KKP	-30.103	-30.103	0	Not targeted	Not targeted	PASS	E	SUBCELLULAR LOCATION: Nucleus. Cytoplasm. Note=Activated inflammasomes can aggregate in the cytosol as speck-like particles.	343	STIKVIKAKKKT	STIKVIKAKKKP
1	AIM2	CCDS1181.1	rs1425828360	159032488	KKT	KNT	-30.103	-45.644	-15.541	Not targeted	Not targeted	RF	E	SUBCELLULAR LOCATION: Nucleus. Cytoplasm. Note=Activated inflammasomes can aggregate in the cytosol as speck-like particles.	343	STIKVIKAKKKT	STIKVIKAKKNT
1	AIM2	CCDS1181.1	rs1425828360	159032488	KKT	KNT	-30.103	-45.644	-15.541	Not targeted	Not targeted	PASS	G	SUBCELLULAR LOCATION: Nucleus. Cytoplasm. Note=Activated inflammasomes can aggregate in the cytosol as speck-like particles.	343	STIKVIKAKKKT	STIKVIKAKKNT
1	AJAP1	CCDS54.1	rs776174686	4834556	ISC	ISW	-79.338	-79.338	0	Not targeted	Not targeted	PASS	E	SUBCELLULAR LOCATION: Basolateral cell membrane; Single-pass type III membrane protein. Apical cell membrane; Single-pass type III membrane protein. Cell junction, adherens junction. Note=Mainly basolateral. Localization is mediated by AP1M2.	411	AFVSEKWFEISC	AFVSEKWFEISW
1	AK2	CCDS373.1	rs549550136	33476434	ATS	ATF	-74.795	-63.391	11.404	Not targeted	Not targeted	RF	G	SUBCELLULAR LOCATION: Mitochondrion intermembrane space {ECO:0000255|HAMAP-Rule:MF_03168}.	232	ASILAAFSKATS	ASILAAFSKATF
1	AK2	CCDS373.1	rs1294739871	33478811	ATS	AAS	-74.795	-66.62	8.175	Not targeted	Not targeted	PASS	E	SUBCELLULAR LOCATION: Mitochondrion intermembrane space {ECO:0000255|HAMAP-Rule:MF_03168}.	232	ASILAAFSKATS	ASILAAFSKAAS
1	AK2	CCDS374.1	rs553945682	33478787	MFI	MFV	-54.583	-56.755	-2.172	Not targeted	Not targeted	PASS	E	SUBCELLULAR LOCATION: Mitochondrion intermembrane space {ECO:0000255|HAMAP-Rule:MF_03168}.	239	SKATCKDLVMFI	SKATCKDLVMFV
1	AK2	CCDS374.1	rs553945682	33478787	MFI	MFV	-54.583	-56.755	-2.172	Not targeted	Not targeted	PASS	G	SUBCELLULAR LOCATION: Mitochondrion intermembrane space {ECO:0000255|HAMAP-Rule:MF_03168}.	239	SKATCKDLVMFI	SKATCKDLVMFV
1	AK2	CCDS374.1	rs139639834	33478788	MFI	MLI	-54.583	-44.679	9.904	Not targeted	Not targeted	PASS	E	SUBCELLULAR LOCATION: Mitochondrion intermembrane space {ECO:0000255|HAMAP-Rule:MF_03168}.	239	SKATCKDLVMFI	SKATCKDLVMLI
1	AK2	CCDS374.1	rs139639834	33478788	MFI	MLI	-54.583	-44.679	9.904	Not targeted	Not targeted	PASS	G	SUBCELLULAR LOCATION: Mitochondrion intermembrane space {ECO:0000255|HAMAP-Rule:MF_03168}.	239	SKATCKDLVMFI	SKATCKDLVMLI
1	AK2	CCDS374.1	rs1420384694	33478790	MFI	MVI	-54.583	-45.938	8.645	Not targeted	Not targeted	PASS	E	SUBCELLULAR LOCATION: Mitochondrion intermembrane space {ECO:0000255|HAMAP-Rule:MF_03168}.	239	SKATCKDLVMFI	SKATCKDLVMVI
1	AK2	CCDS374.1	rs1464104544	33478791	MFI	IFI	-54.583	-53.317	1.266	Not targeted	Not targeted	PASS	E	SUBCELLULAR LOCATION: Mitochondrion intermembrane space {ECO:0000255|HAMAP-Rule:MF_03168}.	239	SKATCKDLVMFI	SKATCKDLVIFI
1	AK2	CCDS374.1	rs752903099	33478792	MFI	TFI	-54.583	-47.162	7.421	Not targeted	Not targeted	PASS	E	SUBCELLULAR LOCATION: Mitochondrion intermembrane space {ECO:0000255|HAMAP-Rule:MF_03168}.	239	SKATCKDLVMFI	SKATCKDLVTFI
1	AK4	CCDS629.1	rs1278064552	65691851	EAY	DAY	-52.745	-52.736	0.009	Not targeted	Not targeted	AC0	E	SUBCELLULAR LOCATION: Mitochondrion matrix {ECO:0000255|HAMAP-Rule:MF_03170, ECO:0000269|PubMed:11485571, ECO:0000269|PubMed:19766732}.	223	NKITPIQSKEAY	NKITPIQSKDAY
1	AK4	CCDS629.1	rs1383068812	65691853	EAY	EGY	-52.745	-59.817	-7.072	Not targeted	Not targeted	RF	G	SUBCELLULAR LOCATION: Mitochondrion matrix {ECO:0000255|HAMAP-Rule:MF_03170, ECO:0000269|PubMed:11485571, ECO:0000269|PubMed:19766732}.	223	NKITPIQSKEAY	NKITPIQSKEGY
1	AK4	CCDS629.1	rs776031990	65691856	EAY	EAC	-52.745	-64.692	-11.947	Not targeted	Not targeted	PASS	E	SUBCELLULAR LOCATION: Mitochondrion matrix {ECO:0000255|HAMAP-Rule:MF_03170, ECO:0000269|PubMed:11485571, ECO:0000269|PubMed:19766732}.	223	NKITPIQSKEAY	NKITPIQSKEAC
1	AK5	CCDS675.1	rs780573012	78024344	SIF	AIF	-65.201	-69.111	-3.91	Not targeted	Not targeted	PASS	E	SUBCELLULAR LOCATION: Cytoplasm {ECO:0000269|PubMed:19647735}.	562	FLQLCTAIDSIF	FLQLCTAIDAIF
1	AK5	CCDS675.1	rs77198824	78024345	SIF	CIF	-65.201	-67.526	-2.325	Not targeted	Not targeted	PASS	E	SUBCELLULAR LOCATION: Cytoplasm {ECO:0000269|PubMed:19647735}.	562	FLQLCTAIDSIF	FLQLCTAIDCIF
1	AK5	CCDS675.1	rs77198824	78024345	SIF	CIF	-65.201	-67.526	-2.325	Not targeted	Not targeted	PASS	G	SUBCELLULAR LOCATION: Cytoplasm {ECO:0000269|PubMed:19647735}.	562	FLQLCTAIDSIF	FLQLCTAIDCIF
1	AK5	CCDS675.1	rs61750802	78024352	SIF	SIL	-65.201	-44.179	21.022	Not targeted	Not targeted	PASS	G	SUBCELLULAR LOCATION: Cytoplasm {ECO:0000269|PubMed:19647735}.	562	FLQLCTAIDSIF	FLQLCTAIDSIL
1	AK5	CCDS676.1	rs780573012	78024344	SIF	AIF	-65.201	-69.111	-3.91	Not targeted	Not targeted	PASS	E	SUBCELLULAR LOCATION: Cytoplasm {ECO:0000269|PubMed:19647735}.	536	FLQLCTAIDSIF	FLQLCTAIDAIF
1	AK5	CCDS676.1	rs77198824	78024345	SIF	CIF	-65.201	-67.526	-2.325	Not targeted	Not targeted	PASS	E	SUBCELLULAR LOCATION: Cytoplasm {ECO:0000269|PubMed:19647735}.	536	FLQLCTAIDSIF	FLQLCTAIDCIF
1	AK5	CCDS676.1	rs77198824	78024345	SIF	CIF	-65.201	-67.526	-2.325	Not targeted	Not targeted	PASS	G	SUBCELLULAR LOCATION: Cytoplasm {ECO:0000269|PubMed:19647735}.	536	FLQLCTAIDSIF	FLQLCTAIDCIF
1	AK5	CCDS676.1	rs61750802	78024352	SIF	SIL	-65.201	-44.179	21.022	Not targeted	Not targeted	PASS	G	SUBCELLULAR LOCATION: Cytoplasm {ECO:0000269|PubMed:19647735}.	536	FLQLCTAIDSIF	FLQLCTAIDSIL
1	AKIRIN1	CCDS433.1	rs746433928	39469720	YVS	YAS	-75.344	-73.246	2.098	Not targeted	Not targeted	PASS	E	SUBCELLULAR LOCATION: Nucleus {ECO:0000269|PubMed:18066067}.	192	RRYGTRPTSYVS	RRYGTRPTSYAS
1	AKIRIN1	CCDS44113.1	rs746433928	39469720	YVS	YAS	-75.344	-73.246	2.098	Not targeted	Not targeted	PASS	E	SUBCELLULAR LOCATION: Nucleus {ECO:0000269|PubMed:18066067}.	147	RRYGTRPTSYVS	RRYGTRPTSYAS
1	AKNAD1	CCDS791.2	rs145949871	109358799	LKY	LNY	-19.248	-37.792	-18.544	Not targeted	Not targeted	PASS	E		836	AKAQRWRNRLKY	AKAQRWRNRLNY
1	AKNAD1	CCDS791.2	rs145949871	109358799	LKY	LNY	-19.248	-37.792	-18.544	Not targeted	Not targeted	PASS	G		836	AKAQRWRNRLKY	AKAQRWRNRLNY
1	AKR1A1	CCDS523.1	rs142530083	46035621	DPY	DLY	-65.929	-58.255	7.674	Not targeted	Not targeted	PASS	E	SUBCELLULAR LOCATION: Cytoplasm, cytosol {ECO:0000250|UniProtKB:Q9JII6}. Apical cell membrane {ECO:0000250|UniProtKB:Q9JII6}.	325	AGHPLYPFNDPY	AGHPLYPFNDLY
1	AKR1A1	CCDS523.1	rs142530083	46035621	DPY	DLY	-65.929	-58.255	7.674	Not targeted	Not targeted	PASS	G	SUBCELLULAR LOCATION: Cytoplasm, cytosol {ECO:0000250|UniProtKB:Q9JII6}. Apical cell membrane {ECO:0000250|UniProtKB:Q9JII6}.	325	AGHPLYPFNDPY	AGHPLYPFNDLY
1	AKR7A2	CCDS194.1	rs765069207	19630723	YFR	YFH	-64.085	-64.085	0	Not targeted	Not targeted	PASS	E	SUBCELLULAR LOCATION: Golgi apparatus {ECO:0000250}. Cytoplasm {ECO:0000269|PubMed:9576847}.	359	HLVAHECPNYFR	HLVAHECPNYFH
1	AKR7A2	CCDS194.1	rs149142830	19630724	YFR	YFC	-64.085	-64.085	0	Not targeted	Not targeted	PASS	E	SUBCELLULAR LOCATION: Golgi apparatus {ECO:0000250}. Cytoplasm {ECO:0000269|PubMed:9576847}.	359	HLVAHECPNYFR	HLVAHECPNYFC
1	AKR7A2	CCDS194.1	rs149142830	19630724	YFR	YFC	-64.085	-64.085	0	Not targeted	Not targeted	PASS	G	SUBCELLULAR LOCATION: Golgi apparatus {ECO:0000250}. Cytoplasm {ECO:0000269|PubMed:9576847}.	359	HLVAHECPNYFR	HLVAHECPNYFC
1	AKR7A3	CCDS193.1	rs368739749	19609229	YFR	YFH	-63.55	-63.55	0	Not targeted	Not targeted	PASS	E	SUBCELLULAR LOCATION: Cytoplasm.	331	HLVTHECPNYFR	HLVTHECPNYFH
1	AKR7A3	CCDS193.1	rs780744277	19609230	YFR	YFC	-63.55	-63.55	0	Not targeted	Not targeted	PASS	E	SUBCELLULAR LOCATION: Cytoplasm.	331	HLVTHECPNYFR	HLVTHECPNYFC
1	AKR7A3	CCDS193.1	rs780744277	19609230	YFR	YFC	-63.55	-63.55	0	Not targeted	Not targeted	PASS	G	SUBCELLULAR LOCATION: Cytoplasm.	331	HLVTHECPNYFR	HLVTHECPNYFC
1	AKT3	CCDS31076.1	rs756661933	243663056	WKK	RKK	-39.554	-37.096	2.458	Not targeted	Not targeted	PASS	E	SUBCELLULAR LOCATION: Nucleus {ECO:0000269|PubMed:20018949}. Cytoplasm {ECO:0000269|PubMed:20018949}. Membrane {ECO:0000269|PubMed:20018949}; Peripheral membrane protein {ECO:0000269|PubMed:20018949}. Note=Membrane-associated after cell stimulation leading to its translocation.	465	QSDCGMLGNWKK	QSDCGMLGNRKK
1	AKT3	CCDS31077.1	rs751275167	243668558	GRE	GQE	-30.89	-49.991	-19.101	Not targeted	Not targeted	PASS	E	SUBCELLULAR LOCATION: Nucleus {ECO:0000269|PubMed:20018949}. Cytoplasm {ECO:0000269|PubMed:20018949}. Membrane {ECO:0000269|PubMed:20018949}; Peripheral membrane protein {ECO:0000269|PubMed:20018949}. Note=Membrane-associated after cell stimulation leading to its translocation.	479	FPQFSYSASGRE	FPQFSYSASGQE
1	ALDH4A1	CCDS188.1	rs1470034494	19199342	YMQ	YMH	-77.033	-77.033	0	Not targeted	Not targeted	PASS	G	SUBCELLULAR LOCATION: Mitochondrion matrix.	563	KPLGDWSYAYMQ	KPLGDWSYAYMH
1	ALDH4A1	CCDS188.1	rs1233251711	19199346	YMQ	YTQ	-77.033	-81.864	-4.831	Not targeted	Not targeted	PASS	E	SUBCELLULAR LOCATION: Mitochondrion matrix.	563	KPLGDWSYAYMQ	KPLGDWSYAYTQ
1	ALDH4A1	CCDS188.1	rs1301971282	19199349	YMQ	SMQ	-77.033	-64.142	12.891	Not targeted	Not targeted	PASS	E	SUBCELLULAR LOCATION: Mitochondrion matrix.	563	KPLGDWSYAYMQ	KPLGDWSYASMQ
1	ALDH4A1	CCDS188.1	rs528211463	19199350	YMQ	HMQ	-77.033	-72.157	4.876	Not targeted	Not targeted	PASS	E	SUBCELLULAR LOCATION: Mitochondrion matrix.	563	KPLGDWSYAYMQ	KPLGDWSYAHMQ
1	ALDH4A1	CCDS188.1	rs528211463	19199350	YMQ	NMQ	-77.033	-71.57	5.463	Not targeted	Not targeted	PASS	E	SUBCELLULAR LOCATION: Mitochondrion matrix.	563	KPLGDWSYAYMQ	KPLGDWSYANMQ
1	ALDH4A1	CCDS188.1	rs528211463	19199350	YMQ	HMQ	-77.033	-72.157	4.876	Not targeted	Not targeted	PASS	G	SUBCELLULAR LOCATION: Mitochondrion matrix.	563	KPLGDWSYAYMQ	KPLGDWSYAHMQ
1	ALDH4A1	CCDS188.1	rs528211463	19199350	YMQ	NMQ	-77.033	-71.57	5.463	Not targeted	Not targeted	PASS	G	SUBCELLULAR LOCATION: Mitochondrion matrix.	563	KPLGDWSYAYMQ	KPLGDWSYANMQ
1	ALDH4A1	CCDS53272.1	rs1470034494	19199342	YMQ	YMH	-77.033	-77.033	0	Not targeted	Not targeted	PASS	G	SUBCELLULAR LOCATION: Mitochondrion matrix.	503	KPLGDWSYAYMQ	KPLGDWSYAYMH
1	ALDH4A1	CCDS53272.1	rs1233251711	19199346	YMQ	YTQ	-77.033	-81.864	-4.831	Not targeted	Not targeted	PASS	E	SUBCELLULAR LOCATION: Mitochondrion matrix.	503	KPLGDWSYAYMQ	KPLGDWSYAYTQ
1	ALDH4A1	CCDS53272.1	rs1301971282	19199349	YMQ	SMQ	-77.033	-64.142	12.891	Not targeted	Not targeted	PASS	E	SUBCELLULAR LOCATION: Mitochondrion matrix.	503	KPLGDWSYAYMQ	KPLGDWSYASMQ
1	ALDH4A1	CCDS53272.1	rs528211463	19199350	YMQ	HMQ	-77.033	-72.157	4.876	Not targeted	Not targeted	PASS	E	SUBCELLULAR LOCATION: Mitochondrion matrix.	503	KPLGDWSYAYMQ	KPLGDWSYAHMQ
1	ALDH4A1	CCDS53272.1	rs528211463	19199350	YMQ	NMQ	-77.033	-71.57	5.463	Not targeted	Not targeted	PASS	E	SUBCELLULAR LOCATION: Mitochondrion matrix.	503	KPLGDWSYAYMQ	KPLGDWSYANMQ
1	ALDH4A1	CCDS53272.1	rs528211463	19199350	YMQ	HMQ	-77.033	-72.157	4.876	Not targeted	Not targeted	PASS	G	SUBCELLULAR LOCATION: Mitochondrion matrix.	503	KPLGDWSYAYMQ	KPLGDWSYAHMQ
1	ALDH4A1	CCDS53272.1	rs528211463	19199350	YMQ	NMQ	-77.033	-71.57	5.463	Not targeted	Not targeted	PASS	G	SUBCELLULAR LOCATION: Mitochondrion matrix.	503	KPLGDWSYAYMQ	KPLGDWSYANMQ
1	ALDH9A1	CCDS1250.2	rs1213908491	165632295	SAF	SPF	-34.416	-43.538	-9.122	Not targeted	Not targeted	PASS	E		518	VCVEMGDVESAF	VCVEMGDVESPF
1	ALDH9A1	CCDS1250.2	rs745705817	165632297	SAF	YAF	-34.416	-46.129	-11.713	Not targeted	Not targeted	PASS	E		518	VCVEMGDVESAF	VCVEMGDVEYAF
1	ALG14	CCDS752.1	rs767036165	95448642	RIV	LIV	-47.117	-53.832	-6.715	Not targeted	Not targeted	PASS	E	SUBCELLULAR LOCATION: Endoplasmic reticulum membrane {ECO:0000250|UniProtKB:P38242}; Single-pass membrane protein {ECO:0000255}. Nucleus membrane {ECO:0000250|UniProtKB:P38242}; Single-pass membrane protein {ECO:0000255}.	216	KYPKSVYLGRIV	KYPKSVYLGLIV
1	ALG14	CCDS752.1	rs767036165	95448642	RIV	QIV	-47.117	-48.004	-0.887	Not targeted	Not targeted	PASS	E	SUBCELLULAR LOCATION: Endoplasmic reticulum membrane {ECO:0000250|UniProtKB:P38242}; Single-pass membrane protein {ECO:0000255}. Nucleus membrane {ECO:0000250|UniProtKB:P38242}; Single-pass membrane protein {ECO:0000255}.	216	KYPKSVYLGRIV	KYPKSVYLGQIV
1	ALPL	CCDS217.1	rs372315234	21904130	VLF	ILF	-64.749	-65.5	-0.751	Not targeted	Not targeted	PASS	E	SUBCELLULAR LOCATION: Cell membrane {ECO:0000269|PubMed:23688511, ECO:0000269|PubMed:25982064}; Lipid-anchor, GPI-anchor {ECO:0000269|PubMed:23688511, ECO:0000269|PubMed:25982064}.	524	LALALYPLSVLF	LALALYPLSILF
1	ALPL	CCDS217.1	rs372315234	21904130	VLF	ILF	-64.749	-65.5	-0.751	Not targeted	Not targeted	PASS	G	SUBCELLULAR LOCATION: Cell membrane {ECO:0000269|PubMed:23688511, ECO:0000269|PubMed:25982064}; Lipid-anchor, GPI-anchor {ECO:0000269|PubMed:23688511, ECO:0000269|PubMed:25982064}.	524	LALALYPLSVLF	LALALYPLSILF
1	ALPL	CCDS217.1	rs34605986	21904131	VLF	ALF	-64.749	-43.327	21.422	Not targeted	Not targeted	PASS	E	SUBCELLULAR LOCATION: Cell membrane {ECO:0000269|PubMed:23688511, ECO:0000269|PubMed:25982064}; Lipid-anchor, GPI-anchor {ECO:0000269|PubMed:23688511, ECO:0000269|PubMed:25982064}.	524	LALALYPLSVLF	LALALYPLSALF
1	ALPL	CCDS217.1	rs34605986	21904131	VLF	ALF	-64.749	-43.327	21.422	Not targeted	Not targeted	PASS	G	SUBCELLULAR LOCATION: Cell membrane {ECO:0000269|PubMed:23688511, ECO:0000269|PubMed:25982064}; Lipid-anchor, GPI-anchor {ECO:0000269|PubMed:23688511, ECO:0000269|PubMed:25982064}.	524	LALALYPLSVLF	LALALYPLSALF
1	ALPL	CCDS53274.1	rs372315234	21904130	VLF	ILF	-64.749	-65.5	-0.751	Not targeted	Not targeted	PASS	E	SUBCELLULAR LOCATION: Cell membrane {ECO:0000269|PubMed:23688511, ECO:0000269|PubMed:25982064}; Lipid-anchor, GPI-anchor {ECO:0000269|PubMed:23688511, ECO:0000269|PubMed:25982064}.	447	LALALYPLSVLF	LALALYPLSILF
1	ALPL	CCDS53274.1	rs372315234	21904130	VLF	ILF	-64.749	-65.5	-0.751	Not targeted	Not targeted	PASS	G	SUBCELLULAR LOCATION: Cell membrane {ECO:0000269|PubMed:23688511, ECO:0000269|PubMed:25982064}; Lipid-anchor, GPI-anchor {ECO:0000269|PubMed:23688511, ECO:0000269|PubMed:25982064}.	447	LALALYPLSVLF	LALALYPLSILF
1	ALPL	CCDS53274.1	rs34605986	21904131	VLF	ALF	-64.749	-43.327	21.422	Not targeted	Not targeted	PASS	E	SUBCELLULAR LOCATION: Cell membrane {ECO:0000269|PubMed:23688511, ECO:0000269|PubMed:25982064}; Lipid-anchor, GPI-anchor {ECO:0000269|PubMed:23688511, ECO:0000269|PubMed:25982064}.	447	LALALYPLSVLF	LALALYPLSALF
1	ALPL	CCDS53274.1	rs34605986	21904131	VLF	ALF	-64.749	-43.327	21.422	Not targeted	Not targeted	PASS	G	SUBCELLULAR LOCATION: Cell membrane {ECO:0000269|PubMed:23688511, ECO:0000269|PubMed:25982064}; Lipid-anchor, GPI-anchor {ECO:0000269|PubMed:23688511, ECO:0000269|PubMed:25982064}.	447	LALALYPLSVLF	LALALYPLSALF
1	ALPL	CCDS53275.1	rs372315234	21904130	VLF	ILF	-64.749	-65.5	-0.751	Not targeted	Not targeted	PASS	E	SUBCELLULAR LOCATION: Cell membrane {ECO:0000269|PubMed:23688511, ECO:0000269|PubMed:25982064}; Lipid-anchor, GPI-anchor {ECO:0000269|PubMed:23688511, ECO:0000269|PubMed:25982064}.	469	LALALYPLSVLF	LALALYPLSILF
1	ALPL	CCDS53275.1	rs372315234	21904130	VLF	ILF	-64.749	-65.5	-0.751	Not targeted	Not targeted	PASS	G	SUBCELLULAR LOCATION: Cell membrane {ECO:0000269|PubMed:23688511, ECO:0000269|PubMed:25982064}; Lipid-anchor, GPI-anchor {ECO:0000269|PubMed:23688511, ECO:0000269|PubMed:25982064}.	469	LALALYPLSVLF	LALALYPLSILF
1	ALPL	CCDS53275.1	rs34605986	21904131	VLF	ALF	-64.749	-43.327	21.422	Not targeted	Not targeted	PASS	E	SUBCELLULAR LOCATION: Cell membrane {ECO:0000269|PubMed:23688511, ECO:0000269|PubMed:25982064}; Lipid-anchor, GPI-anchor {ECO:0000269|PubMed:23688511, ECO:0000269|PubMed:25982064}.	469	LALALYPLSVLF	LALALYPLSALF
1	ALPL	CCDS53275.1	rs34605986	21904131	VLF	ALF	-64.749	-43.327	21.422	Not targeted	Not targeted	PASS	G	SUBCELLULAR LOCATION: Cell membrane {ECO:0000269|PubMed:23688511, ECO:0000269|PubMed:25982064}; Lipid-anchor, GPI-anchor {ECO:0000269|PubMed:23688511, ECO:0000269|PubMed:25982064}.	469	LALALYPLSVLF	LALALYPLSALF
1	ALX3	CCDS819.1	rs776967754	110603359	WTT	WTM	-55.129	-36.626	18.503	Not targeted	Not targeted	PASS	E	SUBCELLULAR LOCATION: Nucleus {ECO:0000255|PROSITE-ProRule:PRU00108}.	343	PKEPPGLLNWTT	PKEPPGLLNWTM
1	ALX3	CCDS819.1	rs776967754	110603359	WTT	WTK	-55.129	-55.129	0	Not targeted	Not targeted	PASS	E	SUBCELLULAR LOCATION: Nucleus {ECO:0000255|PROSITE-ProRule:PRU00108}.	343	PKEPPGLLNWTT	PKEPPGLLNWTK
1	ALX3	CCDS819.1	rs776967754	110603359	WTT	WTM	-55.129	-36.626	18.503	Not targeted	Not targeted	PASS	G	SUBCELLULAR LOCATION: Nucleus {ECO:0000255|PROSITE-ProRule:PRU00108}.	343	PKEPPGLLNWTT	PKEPPGLLNWTM
1	ALX3	CCDS819.1	rs765702189	110603362	WTT	WST	-55.129	-41.624	13.505	Not targeted	Not targeted	PASS	E	SUBCELLULAR LOCATION: Nucleus {ECO:0000255|PROSITE-ProRule:PRU00108}.	343	PKEPPGLLNWTT	PKEPPGLLNWST
1	AMPD1	CCDS876.2	rs1453251245	115215742	STE	SIE	-34.263	-35.148	-0.885	Not targeted	Not targeted	PASS	E		780	LNLIAEGLKSTE	LNLIAEGLKSIE
1	AMPD1	CCDS876.2	rs1453251245	115215742	STE	SIE	-34.263	-35.148	-0.885	Not targeted	Not targeted	PASS	G		780	LNLIAEGLKSTE	LNLIAEGLKSIE
1	AMPD1	CCDS53349.1	rs1453251245	115215742	STE	SIE	-34.263	-35.148	-0.885	Not targeted	Not targeted	PASS	E		776	LNLIAEGLKSTE	LNLIAEGLKSIE
1	AMPD1	CCDS53349.1	rs1453251245	115215742	STE	SIE	-34.263	-35.148	-0.885	Not targeted	Not targeted	PASS	G		776	LNLIAEGLKSTE	LNLIAEGLKSIE
1	AMPD2	CCDS804.1	rs553448801	110173771	GPQ	GPH	-81.458	-81.458	0	Not targeted	Not targeted	PASS	E		798	EEAGITMSPGPQ	EEAGITMSPGPH
1	AMPD2	CCDS805.1	rs553448801	110173771	GPQ	GPH	-81.458	-81.458	0	Not targeted	Not targeted	PASS	E		879	EEAGITMSPGPQ	EEAGITMSPGPH
1	AMPD2	CCDS30796.1	rs553448801	110173771	GPQ	GPH	-81.458	-81.458	0	Not targeted	Not targeted	PASS	E		760	EEAGITMSPGPQ	EEAGITMSPGPH
1	AMPD2	CCDS58016.1	rs553448801	110173771	GPQ	GPH	-81.458	-81.458	0	Not targeted	Not targeted	PASS	E		761	EEAGITMSPGPQ	EEAGITMSPGPH
1	AMY2B	CCDS782.1	rs748747355	104122112	SKL	YKL	-28.756	-40.522	-11.766	Not targeted	Not targeted	PASS	E	SUBCELLULAR LOCATION: Secreted {ECO:0000250}.	511	DPFIAIHAESKL	DPFIAIHAEYKL
1	AMY2B	CCDS782.1	rs774097810	104122119	SKL	SKF	-28.756	-40.278	-11.522	Not targeted	Not targeted	PASS	E	SUBCELLULAR LOCATION: Secreted {ECO:0000250}.	511	DPFIAIHAESKL	DPFIAIHAESKF
1	ANGEL2	CCDS1512.1	rs746272269	213168387	LEL	LEP	-55.905	-83.331	-27.426	Not targeted	Not targeted	PASS	E		544	HLPLLAKFRLEL	HLPLLAKFRLEP
1	ANGEL2	CCDS1512.1	rs770274597	213168394	LEL	FEL	-55.905	-50.017	5.888	Not targeted	Not targeted	PASS	E		544	HLPLLAKFRLEL	HLPLLAKFRFEL
1	ANGPTL1	CCDS1327.1	rs1312576947	178820267	PID	PIE	-72.955	-72.955	0	Not targeted	Not targeted	PASS	E	SUBCELLULAR LOCATION: Secreted {ECO:0000269|PubMed:10025962}.	491	LRAVQMMIKPID	LRAVQMMIKPIE
1	ANGPTL1	CCDS1327.1	rs143913517	178820271	PID	PTD	-72.955	-69.56	3.395	Not targeted	Not targeted	PASS	E	SUBCELLULAR LOCATION: Secreted {ECO:0000269|PubMed:10025962}.	491	LRAVQMMIKPID	LRAVQMMIKPTD
1	ANGPTL1	CCDS1327.1	rs751143263	178820272	PID	PVD	-72.955	-66.676	6.279	Not targeted	Not targeted	PASS	E	SUBCELLULAR LOCATION: Secreted {ECO:0000269|PubMed:10025962}.	491	LRAVQMMIKPID	LRAVQMMIKPVD
1	ANGPTL3	CCDS622.1	rs1314857143	63070481	SFE	SSE	-101.099	-85.833	15.266	Not targeted	Not targeted	PASS	G	SUBCELLULAR LOCATION: Secreted {ECO:0000250, ECO:0000305|PubMed:11877390}. Cell projection, lamellipodium {ECO:0000250|UniProtKB:Q9R182}. Note=Colocalized with HSPG2 and activated ITGB3 on podocytes. {ECO:0000250|UniProtKB:Q9R182}.	460	MLIHPTDSESFE	MLIHPTDSESSE
1	ANGPTL3	CCDS622.1	rs1424627441	63070483	SFE	SFQ	-101.099	-101.099	0	Not targeted	Not targeted	PASS	E	SUBCELLULAR LOCATION: Secreted {ECO:0000250, ECO:0000305|PubMed:11877390}. Cell projection, lamellipodium {ECO:0000250|UniProtKB:Q9R182}. Note=Colocalized with HSPG2 and activated ITGB3 on podocytes. {ECO:0000250|UniProtKB:Q9R182}.	460	MLIHPTDSESFE	MLIHPTDSESFQ
1	ANGPTL3	CCDS622.1	rs761708356	63070484	SFE	SFA	-101.099	-101.099	0	Not targeted	Not targeted	PASS	E	SUBCELLULAR LOCATION: Secreted {ECO:0000250, ECO:0000305|PubMed:11877390}. Cell projection, lamellipodium {ECO:0000250|UniProtKB:Q9R182}. Note=Colocalized with HSPG2 and activated ITGB3 on podocytes. {ECO:0000250|UniProtKB:Q9R182}.	460	MLIHPTDSESFE	MLIHPTDSESFA
1	ANGPTL3	CCDS622.1	rs761708356	63070484	SFE	SFV	-101.099	-87.845	13.254	Not targeted	Not targeted	PASS	E	SUBCELLULAR LOCATION: Secreted {ECO:0000250, ECO:0000305|PubMed:11877390}. Cell projection, lamellipodium {ECO:0000250|UniProtKB:Q9R182}. Note=Colocalized with HSPG2 and activated ITGB3 on podocytes. {ECO:0000250|UniProtKB:Q9R182}.	460	MLIHPTDSESFE	MLIHPTDSESFV
1	ANGPTL7	CCDS128.1	rs138507629	11255073	FKP	FTP	-36.739	-100.355	-63.616	Not targeted	Not targeted	PASS	E	SUBCELLULAR LOCATION: Secreted {ECO:0000305}.	346	VEMKIRPEDFKP	VEMKIRPEDFTP
1	ANGPTL7	CCDS128.1	rs138507629	11255073	FKP	FRP	-36.739	-40.568	-3.829	Not targeted	Not targeted	PASS	E	SUBCELLULAR LOCATION: Secreted {ECO:0000305}.	346	VEMKIRPEDFKP	VEMKIRPEDFRP
1	ANGPTL7	CCDS128.1	rs138507629	11255073	FKP	FRP	-36.739	-40.568	-3.829	Not targeted	Not targeted	PASS	G	SUBCELLULAR LOCATION: Secreted {ECO:0000305}.	346	VEMKIRPEDFKP	VEMKIRPEDFRP
1	ANGPTL7	CCDS128.1	rs773876253	11255074	FKP	FNP	-36.739	-85.269	-48.53	Not targeted	Not targeted	PASS	E	SUBCELLULAR LOCATION: Secreted {ECO:0000305}.	346	VEMKIRPEDFKP	VEMKIRPEDFNP
1	ANGPTL7	CCDS128.1	rs761291951	11255075	FKP	FKA	-36.739	-36.739	0	Not targeted	Not targeted	PASS	E	SUBCELLULAR LOCATION: Secreted {ECO:0000305}.	346	VEMKIRPEDFKP	VEMKIRPEDFKA
1	ANKRD34A	CCDS30829.1	.	145474809	PGR	LGR	-89.793	-103.591	-13.798	Not targeted	Not targeted	AC0;RF	E		496	FQSLGGPGEPGR	FQSLGGPGELGR
1	ANKRD35	CCDS919.1	.	145567746	EEE	VEE	-123.766	-128.848	-5.082	Not targeted	Not targeted	PASS	E		1001	NILLQILSMEEE	NILLQILSMVEE
1	ANKRD45	CCDS1309.1	rs745346546	173579294	TSN	NSN	-104.654	-92.312	12.342	Not targeted	Not targeted	PASS	E		266	HDQKRSQDDTSN	HDQKRSQDDNSN
1	ANKRD45	CCDS1309.1	rs769342038	173579295	TSN	ASN	-104.654	-85.217	19.437	Not targeted	Not targeted	PASS	E		266	HDQKRSQDDTSN	HDQKRSQDDASN
1	ANKRD65	CCDS55558.1	rs1436644177	1354484	STG	STV	-63.532	-50.277	13.255	Not targeted	Not targeted	PASS	E		399	GEKECEGIESTG	GEKECEGIESTV
1	ANKRD65	CCDS55558.1	rs1011197657	1354487	STG	SMG	-63.532	-52.885	10.647	Not targeted	Not targeted	PASS	E		399	GEKECEGIESTG	GEKECEGIESMG
1	ANKRD65	CCDS55558.1	rs1011197657	1354487	STG	SRG	-63.532	-23.489	40.043	Not targeted	Not targeted	PASS	E		399	GEKECEGIESTG	GEKECEGIESRG
1	ANKRD65	CCDS55558.1	rs1011197657	1354487	STG	SMG	-63.532	-52.885	10.647	Not targeted	Not targeted	PASS	G		399	GEKECEGIESTG	GEKECEGIESMG
1	ANKRD65	CCDS55558.1	rs754928611	1354488	STG	SAG	-63.532	-54.606	8.926	Not targeted	Not targeted	PASS	E		399	GEKECEGIESTG	GEKECEGIESAG
1	ANKRD65	CCDS55558.1	rs754928611	1354488	STG	SAG	-63.532	-54.606	8.926	Not targeted	Not targeted	PASS	G		399	GEKECEGIESTG	GEKECEGIESAG
1	ANKRD65	CCDS57962.1	rs547066545	1354618	GFC	GFY	-61.173	-49.225	11.948	Not targeted	Not targeted	PASS	E		174	QSEGMGLPWGFC	QSEGMGLPWGFY
1	ANKRD65	CCDS57962.1	rs547066545	1354618	GFC	GFY	-61.173	-49.225	11.948	Not targeted	Not targeted	PASS	G		174	QSEGMGLPWGFC	QSEGMGLPWGFY
1	ANKRD65	CCDS57962.1	rs749930393	1354621	GFC	GYC	-61.173	-50.952	10.221	Not targeted	Not targeted	PASS	E		174	QSEGMGLPWGFC	QSEGMGLPWGYC
1	ANKRD65	CCDS57962.1	rs756670952	1354624	GFC	DFC	-61.173	-68.242	-7.069	Not targeted	Not targeted	PASS	E		174	QSEGMGLPWGFC	QSEGMGLPWDFC
1	ANKRD65	CCDS57962.1	rs1379156011	1354625	GFC	SFC	-61.173	-52.482	8.691	Not targeted	Not targeted	PASS	E		174	QSEGMGLPWGFC	QSEGMGLPWSFC
1	ANP32E	CCDS946.1	.	150192998	EDD	EDN	-133.92	-133.92	0	Not targeted	Not targeted	PASS	E	SUBCELLULAR LOCATION: Cytoplasm {ECO:0000250}. Nucleus {ECO:0000250}.	268	RDAEDDGEEEDD	RDAEDDGEEEDN
1	ANP32E	CCDS946.1	.	150192998	EDD	EDN	-133.92	-133.92	0	Not targeted	Not targeted	PASS	G	SUBCELLULAR LOCATION: Cytoplasm {ECO:0000250}. Nucleus {ECO:0000250}.	268	RDAEDDGEEEDD	RDAEDDGEEEDN
1	ANP32E	CCDS44214.1	.	150192998	EDD	EDN	-133.92	-133.92	0	Not targeted	Not targeted	PASS	E	SUBCELLULAR LOCATION: Cytoplasm {ECO:0000250}. Nucleus {ECO:0000250}.	227	RDAEDDGEEEDD	RDAEDDGEEEDN
1	ANP32E	CCDS44214.1	.	150192998	EDD	EDN	-133.92	-133.92	0	Not targeted	Not targeted	PASS	G	SUBCELLULAR LOCATION: Cytoplasm {ECO:0000250}. Nucleus {ECO:0000250}.	227	RDAEDDGEEEDD	RDAEDDGEEEDN
1	ANP32E	CCDS44215.1	.	150192998	EDD	EDN	-133.92	-133.92	0	Not targeted	Not targeted	PASS	E	SUBCELLULAR LOCATION: Cytoplasm {ECO:0000250}. Nucleus {ECO:0000250}.	220	RDAEDDGEEEDD	RDAEDDGEEEDN
1	ANP32E	CCDS44215.1	.	150192998	EDD	EDN	-133.92	-133.92	0	Not targeted	Not targeted	PASS	G	SUBCELLULAR LOCATION: Cytoplasm {ECO:0000250}. Nucleus {ECO:0000250}.	220	RDAEDDGEEEDD	RDAEDDGEEEDN
1	ANXA9	CCDS975.2	rs1288805686	150967790	EDM	ENM	-78.209	-55.879	22.33	Not targeted	Not targeted	PASS	E		345	SALLALCRAEDM	SALLALCRAENM
1	ANXA9	CCDS975.2	rs749445856	150967791	EDM	EAM	-78.209	-64.002	14.207	Not targeted	Not targeted	PASS	E		345	SALLALCRAEDM	SALLALCRAEAM
1	ANXA9	CCDS975.2	rs749445856	150967791	EDM	EAM	-78.209	-64.002	14.207	Not targeted	Not targeted	PASS	G		345	SALLALCRAEDM	SALLALCRAEAM
1	ANXA9	CCDS975.2	rs1201498798	150967795	EDM	EDI	-78.209	-101.286	-23.077	Not targeted	Not targeted	PASS	E		345	SALLALCRAEDM	SALLALCRAEDI
1	AP4B1	CCDS865.1	rs372937961	114437696	IKS	MKS	-54.3	-53.812	0.488	Not targeted	Not targeted	PASS	E	SUBCELLULAR LOCATION: Golgi apparatus, trans-Golgi network membrane {ECO:0000269|PubMed:10066790, ECO:0000269|PubMed:10436028, ECO:0000269|PubMed:22472443}; Peripheral membrane protein {ECO:0000269|PubMed:10066790}.	739	ETVIGTIEEIKS	ETVIGTIEEMKS
1	APCS	CCDS1186.1	rs760187041	159558487	VWV	LWV	-100.311	-100.754	-0.443	Not targeted	Not targeted	PASS	E	SUBCELLULAR LOCATION: Secreted.	223	RGYVIIKPLVWV	RGYVIIKPLLWV
1	APCS	CCDS1186.1	rs201642560	159558493	VWV	VWI	-100.311	-98.139	2.172	Not targeted	Not targeted	PASS	E	SUBCELLULAR LOCATION: Secreted.	223	RGYVIIKPLVWV	RGYVIIKPLVWI
1	APCS	CCDS1186.1	rs201642560	159558493	VWV	VWI	-100.311	-98.139	2.172	Not targeted	Not targeted	PASS	G	SUBCELLULAR LOCATION: Secreted.	223	RGYVIIKPLVWV	RGYVIIKPLVWI
1	APCS	CCDS1186.1	rs763388925	159558494	VWV	VWA	-100.311	-111.565	-11.254	Not targeted	Not targeted	PASS	E	SUBCELLULAR LOCATION: Secreted.	223	RGYVIIKPLVWV	RGYVIIKPLVWA
1	APCS	CCDS1186.1	rs763388925	159558494	VWV	VWA	-100.311	-111.565	-11.254	Not targeted	Not targeted	PASS	G	SUBCELLULAR LOCATION: Secreted.	223	RGYVIIKPLVWV	RGYVIIKPLVWA
1	APH1A	CCDS41390.1	.	150238534	PED	PEG	-70.171	-70.171	0	Not targeted	Not targeted	PASS	E	SUBCELLULAR LOCATION: Endoplasmic reticulum membrane {ECO:0000269|PubMed:12522139}; Multi-pass membrane protein {ECO:0000269|PubMed:25043039, ECO:0000269|PubMed:26280335, ECO:0000269|PubMed:26623517, ECO:0000269|PubMed:30598546, ECO:0000269|PubMed:30630874}. Golgi apparatus, Golgi stack membrane {ECO:0000269|PubMed:12522139}; Multi-pass membrane protein {ECO:0000269|PubMed:25043039, ECO:0000269|P…	265	MVYSALRIPPED	MVYSALRIPPEG
1	APH1A	CCDS41390.1	rs782434457	150238538	PED	PKD	-70.171	-28.153	42.018	Not targeted	Not targeted	PASS	E	SUBCELLULAR LOCATION: Endoplasmic reticulum membrane {ECO:0000269|PubMed:12522139}; Multi-pass membrane protein {ECO:0000269|PubMed:25043039, ECO:0000269|PubMed:26280335, ECO:0000269|PubMed:26623517, ECO:0000269|PubMed:30598546, ECO:0000269|PubMed:30630874}. Golgi apparatus, Golgi stack membrane {ECO:0000269|PubMed:12522139}; Multi-pass membrane protein {ECO:0000269|PubMed:25043039, ECO:0000269|P…	265	MVYSALRIPPED	MVYSALRIPPKD
1	APH1A	CCDS41390.1	rs782434457	150238538	PED	PKD	-70.171	-28.153	42.018	Not targeted	Not targeted	PASS	G	SUBCELLULAR LOCATION: Endoplasmic reticulum membrane {ECO:0000269|PubMed:12522139}; Multi-pass membrane protein {ECO:0000269|PubMed:25043039, ECO:0000269|PubMed:26280335, ECO:0000269|PubMed:26623517, ECO:0000269|PubMed:30598546, ECO:0000269|PubMed:30630874}. Golgi apparatus, Golgi stack membrane {ECO:0000269|PubMed:12522139}; Multi-pass membrane protein {ECO:0000269|PubMed:25043039, ECO:0000269|P…	265	MVYSALRIPPED	MVYSALRIPPKD
1	APH1A	CCDS41391.1	rs587600141	150238933	CKD	RKD	-11.024	-31.335	-20.311	Not targeted	Not targeted	AC0	E	SUBCELLULAR LOCATION: Endoplasmic reticulum membrane {ECO:0000269|PubMed:12522139}; Multi-pass membrane protein {ECO:0000269|PubMed:25043039, ECO:0000269|PubMed:26280335, ECO:0000269|PubMed:26623517, ECO:0000269|PubMed:30598546, ECO:0000269|PubMed:30630874}. Golgi apparatus, Golgi stack membrane {ECO:0000269|PubMed:12522139}; Multi-pass membrane protein {ECO:0000269|PubMed:25043039, ECO:0000269|P…	247	LRSIQRSLLCKD	LRSIQRSLLRKD
1	APH1A	CCDS58025.1	.	150238534	PED	PEG	-70.171	-70.171	0	Not targeted	Not targeted	PASS	E	SUBCELLULAR LOCATION: Endoplasmic reticulum membrane {ECO:0000269|PubMed:12522139}; Multi-pass membrane protein {ECO:0000269|PubMed:25043039, ECO:0000269|PubMed:26280335, ECO:0000269|PubMed:26623517, ECO:0000269|PubMed:30598546, ECO:0000269|PubMed:30630874}. Golgi apparatus, Golgi stack membrane {ECO:0000269|PubMed:12522139}; Multi-pass membrane protein {ECO:0000269|PubMed:25043039, ECO:0000269|P…	195	MVYSALRIPPED	MVYSALRIPPEG
1	APH1A	CCDS58025.1	rs782434457	150238538	PED	PKD	-70.171	-28.153	42.018	Not targeted	Not targeted	PASS	E	SUBCELLULAR LOCATION: Endoplasmic reticulum membrane {ECO:0000269|PubMed:12522139}; Multi-pass membrane protein {ECO:0000269|PubMed:25043039, ECO:0000269|PubMed:26280335, ECO:0000269|PubMed:26623517, ECO:0000269|PubMed:30598546, ECO:0000269|PubMed:30630874}. Golgi apparatus, Golgi stack membrane {ECO:0000269|PubMed:12522139}; Multi-pass membrane protein {ECO:0000269|PubMed:25043039, ECO:0000269|P…	195	MVYSALRIPPED	MVYSALRIPPKD
1	APH1A	CCDS58025.1	rs782434457	150238538	PED	PKD	-70.171	-28.153	42.018	Not targeted	Not targeted	PASS	G	SUBCELLULAR LOCATION: Endoplasmic reticulum membrane {ECO:0000269|PubMed:12522139}; Multi-pass membrane protein {ECO:0000269|PubMed:25043039, ECO:0000269|PubMed:26280335, ECO:0000269|PubMed:26623517, ECO:0000269|PubMed:30598546, ECO:0000269|PubMed:30630874}. Golgi apparatus, Golgi stack membrane {ECO:0000269|PubMed:12522139}; Multi-pass membrane protein {ECO:0000269|PubMed:25043039, ECO:0000269|P…	195	MVYSALRIPPED	MVYSALRIPPKD
1	APITD1	CCDS115.1	rs758711988	10502451	SEN	GEN	-43.155	-52.087	-8.932	Not targeted	Not targeted	PASS	E	SUBCELLULAR LOCATION: Nucleus {ECO:0000269|PubMed:19620631, ECO:0000269|PubMed:20347428, ECO:0000269|PubMed:24522885}. Chromosome, centromere {ECO:0000269|PubMed:19620631, ECO:0000269|PubMed:24522885}. Chromosome, centromere, kinetochore {ECO:0000269|PubMed:19620631}. Note=Assembly of CENPS and CENPX and its partner subunits CENPT and CENPW at centromeres occurs through a dynamic exchange mechani…	138	QPAEAGVVESEN	QPAEAGVVEGEN
1	APITD1	CCDS115.1	rs146240548	10502454	SEN	SKN	-43.155	-12.663	30.492	Not targeted	Not targeted	PASS	E	SUBCELLULAR LOCATION: Nucleus {ECO:0000269|PubMed:19620631, ECO:0000269|PubMed:20347428, ECO:0000269|PubMed:24522885}. Chromosome, centromere {ECO:0000269|PubMed:19620631, ECO:0000269|PubMed:24522885}. Chromosome, centromere, kinetochore {ECO:0000269|PubMed:19620631}. Note=Assembly of CENPS and CENPX and its partner subunits CENPT and CENPW at centromeres occurs through a dynamic exchange mechani…	138	QPAEAGVVESEN	QPAEAGVVESKN
1	APITD1	CCDS115.1	rs146240548	10502454	SEN	SKN	-43.155	-12.663	30.492	Not targeted	Not targeted	PASS	G	SUBCELLULAR LOCATION: Nucleus {ECO:0000269|PubMed:19620631, ECO:0000269|PubMed:20347428, ECO:0000269|PubMed:24522885}. Chromosome, centromere {ECO:0000269|PubMed:19620631, ECO:0000269|PubMed:24522885}. Chromosome, centromere, kinetochore {ECO:0000269|PubMed:19620631}. Note=Assembly of CENPS and CENPX and its partner subunits CENPT and CENPW at centromeres occurs through a dynamic exchange mechani…	138	QPAEAGVVESEN	QPAEAGVVESKN
1	APITD1-CORT	CCDS114.1	rs1179209696	10511645	SCK	SYK	-66.886	-57.927	8.959	Not targeted	Not targeted	AC0;RF	E		164	RNFFWKTFSSCK	RNFFWKTFSSYK
1	APITD1-CORT	CCDS53266.1	rs373837353	10511447	RQE	WQE	-57.853	-60.685	-2.832	Not targeted	Not targeted	PASS	E		77	EMFASICRKRQE	EMFASICRKWQE
1	APOA1BP	CCDS1145.1	rs373876196	156563865	RLQ	CLQ	-47.479	-33.754	13.725	Not targeted	Not targeted	PASS	E	SUBCELLULAR LOCATION: Mitochondrion {ECO:0000255|HAMAP-Rule:MF_03159}. Secreted {ECO:0000255|HAMAP-Rule:MF_03159, ECO:0000269|PubMed:11991719}. Note=In sperm, secretion gradually increases during capacitation. {ECO:0000255|HAMAP-Rule:MF_03159}.	288	PYPDTECVYRLQ	PYPDTECVYCLQ
1	APOA1BP	CCDS1145.1	rs373876196	156563865	RLQ	CLQ	-47.479	-33.754	13.725	Not targeted	Not targeted	PASS	G	SUBCELLULAR LOCATION: Mitochondrion {ECO:0000255|HAMAP-Rule:MF_03159}. Secreted {ECO:0000255|HAMAP-Rule:MF_03159, ECO:0000269|PubMed:11991719}. Note=In sperm, secretion gradually increases during capacitation. {ECO:0000255|HAMAP-Rule:MF_03159}.	288	PYPDTECVYRLQ	PYPDTECVYCLQ
1	APOA1BP	CCDS1145.1	rs772520667	156563866	RLQ	HLQ	-47.479	-39.098	8.381	Not targeted	Not targeted	PASS	E	SUBCELLULAR LOCATION: Mitochondrion {ECO:0000255|HAMAP-Rule:MF_03159}. Secreted {ECO:0000255|HAMAP-Rule:MF_03159, ECO:0000269|PubMed:11991719}. Note=In sperm, secretion gradually increases during capacitation. {ECO:0000255|HAMAP-Rule:MF_03159}.	288	PYPDTECVYRLQ	PYPDTECVYHLQ
1	APOA2	CCDS1226.1	rs1195424854	161192202	ATQ	AIQ	-83.223	-85.281	-2.058	Not targeted	Not targeted	PASS	G	SUBCELLULAR LOCATION: Secreted {ECO:0000269|PubMed:24116940}.	100	YFVELGTQPATQ	YFVELGTQPAIQ
1	APOA2	CCDS1226.1	rs763308512	161192206	ATQ	TTQ	-83.223	-100.489	-17.266	Not targeted	Not targeted	PASS	E	SUBCELLULAR LOCATION: Secreted {ECO:0000269|PubMed:24116940}.	100	YFVELGTQPATQ	YFVELGTQPTTQ
1	AQP10	CCDS1065.1	rs1391335910	154296951	CKL	CKV	9.437	-1.234	-10.671	Targeted	Twilight zone	PASS	E	SUBCELLULAR LOCATION: Membrane; Multi-pass membrane protein.	301	TPASAQMLECKL	TPASAQMLECKV
1	ARHGAP29	CCDS748.1	rs1230470644	94639435	QFV	PFV	-58.181	-47.193	10.988	Not targeted	Not targeted	PASS	G		1261	FEDLEGEIPQFV	FEDLEGEIPPFV
1	ARHGAP30	CCDS1215.1	rs566736875	161017512	EGL	EAL	-45.492	-36.414	9.078	Not targeted	Not targeted	PASS	E	SUBCELLULAR LOCATION: Cytoplasmic vesicle {ECO:0000269|PubMed:21565175}.	890	ETQANPGKGEGL	ETQANPGKGEAL
1	ARHGAP30	CCDS30918.1	rs566736875	161017512	EGL	EAL	-45.492	-36.414	9.078	Not targeted	Not targeted	PASS	E	SUBCELLULAR LOCATION: Cytoplasmic vesicle {ECO:0000269|PubMed:21565175}.	1101	ETQANPGKGEGL	ETQANPGKGEAL
1	ARHGEF11	CCDS1162.1	rs751258316	156905802	PGP	LGP	-53.687	-68.419	-14.732	Not targeted	Not targeted	PASS	E	SUBCELLULAR LOCATION: Cytoplasm {ECO:0000269|PubMed:10900204}. Membrane {ECO:0000269|PubMed:10900204}. Note=Translocated to the membrane upon stimulation.	1522	DSTADAAASPGP	DSTADAAASLGP
1	ARHGEF11	CCDS1163.1	rs751258316	156905802	PGP	LGP	-53.687	-68.419	-14.732	Not targeted	Not targeted	PASS	E	SUBCELLULAR LOCATION: Cytoplasm {ECO:0000269|PubMed:10900204}. Membrane {ECO:0000269|PubMed:10900204}. Note=Translocated to the membrane upon stimulation.	1562	DSTADAAASPGP	DSTADAAASLGP
1	ARHGEF16	CCDS46.2	rs886649014	3397140	TDV	ADV	-50.481	-33.87	16.611	Not targeted	Not targeted	PASS	E	SUBCELLULAR LOCATION: Cytoplasm {ECO:0000305}.	709	RRMERLRVETDV	RRMERLRVEADV
1	ARHGEF16	CCDS46.2	rs376620856	3397141	TDV	MDV	-50.481	-54.354	-3.873	Not targeted	Not targeted	PASS	E	SUBCELLULAR LOCATION: Cytoplasm {ECO:0000305}.	709	RRMERLRVETDV	RRMERLRVEMDV
1	ARHGEF16	CCDS46.2	rs1217721002	3397145	TDV	TEV	-50.481	-50.649	-0.168	Not targeted	Not targeted	PASS	E	SUBCELLULAR LOCATION: Cytoplasm {ECO:0000305}.	709	RRMERLRVETDV	RRMERLRVETEV
1	ARHGEF16	CCDS46.2	rs1265288306	3397146	TDV	TDM	-50.481	-43.233	7.248	Not targeted	Not targeted	PASS	E	SUBCELLULAR LOCATION: Cytoplasm {ECO:0000305}.	709	RRMERLRVETDV	RRMERLRVETDM
1	ARHGEF16	CCDS46.2	rs1265288306	3397146	TDV	TDL	-50.481	-41.81	8.671	Not targeted	Not targeted	AC0	E	SUBCELLULAR LOCATION: Cytoplasm {ECO:0000305}.	709	RRMERLRVETDV	RRMERLRVETDL
1	ARHGEF16	CCDS46.2	rs1016535839	3397147	TDV	TDG	-50.481	-61.736	-11.255	Not targeted	Not targeted	PASS	E	SUBCELLULAR LOCATION: Cytoplasm {ECO:0000305}.	709	RRMERLRVETDV	RRMERLRVETDG
1	ARHGEF16	CCDS46.2	rs1016535839	3397147	TDV	TDG	-50.481	-61.736	-11.255	Not targeted	Not targeted	PASS	G	SUBCELLULAR LOCATION: Cytoplasm {ECO:0000305}.	709	RRMERLRVETDV	RRMERLRVETDG
1	ARHGEF19	CCDS170.1	rs989069381	16525087	APV	APL	-66.682	-28.01	38.672	Not targeted	Not targeted	PASS	E		802	TSATSKLGEAPV	TSATSKLGEAPL
1	ARHGEF19	CCDS170.1	rs913419397	16525093	APV	TPV	-66.682	-86.031	-19.349	Not targeted	Not targeted	PASS	E		802	TSATSKLGEAPV	TSATSKLGETPV
1	ARHGEF2	CCDS1125.1	rs921566752	155917741	SES	SKS	-43.983	-13.896	30.087	Not targeted	Not targeted	PASS	E	SUBCELLULAR LOCATION: Cytoplasm, cytoskeleton {ECO:0000269|PubMed:11912491, ECO:0000269|PubMed:21887730, ECO:0000269|PubMed:9857026}. Cytoplasm {ECO:0000269|PubMed:15827085, ECO:0000269|PubMed:21887730}. Cell junction, tight junction {ECO:0000269|PubMed:19043560}. Golgi apparatus {ECO:0000269|PubMed:15827085}. Cytoplasm, cytoskeleton, spindle {ECO:0000269|PubMed:17488622}. Cell projection, ruffle…	958	ESRDGEAVASES	ESRDGEAVASKS
1	ARHGEF2	CCDS53375.1	rs921566752	155917741	SES	SKS	-43.983	-13.896	30.087	Not targeted	Not targeted	PASS	E	SUBCELLULAR LOCATION: Cytoplasm, cytoskeleton {ECO:0000269|PubMed:11912491, ECO:0000269|PubMed:21887730, ECO:0000269|PubMed:9857026}. Cytoplasm {ECO:0000269|PubMed:15827085, ECO:0000269|PubMed:21887730}. Cell junction, tight junction {ECO:0000269|PubMed:19043560}. Golgi apparatus {ECO:0000269|PubMed:15827085}. Cytoplasm, cytoskeleton, spindle {ECO:0000269|PubMed:17488622}. Cell projection, ruffle…	985	ESRDGEAVASES	ESRDGEAVASKS
1	ARHGEF2	CCDS53376.1	rs921566752	155917741	SES	SKS	-43.983	-13.896	30.087	Not targeted	Not targeted	PASS	E	SUBCELLULAR LOCATION: Cytoplasm, cytoskeleton {ECO:0000269|PubMed:11912491, ECO:0000269|PubMed:21887730, ECO:0000269|PubMed:9857026}. Cytoplasm {ECO:0000269|PubMed:15827085, ECO:0000269|PubMed:21887730}. Cell junction, tight junction {ECO:0000269|PubMed:19043560}. Golgi apparatus {ECO:0000269|PubMed:15827085}. Cytoplasm, cytoskeleton, spindle {ECO:0000269|PubMed:17488622}. Cell projection, ruffle…	986	ESRDGEAVASES	ESRDGEAVASKS
1	ARID1A	CCDS285.1	rs760654073	27107236	GQS	SQS	-88.135	-77.094	11.041	Not targeted	Not targeted	PASS	E	SUBCELLULAR LOCATION: Nucleus {ECO:0000255|PROSITE-ProRule:PRU00355, ECO:0000269|PubMed:11318604, ECO:0000269|PubMed:26614907}.	2285	VICDVLFLIGQS	VICDVLFLISQS
1	ARID1A	CCDS44091.1	rs760654073	27107236	GQS	SQS	-88.135	-77.094	11.041	Not targeted	Not targeted	PASS	E	SUBCELLULAR LOCATION: Nucleus {ECO:0000255|PROSITE-ProRule:PRU00355, ECO:0000269|PubMed:11318604, ECO:0000269|PubMed:26614907}.	2068	VICDVLFLIGQS	VICDVLFLISQS
1	ARID4B	CCDS31060.1	rs1468651733	235331843	ECR	ECS	-89.342	-89.342	0	Not targeted	Not targeted	PASS	G	SUBCELLULAR LOCATION: Nucleus {ECO:0000255|PROSITE-ProRule:PRU00355}. Cytoplasm {ECO:0000269|PubMed:11481388, ECO:0000269|PubMed:15247124}. Note=Cytoplasmic in breast cancer cells. {ECO:0000269|PubMed:15247124}.	1226	SASQNGMSVECR	SASQNGMSVECS
1	ARID4B	CCDS31061.1	rs1468651733	235331843	ECR	ECS	-89.342	-89.342	0	Not targeted	Not targeted	PASS	G	SUBCELLULAR LOCATION: Nucleus {ECO:0000255|PROSITE-ProRule:PRU00355}. Cytoplasm {ECO:0000269|PubMed:11481388, ECO:0000269|PubMed:15247124}. Note=Cytoplasmic in breast cancer cells. {ECO:0000269|PubMed:15247124}.	1312	SASQNGMSVECR	SASQNGMSVECS
1	ARL8A	CCDS1421.1	rs1378585378	202103602	RRS	RKS	-42.393	-40.441	1.952	Not targeted	Not targeted	PASS	G	SUBCELLULAR LOCATION: Late endosome membrane {ECO:0000250|UniProtKB:Q9NVJ2}. Lysosome membrane {ECO:0000250|UniProtKB:Q9CQW2}. Cytoplasm, cytoskeleton, spindle {ECO:0000250|UniProtKB:Q9NVJ2}. Cell projection, axon {ECO:0000250|UniProtKB:Q9CQW2}. Cell junction, synapse {ECO:0000250|UniProtKB:Q9CQW2}. Note=Localizes with microtubules at the spindle mid-zone during mitosis. {ECO:0000250|UniProtKB:Q9…	186	QWLIQHSKSRRS	QWLIQHSKSRKS
1	ARNT	CCDS970.1	rs774021972	150784500	FSE	FSD	-73.162	-73.162	0	Not targeted	Not targeted	PASS	E	SUBCELLULAR LOCATION: Nucleus.	789	FPDLTMFPPFSE	FPDLTMFPPFSD
1	ARNT	CCDS970.1	rs1335812120	150784501	FSE	FSA	-73.162	-73.162	0	Not targeted	Not targeted	PASS	G	SUBCELLULAR LOCATION: Nucleus.	789	FPDLTMFPPFSE	FPDLTMFPPFSA
1	ARNT	CCDS971.1	rs774021972	150784500	FSE	FSD	-73.162	-73.162	0	Not targeted	Not targeted	PASS	E	SUBCELLULAR LOCATION: Nucleus.	774	FPDLTMFPPFSE	FPDLTMFPPFSD
1	ARNT	CCDS971.1	rs1335812120	150784501	FSE	FSA	-73.162	-73.162	0	Not targeted	Not targeted	PASS	G	SUBCELLULAR LOCATION: Nucleus.	774	FPDLTMFPPFSE	FPDLTMFPPFSA
1	ARNT	CCDS65641.1	rs774021972	150784500	FSE	FSD	-73.162	-73.162	0	Not targeted	Not targeted	PASS	E	SUBCELLULAR LOCATION: Nucleus.	775	FPDLTMFPPFSE	FPDLTMFPPFSD
1	ARNT	CCDS65641.1	rs1335812120	150784501	FSE	FSA	-73.162	-73.162	0	Not targeted	Not targeted	PASS	G	SUBCELLULAR LOCATION: Nucleus.	775	FPDLTMFPPFSE	FPDLTMFPPFSA
1	ARNT	CCDS65642.1	rs774021972	150784500	FSE	FSD	-73.162	-73.162	0	Not targeted	Not targeted	PASS	E	SUBCELLULAR LOCATION: Nucleus.	787	FPDLTMFPPFSE	FPDLTMFPPFSD
1	ARNT	CCDS65642.1	rs1335812120	150784501	FSE	FSA	-73.162	-73.162	0	Not targeted	Not targeted	PASS	G	SUBCELLULAR LOCATION: Nucleus.	787	FPDLTMFPPFSE	FPDLTMFPPFSA
1	ARTN	CCDS501.1	rs756907005	44402433	CLG	CLA	-69.256	-69.256	0	Not targeted	Not targeted	PASS	E	SUBCELLULAR LOCATION: Secreted {ECO:0000250}.	220	DRLSATACGCLG	DRLSATACGCLA
1	ARTN	CCDS502.1	rs756907005	44402433	CLG	CLA	-69.256	-69.256	0	Not targeted	Not targeted	PASS	E	SUBCELLULAR LOCATION: Secreted {ECO:0000250}.	228	DRLSATACGCLG	DRLSATACGCLA
1	ARV1	CCDS1589.1	rs759029989	231133002	QDF	QVF	-93.606	-81.696	11.91	Not targeted	Not targeted	PASS	E	SUBCELLULAR LOCATION: Endoplasmic reticulum membrane {ECO:0000269|PubMed:20663892}; Multi-pass membrane protein {ECO:0000305}.	271	GSDYAIFKSQDF	GSDYAIFKSQVF
1	ARV1	CCDS1589.1	rs1257590413	231133003	QDF	QEF	-93.606	-93.762	-0.156	Not targeted	Not targeted	PASS	G	SUBCELLULAR LOCATION: Endoplasmic reticulum membrane {ECO:0000269|PubMed:20663892}; Multi-pass membrane protein {ECO:0000305}.	271	GSDYAIFKSQDF	GSDYAIFKSQEF
1	ASAP3	CCDS235.1	rs114806866	23756359	LQD	SQD	-83.734	-60.159	23.575	Not targeted	Not targeted	PASS	E	SUBCELLULAR LOCATION: Cytoplasm {ECO:0000269|PubMed:14654939}.	903	SLPASSVQLLQD	SLPASSVQLSQD
1	ASAP3	CCDS235.1	rs114806866	23756359	LQD	SQD	-83.734	-60.159	23.575	Not targeted	Not targeted	PASS	G	SUBCELLULAR LOCATION: Cytoplasm {ECO:0000269|PubMed:14654939}.	903	SLPASSVQLLQD	SLPASSVQLSQD
1	ASAP3	CCDS44087.1	rs114806866	23756359	LQD	SQD	-83.734	-60.159	23.575	Not targeted	Not targeted	PASS	E	SUBCELLULAR LOCATION: Cytoplasm {ECO:0000269|PubMed:14654939}.	894	SLPASSVQLLQD	SLPASSVQLSQD
1	ASAP3	CCDS44087.1	rs114806866	23756359	LQD	SQD	-83.734	-60.159	23.575	Not targeted	Not targeted	PASS	G	SUBCELLULAR LOCATION: Cytoplasm {ECO:0000269|PubMed:14654939}.	894	SLPASSVQLLQD	SLPASSVQLSQD
1	ASB17	CCDS671.1	rs1469871306	76384642	LEI	LEF	-52.653	-54.676	-2.023	Not targeted	Not targeted	PASS	E		295	PARLQNYLNLEI	PARLQNYLNLEF
1	ASCL5	CCDS59202.1	rs57062668	201083886	SWH	SCH	-102.478	-101.528	0.95	Not targeted	Not targeted	AC0	E		206	PSPFLESEESWH	PSPFLESEESCH
1	ASCL5	CCDS59202.1	rs57062668	201083886	SWH	SCH	-102.478	-101.528	0.95	Not targeted	Not targeted	PASS	G		206	PSPFLESEESWH	PSPFLESEESCH
1	ASH1L	CCDS1113.2	rs765245236	155307458	FRK	FQK	-44.337	-83.583	-39.246	Not targeted	Not targeted	PASS	E	SUBCELLULAR LOCATION: Nucleus {ECO:0000269|PubMed:10860993}. Cell junction, tight junction {ECO:0000269|PubMed:10860993}. Chromosome {ECO:0000305|PubMed:10860993}. Note=The relevance of tight junction localization is however unclear. {ECO:0000269|PubMed:10860993}.	2964	RTLFIPENSFRK	RTLFIPENSFQK
1	ASH1L	CCDS1113.2	rs1422627687	155307462	FRK	IRK	-44.337	-51.921	-7.584	Not targeted	Not targeted	PASS	E	SUBCELLULAR LOCATION: Nucleus {ECO:0000269|PubMed:10860993}. Cell junction, tight junction {ECO:0000269|PubMed:10860993}. Chromosome {ECO:0000305|PubMed:10860993}. Note=The relevance of tight junction localization is however unclear. {ECO:0000269|PubMed:10860993}.	2964	RTLFIPENSFRK	RTLFIPENSIRK
1	ASPM	CCDS1389.1	rs757484781	197053458	IPY	IPC	-52.444	-64.391	-11.947	Not targeted	Not targeted	PASS	E	SUBCELLULAR LOCATION: Cytoplasm {ECO:0000250}. Cytoplasm, cytoskeleton, spindle {ECO:0000269|PubMed:15972725}. Nucleus {ECO:0000250}. Note=The nuclear-cytoplasmic distribution could be regulated by the availability of calmodulin (By similarity). Localizes to spindle poles during mitosis (PubMed:19690332). Associates with microtubule minus ends (By similarity). {ECO:0000250|UniProtKB:Q8CJ27}.	3477	IQMVMDTLGIPY	IQMVMDTLGIPC
1	ASPM	CCDS55672.1	rs757484781	197053458	IPY	IPC	-52.444	-64.391	-11.947	Not targeted	Not targeted	PASS	E	SUBCELLULAR LOCATION: Cytoplasm {ECO:0000250}. Cytoplasm, cytoskeleton, spindle {ECO:0000269|PubMed:15972725}. Nucleus {ECO:0000250}. Note=The nuclear-cytoplasmic distribution could be regulated by the availability of calmodulin (By similarity). Localizes to spindle poles during mitosis (PubMed:19690332). Associates with microtubule minus ends (By similarity). {ECO:0000250|UniProtKB:Q8CJ27}.	1892	IQMVMDTLGIPY	IQMVMDTLGIPC
1	ASTN1	CCDS1319.1	rs774165665	176833425	KEI	KEL	-80.155	-41.655	38.5	Not targeted	Not targeted	PASS	E	SUBCELLULAR LOCATION: Cell membrane {ECO:0000250|UniProtKB:Q61137}; Multi-pass membrane protein {ECO:0000250|UniProtKB:Q61137}. Perikaryon {ECO:0000250|UniProtKB:Q61137}. Endosome {ECO:0000250|UniProtKB:Q61137}. Cytoplasmic vesicle, clathrin-coated vesicle {ECO:0000250|UniProtKB:Q61137}. Note=Detected close to the anterior pole and at the base of the leading process in migrating neurons. Is inter…	1294	IPYNDYGDSKEI	IPYNDYGDSKEL
1	ASTN1	CCDS1319.1	rs61756323	176833427	KEI	KVI	-80.155	-66.389	13.766	Not targeted	Not targeted	PASS	E	SUBCELLULAR LOCATION: Cell membrane {ECO:0000250|UniProtKB:Q61137}; Multi-pass membrane protein {ECO:0000250|UniProtKB:Q61137}. Perikaryon {ECO:0000250|UniProtKB:Q61137}. Endosome {ECO:0000250|UniProtKB:Q61137}. Cytoplasmic vesicle, clathrin-coated vesicle {ECO:0000250|UniProtKB:Q61137}. Note=Detected close to the anterior pole and at the base of the leading process in migrating neurons. Is inter…	1294	IPYNDYGDSKEI	IPYNDYGDSKVI
1	ASTN1	CCDS1319.1	rs61756323	176833427	KEI	KGI	-80.155	-72.155	8	Not targeted	Not targeted	PASS	E	SUBCELLULAR LOCATION: Cell membrane {ECO:0000250|UniProtKB:Q61137}; Multi-pass membrane protein {ECO:0000250|UniProtKB:Q61137}. Perikaryon {ECO:0000250|UniProtKB:Q61137}. Endosome {ECO:0000250|UniProtKB:Q61137}. Cytoplasmic vesicle, clathrin-coated vesicle {ECO:0000250|UniProtKB:Q61137}. Note=Detected close to the anterior pole and at the base of the leading process in migrating neurons. Is inter…	1294	IPYNDYGDSKEI	IPYNDYGDSKGI
1	ASTN1	CCDS1319.1	rs61756323	176833427	KEI	KGI	-80.155	-72.155	8	Not targeted	Not targeted	PASS	G	SUBCELLULAR LOCATION: Cell membrane {ECO:0000250|UniProtKB:Q61137}; Multi-pass membrane protein {ECO:0000250|UniProtKB:Q61137}. Perikaryon {ECO:0000250|UniProtKB:Q61137}. Endosome {ECO:0000250|UniProtKB:Q61137}. Cytoplasmic vesicle, clathrin-coated vesicle {ECO:0000250|UniProtKB:Q61137}. Note=Detected close to the anterior pole and at the base of the leading process in migrating neurons. Is inter…	1294	IPYNDYGDSKEI	IPYNDYGDSKGI
1	ASTN1	CCDS1319.1	rs773194016	176833430	KEI	REI	-80.155	-91.066	-10.911	Not targeted	Not targeted	PASS	E	SUBCELLULAR LOCATION: Cell membrane {ECO:0000250|UniProtKB:Q61137}; Multi-pass membrane protein {ECO:0000250|UniProtKB:Q61137}. Perikaryon {ECO:0000250|UniProtKB:Q61137}. Endosome {ECO:0000250|UniProtKB:Q61137}. Cytoplasmic vesicle, clathrin-coated vesicle {ECO:0000250|UniProtKB:Q61137}. Note=Detected close to the anterior pole and at the base of the leading process in migrating neurons. Is inter…	1294	IPYNDYGDSKEI	IPYNDYGDSREI
1	ASTN1	CCDS65732.1	rs139627575	176826751	SCR	SCK	-53.381	-53.381	0	Not targeted	Not targeted	RF	E	SUBCELLULAR LOCATION: Cell membrane {ECO:0000250|UniProtKB:Q61137}; Multi-pass membrane protein {ECO:0000250|UniProtKB:Q61137}. Perikaryon {ECO:0000250|UniProtKB:Q61137}. Endosome {ECO:0000250|UniProtKB:Q61137}. Cytoplasmic vesicle, clathrin-coated vesicle {ECO:0000250|UniProtKB:Q61137}. Note=Detected close to the anterior pole and at the base of the leading process in migrating neurons. Is inter…	1228	LPACWDSQRSCR	LPACWDSQRSCK
1	ASTN1	CCDS65732.1	rs1012564154	176826756	SCR	RCR	-53.381	-71.535	-18.154	Not targeted	Not targeted	AC0	E	SUBCELLULAR LOCATION: Cell membrane {ECO:0000250|UniProtKB:Q61137}; Multi-pass membrane protein {ECO:0000250|UniProtKB:Q61137}. Perikaryon {ECO:0000250|UniProtKB:Q61137}. Endosome {ECO:0000250|UniProtKB:Q61137}. Cytoplasmic vesicle, clathrin-coated vesicle {ECO:0000250|UniProtKB:Q61137}. Note=Detected close to the anterior pole and at the base of the leading process in migrating neurons. Is inter…	1228	LPACWDSQRSCR	LPACWDSQRRCR
1	ASTN1	CCDS65732.1	rs1012564154	176826756	SCR	RCR	-53.381	-71.535	-18.154	Not targeted	Not targeted	PASS	G	SUBCELLULAR LOCATION: Cell membrane {ECO:0000250|UniProtKB:Q61137}; Multi-pass membrane protein {ECO:0000250|UniProtKB:Q61137}. Perikaryon {ECO:0000250|UniProtKB:Q61137}. Endosome {ECO:0000250|UniProtKB:Q61137}. Cytoplasmic vesicle, clathrin-coated vesicle {ECO:0000250|UniProtKB:Q61137}. Note=Detected close to the anterior pole and at the base of the leading process in migrating neurons. Is inter…	1228	LPACWDSQRSCR	LPACWDSQRRCR
1	ASTN1	CCDS65732.1	rs763864600	176826758	SCR	GCR	-53.381	-61.923	-8.542	Not targeted	Not targeted	RF	E	SUBCELLULAR LOCATION: Cell membrane {ECO:0000250|UniProtKB:Q61137}; Multi-pass membrane protein {ECO:0000250|UniProtKB:Q61137}. Perikaryon {ECO:0000250|UniProtKB:Q61137}. Endosome {ECO:0000250|UniProtKB:Q61137}. Cytoplasmic vesicle, clathrin-coated vesicle {ECO:0000250|UniProtKB:Q61137}. Note=Detected close to the anterior pole and at the base of the leading process in migrating neurons. Is inter…	1228	LPACWDSQRSCR	LPACWDSQRGCR
1	ATAD3A	CCDS31.1	rs868336755	1469441	SPS	PPS	-86.242	-92.626	-6.384	Not targeted	Not targeted	AC0	E	SUBCELLULAR LOCATION: Mitochondrion inner membrane {ECO:0000269|PubMed:18063578, ECO:0000269|PubMed:20154147, ECO:0000269|PubMed:20332122, ECO:0000269|PubMed:20349121}; Single-pass membrane protein {ECO:0000269|PubMed:20154147, ECO:0000269|PubMed:20349121}. Mitochondrion matrix, mitochondrion nucleoid {ECO:0000269|PubMed:17210950, ECO:0000269|PubMed:18063578}. Note=In the mitochondrial inner memb…	634	EGPGRGDEPSPS	EGPGRGDEPPPS
1	ATAD3A	CCDS31.1	rs770924627	1469442	SPS	FPS	-86.242	-100.633	-14.391	Not targeted	Not targeted	PASS	E	SUBCELLULAR LOCATION: Mitochondrion inner membrane {ECO:0000269|PubMed:18063578, ECO:0000269|PubMed:20154147, ECO:0000269|PubMed:20332122, ECO:0000269|PubMed:20349121}; Single-pass membrane protein {ECO:0000269|PubMed:20154147, ECO:0000269|PubMed:20349121}. Mitochondrion matrix, mitochondrion nucleoid {ECO:0000269|PubMed:17210950, ECO:0000269|PubMed:18063578}. Note=In the mitochondrial inner memb…	634	EGPGRGDEPSPS	EGPGRGDEPFPS
1	ATAD3A	CCDS31.1	rs770924627	1469442	SPS	FPS	-86.242	-100.633	-14.391	Not targeted	Not targeted	PASS	G	SUBCELLULAR LOCATION: Mitochondrion inner membrane {ECO:0000269|PubMed:18063578, ECO:0000269|PubMed:20154147, ECO:0000269|PubMed:20332122, ECO:0000269|PubMed:20349121}; Single-pass membrane protein {ECO:0000269|PubMed:20154147, ECO:0000269|PubMed:20349121}. Mitochondrion matrix, mitochondrion nucleoid {ECO:0000269|PubMed:17210950, ECO:0000269|PubMed:18063578}. Note=In the mitochondrial inner memb…	634	EGPGRGDEPSPS	EGPGRGDEPFPS
1	ATAD3A	CCDS31.1	rs868107133	1469444	SPS	SSS	-86.242	-70.59	15.652	Not targeted	Not targeted	PASS	E	SUBCELLULAR LOCATION: Mitochondrion inner membrane {ECO:0000269|PubMed:18063578, ECO:0000269|PubMed:20154147, ECO:0000269|PubMed:20332122, ECO:0000269|PubMed:20349121}; Single-pass membrane protein {ECO:0000269|PubMed:20154147, ECO:0000269|PubMed:20349121}. Mitochondrion matrix, mitochondrion nucleoid {ECO:0000269|PubMed:17210950, ECO:0000269|PubMed:18063578}. Note=In the mitochondrial inner memb…	634	EGPGRGDEPSPS	EGPGRGDEPSSS
1	ATAD3A	CCDS31.1	rs1454560811	1469445	SPS	SLS	-86.242	-77.346	8.896	Not targeted	Not targeted	AC0	E	SUBCELLULAR LOCATION: Mitochondrion inner membrane {ECO:0000269|PubMed:18063578, ECO:0000269|PubMed:20154147, ECO:0000269|PubMed:20332122, ECO:0000269|PubMed:20349121}; Single-pass membrane protein {ECO:0000269|PubMed:20154147, ECO:0000269|PubMed:20349121}. Mitochondrion matrix, mitochondrion nucleoid {ECO:0000269|PubMed:17210950, ECO:0000269|PubMed:18063578}. Note=In the mitochondrial inner memb…	634	EGPGRGDEPSPS	EGPGRGDEPSLS
1	ATAD3A	CCDS53259.1	rs868336755	1469441	SPS	PPS	-86.242	-92.626	-6.384	Not targeted	Not targeted	AC0	E	SUBCELLULAR LOCATION: Mitochondrion inner membrane {ECO:0000269|PubMed:18063578, ECO:0000269|PubMed:20154147, ECO:0000269|PubMed:20332122, ECO:0000269|PubMed:20349121}; Single-pass membrane protein {ECO:0000269|PubMed:20154147, ECO:0000269|PubMed:20349121}. Mitochondrion matrix, mitochondrion nucleoid {ECO:0000269|PubMed:17210950, ECO:0000269|PubMed:18063578}. Note=In the mitochondrial inner memb…	586	EGPGRGDEPSPS	EGPGRGDEPPPS
1	ATAD3A	CCDS53259.1	rs770924627	1469442	SPS	FPS	-86.242	-100.633	-14.391	Not targeted	Not targeted	PASS	E	SUBCELLULAR LOCATION: Mitochondrion inner membrane {ECO:0000269|PubMed:18063578, ECO:0000269|PubMed:20154147, ECO:0000269|PubMed:20332122, ECO:0000269|PubMed:20349121}; Single-pass membrane protein {ECO:0000269|PubMed:20154147, ECO:0000269|PubMed:20349121}. Mitochondrion matrix, mitochondrion nucleoid {ECO:0000269|PubMed:17210950, ECO:0000269|PubMed:18063578}. Note=In the mitochondrial inner memb…	586	EGPGRGDEPSPS	EGPGRGDEPFPS
1	ATAD3A	CCDS53259.1	rs770924627	1469442	SPS	FPS	-86.242	-100.633	-14.391	Not targeted	Not targeted	PASS	G	SUBCELLULAR LOCATION: Mitochondrion inner membrane {ECO:0000269|PubMed:18063578, ECO:0000269|PubMed:20154147, ECO:0000269|PubMed:20332122, ECO:0000269|PubMed:20349121}; Single-pass membrane protein {ECO:0000269|PubMed:20154147, ECO:0000269|PubMed:20349121}. Mitochondrion matrix, mitochondrion nucleoid {ECO:0000269|PubMed:17210950, ECO:0000269|PubMed:18063578}. Note=In the mitochondrial inner memb…	586	EGPGRGDEPSPS	EGPGRGDEPFPS
1	ATAD3A	CCDS53259.1	rs868107133	1469444	SPS	SSS	-86.242	-70.59	15.652	Not targeted	Not targeted	PASS	E	SUBCELLULAR LOCATION: Mitochondrion inner membrane {ECO:0000269|PubMed:18063578, ECO:0000269|PubMed:20154147, ECO:0000269|PubMed:20332122, ECO:0000269|PubMed:20349121}; Single-pass membrane protein {ECO:0000269|PubMed:20154147, ECO:0000269|PubMed:20349121}. Mitochondrion matrix, mitochondrion nucleoid {ECO:0000269|PubMed:17210950, ECO:0000269|PubMed:18063578}. Note=In the mitochondrial inner memb…	586	EGPGRGDEPSPS	EGPGRGDEPSSS
1	ATAD3A	CCDS53259.1	rs1454560811	1469445	SPS	SLS	-86.242	-77.346	8.896	Not targeted	Not targeted	AC0	E	SUBCELLULAR LOCATION: Mitochondrion inner membrane {ECO:0000269|PubMed:18063578, ECO:0000269|PubMed:20154147, ECO:0000269|PubMed:20332122, ECO:0000269|PubMed:20349121}; Single-pass membrane protein {ECO:0000269|PubMed:20154147, ECO:0000269|PubMed:20349121}. Mitochondrion matrix, mitochondrion nucleoid {ECO:0000269|PubMed:17210950, ECO:0000269|PubMed:18063578}. Note=In the mitochondrial inner memb…	586	EGPGRGDEPSPS	EGPGRGDEPSLS
1	ATAD3A	CCDS53260.1	rs868336755	1469441	SPS	PPS	-86.242	-92.626	-6.384	Not targeted	Not targeted	AC0	E	SUBCELLULAR LOCATION: Mitochondrion inner membrane {ECO:0000269|PubMed:18063578, ECO:0000269|PubMed:20154147, ECO:0000269|PubMed:20332122, ECO:0000269|PubMed:20349121}; Single-pass membrane protein {ECO:0000269|PubMed:20154147, ECO:0000269|PubMed:20349121}. Mitochondrion matrix, mitochondrion nucleoid {ECO:0000269|PubMed:17210950, ECO:0000269|PubMed:18063578}. Note=In the mitochondrial inner memb…	507	EGPGRGDEPSPS	EGPGRGDEPPPS
1	ATAD3A	CCDS53260.1	rs770924627	1469442	SPS	FPS	-86.242	-100.633	-14.391	Not targeted	Not targeted	PASS	E	SUBCELLULAR LOCATION: Mitochondrion inner membrane {ECO:0000269|PubMed:18063578, ECO:0000269|PubMed:20154147, ECO:0000269|PubMed:20332122, ECO:0000269|PubMed:20349121}; Single-pass membrane protein {ECO:0000269|PubMed:20154147, ECO:0000269|PubMed:20349121}. Mitochondrion matrix, mitochondrion nucleoid {ECO:0000269|PubMed:17210950, ECO:0000269|PubMed:18063578}. Note=In the mitochondrial inner memb…	507	EGPGRGDEPSPS	EGPGRGDEPFPS
1	ATAD3A	CCDS53260.1	rs770924627	1469442	SPS	FPS	-86.242	-100.633	-14.391	Not targeted	Not targeted	PASS	G	SUBCELLULAR LOCATION: Mitochondrion inner membrane {ECO:0000269|PubMed:18063578, ECO:0000269|PubMed:20154147, ECO:0000269|PubMed:20332122, ECO:0000269|PubMed:20349121}; Single-pass membrane protein {ECO:0000269|PubMed:20154147, ECO:0000269|PubMed:20349121}. Mitochondrion matrix, mitochondrion nucleoid {ECO:0000269|PubMed:17210950, ECO:0000269|PubMed:18063578}. Note=In the mitochondrial inner memb…	507	EGPGRGDEPSPS	EGPGRGDEPFPS
1	ATAD3A	CCDS53260.1	rs868107133	1469444	SPS	SSS	-86.242	-70.59	15.652	Not targeted	Not targeted	PASS	E	SUBCELLULAR LOCATION: Mitochondrion inner membrane {ECO:0000269|PubMed:18063578, ECO:0000269|PubMed:20154147, ECO:0000269|PubMed:20332122, ECO:0000269|PubMed:20349121}; Single-pass membrane protein {ECO:0000269|PubMed:20154147, ECO:0000269|PubMed:20349121}. Mitochondrion matrix, mitochondrion nucleoid {ECO:0000269|PubMed:17210950, ECO:0000269|PubMed:18063578}. Note=In the mitochondrial inner memb…	507	EGPGRGDEPSPS	EGPGRGDEPSSS
1	ATAD3A	CCDS53260.1	rs1454560811	1469445	SPS	SLS	-86.242	-77.346	8.896	Not targeted	Not targeted	AC0	E	SUBCELLULAR LOCATION: Mitochondrion inner membrane {ECO:0000269|PubMed:18063578, ECO:0000269|PubMed:20154147, ECO:0000269|PubMed:20332122, ECO:0000269|PubMed:20349121}; Single-pass membrane protein {ECO:0000269|PubMed:20154147, ECO:0000269|PubMed:20349121}. Mitochondrion matrix, mitochondrion nucleoid {ECO:0000269|PubMed:17210950, ECO:0000269|PubMed:18063578}. Note=In the mitochondrial inner memb…	507	EGPGRGDEPSPS	EGPGRGDEPSLS
1	ATAD3B	CCDS30.1	rs759975415	1431186	PLL	SLL	-17.39	-8.931	8.459	Not targeted	Twilight zone	PASS	E	SUBCELLULAR LOCATION: Mitochondrion inner membrane {ECO:0000269|PubMed:16909202, ECO:0000269|PubMed:18063578}; Peripheral membrane protein {ECO:0000269|PubMed:16909202, ECO:0000269|PubMed:18063578}. Note=Has been found to co-purify with nucleoids (PubMed:22453275). Since it does not face the mitochondrial matrix, the association with nucleoids could be mediated by ATAD3A. {ECO:0000269|PubMed:2245…	648	GRPFCPPGHPLL	GRPFCPPGHSLL
1	ATAD3B	CCDS30.1	rs200835805	1431187	PLL	HLL	-17.39	-14.098	3.292	Not targeted	Not targeted	PASS	E	SUBCELLULAR LOCATION: Mitochondrion inner membrane {ECO:0000269|PubMed:16909202, ECO:0000269|PubMed:18063578}; Peripheral membrane protein {ECO:0000269|PubMed:16909202, ECO:0000269|PubMed:18063578}. Note=Has been found to co-purify with nucleoids (PubMed:22453275). Since it does not face the mitochondrial matrix, the association with nucleoids could be mediated by ATAD3A. {ECO:0000269|PubMed:2245…	648	GRPFCPPGHPLL	GRPFCPPGHHLL
1	ATAD3B	CCDS30.1	rs775795375	1431189	PLL	PVL	-17.39	-18.482	-1.092	Not targeted	Not targeted	PASS	E	SUBCELLULAR LOCATION: Mitochondrion inner membrane {ECO:0000269|PubMed:16909202, ECO:0000269|PubMed:18063578}; Peripheral membrane protein {ECO:0000269|PubMed:16909202, ECO:0000269|PubMed:18063578}. Note=Has been found to co-purify with nucleoids (PubMed:22453275). Since it does not face the mitochondrial matrix, the association with nucleoids could be mediated by ATAD3A. {ECO:0000269|PubMed:2245…	648	GRPFCPPGHPLL	GRPFCPPGHPVL
1	ATAD3C	CCDS44039.1	rs996192333	1403899	PSS	SSS	-84.058	-79.064	4.994	Not targeted	Not targeted	PASS	G		411	ERPGPEDEQPSS	ERPGPEDEQSSS
1	ATAD3C	CCDS44039.1	rs760744951	1403900	PSS	HSS	-84.058	-83.358	0.7	Not targeted	Not targeted	PASS	E		411	ERPGPEDEQPSS	ERPGPEDEQHSS
1	ATF3	CCDS1506.1	rs752011596	212792887	LQS	WQS	-83.684	-84.549	-0.865	Not targeted	Not targeted	PASS	E	SUBCELLULAR LOCATION: Nucleus {ECO:0000255|PROSITE-ProRule:PRU00978, ECO:0000269|PubMed:12034827}.	181	FIQQIKEGTLQS	FIQQIKEGTWQS
1	ATF3	CCDS1506.1	rs1445964504	212792892	LQS	LQG	-83.684	-83.684	0	Not targeted	Not targeted	PASS	E	SUBCELLULAR LOCATION: Nucleus {ECO:0000255|PROSITE-ProRule:PRU00978, ECO:0000269|PubMed:12034827}.	181	FIQQIKEGTLQS	FIQQIKEGTLQG
1	ATF3	CCDS41464.1	rs1224816831	212792437	SCK	LCK	-63.29	-85.437	-22.147	Not targeted	Not targeted	PASS	E	SUBCELLULAR LOCATION: Nucleus {ECO:0000255|PROSITE-ProRule:PRU00978, ECO:0000269|PubMed:12034827}.	135	QKTCIWAVDSCK	QKTCIWAVDLCK
1	ATF3	CCDS41464.1	rs1315692334	212792443	SCK	SCR	-63.29	-63.29	0	Not targeted	Not targeted	PASS	E	SUBCELLULAR LOCATION: Nucleus {ECO:0000255|PROSITE-ProRule:PRU00978, ECO:0000269|PubMed:12034827}.	135	QKTCIWAVDSCK	QKTCIWAVDSCR
1	ATF3	CCDS55688.1	rs1224816831	212792437	SCK	LCK	-63.29	-85.437	-22.147	Not targeted	Not targeted	PASS	E	SUBCELLULAR LOCATION: Nucleus {ECO:0000255|PROSITE-ProRule:PRU00978, ECO:0000269|PubMed:12034827}.	106	QKTCIWAVDSCK	QKTCIWAVDLCK
1	ATF3	CCDS55688.1	rs1315692334	212792443	SCK	SCR	-63.29	-63.29	0	Not targeted	Not targeted	PASS	E	SUBCELLULAR LOCATION: Nucleus {ECO:0000255|PROSITE-ProRule:PRU00978, ECO:0000269|PubMed:12034827}.	106	QKTCIWAVDSCK	QKTCIWAVDSCR
1	ATF3	CCDS58059.1	rs752011596	212792887	LQS	WQS	-83.684	-84.549	-0.865	Not targeted	Not targeted	PASS	E	SUBCELLULAR LOCATION: Nucleus {ECO:0000255|PROSITE-ProRule:PRU00978, ECO:0000269|PubMed:12034827}.	124	FIQQIKEGTLQS	FIQQIKEGTWQS
1	ATF3	CCDS58059.1	rs1445964504	212792892	LQS	LQG	-83.684	-83.684	0	Not targeted	Not targeted	PASS	E	SUBCELLULAR LOCATION: Nucleus {ECO:0000255|PROSITE-ProRule:PRU00978, ECO:0000269|PubMed:12034827}.	124	FIQQIKEGTLQS	FIQQIKEGTLQG
1	ATF6	CCDS1235.1	rs1332262927	161928439	SLQ	SLK	-71.021	-71.021	0	Not targeted	Not targeted	PASS	E	SUBCELLULAR LOCATION: Endoplasmic reticulum membrane; Single-pass type II membrane protein.; SUBCELLULAR LOCATION: Processed cyclic AMP-dependent transcription factor ATF-6 alpha: Nucleus. Note=Under ER stress the cleaved N-terminal cytoplasmic domain translocates into the nucleus. THBS4 promotes its nuclear shuttling.	670	THVVSTIPESLQ	THVVSTIPESLK
1	ATG4C	CCDS623.1	rs759501518	63329819	VLL	LLL	-47.78	-48.349	-0.569	Not targeted	Not targeted	PASS	E	SUBCELLULAR LOCATION: Cytoplasm {ECO:0000250}.	458	LKRFSTEEFVLL	LKRFSTEEFLLL
1	ATG4C	CCDS623.1	rs1287266657	63329820	VLL	ALL	-47.78	-22.977	24.803	Not targeted	Not targeted	PASS	E	SUBCELLULAR LOCATION: Cytoplasm {ECO:0000250}.	458	LKRFSTEEFVLL	LKRFSTEEFALL
1	ATP13A2	CCDS175.1	rs771312962	17312720	PLR	PLK	-58.742	-58.742	0	Not targeted	Not targeted	PASS	E	SUBCELLULAR LOCATION: Membrane {ECO:0000250}; Multi-pass membrane protein {ECO:0000250}. Lysosome {ECO:0000269|PubMed:21542062, ECO:0000269|PubMed:22186024, ECO:0000269|PubMed:28137957}. Lysosome membrane {ECO:0000269|PubMed:22768177}.	1180	QPWPPLPAGPLR	QPWPPLPAGPLK
1	ATP13A2	CCDS175.1	rs771312962	17312720	PLR	PLK	-58.742	-58.742	0	Not targeted	Not targeted	PASS	G	SUBCELLULAR LOCATION: Membrane {ECO:0000250}; Multi-pass membrane protein {ECO:0000250}. Lysosome {ECO:0000269|PubMed:21542062, ECO:0000269|PubMed:22186024, ECO:0000269|PubMed:28137957}. Lysosome membrane {ECO:0000269|PubMed:22768177}.	1180	QPWPPLPAGPLR	QPWPPLPAGPLK
1	ATP13A2	CCDS175.1	rs774920921	17312721	PLR	PLW	-58.742	-58.742	0	Not targeted	Not targeted	PASS	E	SUBCELLULAR LOCATION: Membrane {ECO:0000250}; Multi-pass membrane protein {ECO:0000250}. Lysosome {ECO:0000269|PubMed:21542062, ECO:0000269|PubMed:22186024, ECO:0000269|PubMed:28137957}. Lysosome membrane {ECO:0000269|PubMed:22768177}.	1180	QPWPPLPAGPLR	QPWPPLPAGPLW
1	ATP13A2	CCDS175.1	rs1334912986	17312726	PLR	HLR	-58.742	-56.409	2.333	Not targeted	Not targeted	AC0;RF	E	SUBCELLULAR LOCATION: Membrane {ECO:0000250}; Multi-pass membrane protein {ECO:0000250}. Lysosome {ECO:0000269|PubMed:21542062, ECO:0000269|PubMed:22186024, ECO:0000269|PubMed:28137957}. Lysosome membrane {ECO:0000269|PubMed:22768177}.	1180	QPWPPLPAGPLR	QPWPPLPAGHLR
1	ATP13A2	CCDS44072.1	rs76298930	17312485	LSV	LSM	-30.463	-21.214	9.249	Not targeted	Not targeted	PASS	E	SUBCELLULAR LOCATION: Membrane {ECO:0000250}; Multi-pass membrane protein {ECO:0000250}. Lysosome {ECO:0000269|PubMed:21542062, ECO:0000269|PubMed:22186024, ECO:0000269|PubMed:28137957}. Lysosome membrane {ECO:0000269|PubMed:22768177}.	1158	GSPQLPSVLLSV	GSPQLPSVLLSM
1	ATP13A2	CCDS44072.1	rs76298930	17312485	LSV	LSM	-30.463	-21.214	9.249	Not targeted	Not targeted	PASS	G	SUBCELLULAR LOCATION: Membrane {ECO:0000250}; Multi-pass membrane protein {ECO:0000250}. Lysosome {ECO:0000269|PubMed:21542062, ECO:0000269|PubMed:22186024, ECO:0000269|PubMed:28137957}. Lysosome membrane {ECO:0000269|PubMed:22768177}.	1158	GSPQLPSVLLSV	GSPQLPSVLLSM
1	ATP13A2	CCDS44073.1	rs771312962	17312720	PLR	PLK	-58.742	-58.742	0	Not targeted	Not targeted	PASS	E	SUBCELLULAR LOCATION: Membrane {ECO:0000250}; Multi-pass membrane protein {ECO:0000250}. Lysosome {ECO:0000269|PubMed:21542062, ECO:0000269|PubMed:22186024, ECO:0000269|PubMed:28137957}. Lysosome membrane {ECO:0000269|PubMed:22768177}.	1175	QPWPPLPAGPLR	QPWPPLPAGPLK
1	ATP13A2	CCDS44073.1	rs771312962	17312720	PLR	PLK	-58.742	-58.742	0	Not targeted	Not targeted	PASS	G	SUBCELLULAR LOCATION: Membrane {ECO:0000250}; Multi-pass membrane protein {ECO:0000250}. Lysosome {ECO:0000269|PubMed:21542062, ECO:0000269|PubMed:22186024, ECO:0000269|PubMed:28137957}. Lysosome membrane {ECO:0000269|PubMed:22768177}.	1175	QPWPPLPAGPLR	QPWPPLPAGPLK
1	ATP13A2	CCDS44073.1	rs774920921	17312721	PLR	PLW	-58.742	-58.742	0	Not targeted	Not targeted	PASS	E	SUBCELLULAR LOCATION: Membrane {ECO:0000250}; Multi-pass membrane protein {ECO:0000250}. Lysosome {ECO:0000269|PubMed:21542062, ECO:0000269|PubMed:22186024, ECO:0000269|PubMed:28137957}. Lysosome membrane {ECO:0000269|PubMed:22768177}.	1175	QPWPPLPAGPLR	QPWPPLPAGPLW
1	ATP13A2	CCDS44073.1	rs1334912986	17312726	PLR	HLR	-58.742	-56.409	2.333	Not targeted	Not targeted	AC0;RF	E	SUBCELLULAR LOCATION: Membrane {ECO:0000250}; Multi-pass membrane protein {ECO:0000250}. Lysosome {ECO:0000269|PubMed:21542062, ECO:0000269|PubMed:22186024, ECO:0000269|PubMed:28137957}. Lysosome membrane {ECO:0000269|PubMed:22768177}.	1175	QPWPPLPAGPLR	QPWPPLPAGHLR
1	ATP1A4	CCDS1197.1	rs769066341	160156479	TYY	MYY	-84.98	-87.5	-2.52	Not targeted	Not targeted	PASS	E	SUBCELLULAR LOCATION: Cell membrane {ECO:0000269|PubMed:16175638}; Multi-pass membrane protein {ECO:0000269|PubMed:16175638}. Note=In mature sperm, located in the principle piece of the sperm flagellum.	1029	HPDGWVERETYY	HPDGWVEREMYY
1	ATP1A4	CCDS1197.1	rs769066341	160156479	TYY	MYY	-84.98	-87.5	-2.52	Not targeted	Not targeted	RF	G	SUBCELLULAR LOCATION: Cell membrane {ECO:0000269|PubMed:16175638}; Multi-pass membrane protein {ECO:0000269|PubMed:16175638}. Note=In mature sperm, located in the principle piece of the sperm flagellum.	1029	HPDGWVERETYY	HPDGWVEREMYY
1	ATP1A4	CCDS1197.1	rs1455574125	160156481	TYY	THY	-84.98	-73.064	11.916	Not targeted	Not targeted	AC0;RF	E	SUBCELLULAR LOCATION: Cell membrane {ECO:0000269|PubMed:16175638}; Multi-pass membrane protein {ECO:0000269|PubMed:16175638}. Note=In mature sperm, located in the principle piece of the sperm flagellum.	1029	HPDGWVERETYY	HPDGWVERETHY
1	ATP1A4	CCDS1197.1	rs1171980450	160156482	TYY	TCY	-84.98	-92.011	-7.031	Not targeted	Not targeted	PASS	E	SUBCELLULAR LOCATION: Cell membrane {ECO:0000269|PubMed:16175638}; Multi-pass membrane protein {ECO:0000269|PubMed:16175638}. Note=In mature sperm, located in the principle piece of the sperm flagellum.	1029	HPDGWVERETYY	HPDGWVERETCY
1	ATP1A4	CCDS44255.1	rs769066341	160156479	TYY	MYY	-84.98	-87.5	-2.52	Not targeted	Not targeted	PASS	E	SUBCELLULAR LOCATION: Cell membrane {ECO:0000269|PubMed:16175638}; Multi-pass membrane protein {ECO:0000269|PubMed:16175638}. Note=In mature sperm, located in the principle piece of the sperm flagellum.	165	HPDGWVERETYY	HPDGWVEREMYY
1	ATP1A4	CCDS44255.1	rs769066341	160156479	TYY	MYY	-84.98	-87.5	-2.52	Not targeted	Not targeted	RF	G	SUBCELLULAR LOCATION: Cell membrane {ECO:0000269|PubMed:16175638}; Multi-pass membrane protein {ECO:0000269|PubMed:16175638}. Note=In mature sperm, located in the principle piece of the sperm flagellum.	165	HPDGWVERETYY	HPDGWVEREMYY
1	ATP1A4	CCDS44255.1	rs1455574125	160156481	TYY	THY	-84.98	-73.064	11.916	Not targeted	Not targeted	AC0;RF	E	SUBCELLULAR LOCATION: Cell membrane {ECO:0000269|PubMed:16175638}; Multi-pass membrane protein {ECO:0000269|PubMed:16175638}. Note=In mature sperm, located in the principle piece of the sperm flagellum.	165	HPDGWVERETYY	HPDGWVERETHY
1	ATP1A4	CCDS44255.1	rs1171980450	160156482	TYY	TCY	-84.98	-92.011	-7.031	Not targeted	Not targeted	PASS	E	SUBCELLULAR LOCATION: Cell membrane {ECO:0000269|PubMed:16175638}; Multi-pass membrane protein {ECO:0000269|PubMed:16175638}. Note=In mature sperm, located in the principle piece of the sperm flagellum.	165	HPDGWVERETYY	HPDGWVERETCY
1	ATP2B4	CCDS1440.1	rs765803167	203708974	TSV	TPV	-38.237	-51.116	-12.879	Not targeted	Not targeted	PASS	E	SUBCELLULAR LOCATION: Cell membrane {ECO:0000269|PubMed:2137451}; Multi-pass membrane protein {ECO:0000255}. Cell projection, cilium, flagellum membrane {ECO:0000250|UniProtKB:Q6Q477}; Multi-pass membrane protein {ECO:0000255}.	1205	SDSSLQSLETSV	SDSSLQSLETPV
1	ATP2B4	CCDS1440.1	rs765803167	203708974	TSV	TPV	-38.237	-51.116	-12.879	Not targeted	Not targeted	PASS	G	SUBCELLULAR LOCATION: Cell membrane {ECO:0000269|PubMed:2137451}; Multi-pass membrane protein {ECO:0000255}. Cell projection, cilium, flagellum membrane {ECO:0000250|UniProtKB:Q6Q477}; Multi-pass membrane protein {ECO:0000255}.	1205	SDSSLQSLETSV	SDSSLQSLETPV
1	ATP2B4	CCDS30977.1	rs773269319	203708691	SVP	SIP	-68.529	-74.895	-6.366	Not targeted	Not targeted	PASS	E	SUBCELLULAR LOCATION: Cell membrane {ECO:0000269|PubMed:2137451}; Multi-pass membrane protein {ECO:0000255}. Cell projection, cilium, flagellum membrane {ECO:0000250|UniProtKB:Q6Q477}; Multi-pass membrane protein {ECO:0000255}.	1170	PPMGNQSGQSVP	PPMGNQSGQSIP
1	ATP2B4	CCDS30977.1	rs773269319	203708691	SVP	SIP	-68.529	-74.895	-6.366	Not targeted	Not targeted	PASS	G	SUBCELLULAR LOCATION: Cell membrane {ECO:0000269|PubMed:2137451}; Multi-pass membrane protein {ECO:0000255}. Cell projection, cilium, flagellum membrane {ECO:0000250|UniProtKB:Q6Q477}; Multi-pass membrane protein {ECO:0000255}.	1170	PPMGNQSGQSVP	PPMGNQSGQSIP
1	ATP2B4	CCDS30977.1	rs1407941691	203708692	SVP	SAP	-68.529	-65.106	3.423	Not targeted	Not targeted	PASS	E	SUBCELLULAR LOCATION: Cell membrane {ECO:0000269|PubMed:2137451}; Multi-pass membrane protein {ECO:0000255}. Cell projection, cilium, flagellum membrane {ECO:0000250|UniProtKB:Q6Q477}; Multi-pass membrane protein {ECO:0000255}.	1170	PPMGNQSGQSVP	PPMGNQSGQSAP
1	ATP2B4	CCDS30977.1	rs760762900	203708694	SVP	SVS	-68.529	-68.529	0	Not targeted	Not targeted	PASS	E	SUBCELLULAR LOCATION: Cell membrane {ECO:0000269|PubMed:2137451}; Multi-pass membrane protein {ECO:0000255}. Cell projection, cilium, flagellum membrane {ECO:0000250|UniProtKB:Q6Q477}; Multi-pass membrane protein {ECO:0000255}.	1170	PPMGNQSGQSVP	PPMGNQSGQSVS
1	ATP5F1	CCDS836.1	rs1242441694	112003605	PVM	AVM	-21.125	-20.311	0.814	Not targeted	Not targeted	PASS	E	SUBCELLULAR LOCATION: Mitochondrion. Mitochondrion inner membrane.	256	LLAKKAQAQPVM	LLAKKAQAQAVM
1	ATP6V1G3	CCDS1395.1	rs1431260001	198492525	ATN	ATS	-44.92	-44.92	0	Not targeted	Not targeted	PASS	E		118	KPEIHVNYRATN	KPEIHVNYRATS
1	ATP6V1G3	CCDS1395.1	rs538283202	198492531	ATN	GTN	-44.92	-52.704	-7.784	Not targeted	Not targeted	PASS	E		118	KPEIHVNYRATN	KPEIHVNYRGTN
1	ATP6V1G3	CCDS1396.1	rs767409849	198498271	GRN	SRN	-38.727	-30.184	8.543	Not targeted	Not targeted	PASS	E		59	IEASQGGSNGRN	IEASQGGSNSRN
1	ATP6V1G3	CCDS1396.1	rs767409849	198498271	GRN	SRN	-38.727	-30.184	8.543	Not targeted	Not targeted	PASS	G		59	IEASQGGSNGRN	IEASQGGSNSRN
1	ATP8B2	CCDS1066.1	rs1245919110	154321590	LKG	LKV	-42.435	-29.18	13.255	Not targeted	Not targeted	PASS	E	SUBCELLULAR LOCATION: Cell membrane {ECO:0000269|PubMed:20947505, ECO:0000269|PubMed:20961850}; Multi-pass membrane protein {ECO:0000255}. Endoplasmic reticulum membrane {ECO:0000269|PubMed:20961850}; Multi-pass membrane protein {ECO:0000255}. Note=TMEM30A, but not TMEM30B, is required for its export from endoplasmic reticulum to the plasma membrane. {ECO:0000269|PubMed:20961850}.	1223	SPSGGADKPLKG	SPSGGADKPLKV
1	ATP8B2	CCDS41405.1	rs751897738	154310140	VNI	GNI	-62.374	-51.447	10.927	Not targeted	Not targeted	PASS	E	SUBCELLULAR LOCATION: Cell membrane {ECO:0000269|PubMed:20947505, ECO:0000269|PubMed:20961850}; Multi-pass membrane protein {ECO:0000255}. Endoplasmic reticulum membrane {ECO:0000269|PubMed:20961850}; Multi-pass membrane protein {ECO:0000255}. Note=TMEM30A, but not TMEM30B, is required for its export from endoplasmic reticulum to the plasma membrane. {ECO:0000269|PubMed:20961850}.	387	NEKSSSSCTVNI	NEKSSSSCTGNI
1	ATP8B2	CCDS41405.1	rs751897738	154310140	VNI	GNI	-62.374	-51.447	10.927	Not targeted	Not targeted	PASS	G	SUBCELLULAR LOCATION: Cell membrane {ECO:0000269|PubMed:20947505, ECO:0000269|PubMed:20961850}; Multi-pass membrane protein {ECO:0000255}. Endoplasmic reticulum membrane {ECO:0000269|PubMed:20961850}; Multi-pass membrane protein {ECO:0000255}. Note=TMEM30A, but not TMEM30B, is required for its export from endoplasmic reticulum to the plasma membrane. {ECO:0000269|PubMed:20961850}.	387	NEKSSSSCTVNI	NEKSSSSCTGNI
1	ATP8B2	CCDS41405.1	rs551308939	154310142	VNI	VDI	-62.374	-84.465	-22.091	Not targeted	Not targeted	PASS	E	SUBCELLULAR LOCATION: Cell membrane {ECO:0000269|PubMed:20947505, ECO:0000269|PubMed:20961850}; Multi-pass membrane protein {ECO:0000255}. Endoplasmic reticulum membrane {ECO:0000269|PubMed:20961850}; Multi-pass membrane protein {ECO:0000255}. Note=TMEM30A, but not TMEM30B, is required for its export from endoplasmic reticulum to the plasma membrane. {ECO:0000269|PubMed:20961850}.	387	NEKSSSSCTVNI	NEKSSSSCTVDI
1	ATP8B2	CCDS41405.1	rs551308939	154310142	VNI	VDI	-62.374	-84.465	-22.091	Not targeted	Not targeted	PASS	G	SUBCELLULAR LOCATION: Cell membrane {ECO:0000269|PubMed:20947505, ECO:0000269|PubMed:20961850}; Multi-pass membrane protein {ECO:0000255}. Endoplasmic reticulum membrane {ECO:0000269|PubMed:20961850}; Multi-pass membrane protein {ECO:0000255}. Note=TMEM30A, but not TMEM30B, is required for its export from endoplasmic reticulum to the plasma membrane. {ECO:0000269|PubMed:20961850}.	387	NEKSSSSCTVNI	NEKSSSSCTVDI
1	ATP8B2	CCDS41405.1	rs1426465543	154310145	VNI	VNL	-62.374	-23.874	38.5	Not targeted	Not targeted	PASS	E	SUBCELLULAR LOCATION: Cell membrane {ECO:0000269|PubMed:20947505, ECO:0000269|PubMed:20961850}; Multi-pass membrane protein {ECO:0000255}. Endoplasmic reticulum membrane {ECO:0000269|PubMed:20961850}; Multi-pass membrane protein {ECO:0000255}. Note=TMEM30A, but not TMEM30B, is required for its export from endoplasmic reticulum to the plasma membrane. {ECO:0000269|PubMed:20961850}.	387	NEKSSSSCTVNI	NEKSSSSCTVNL
1	ATPAF1	CCDS541.2	rs774775190	47101452	NKT	NKI	-27.562	-12.136	15.426	Not targeted	Not targeted	PASS	E	SUBCELLULAR LOCATION: Mitochondrion {ECO:0000250}.	351	AELKCAQNQNKT	AELKCAQNQNKI
1	ATPAF1	CCDS541.2	rs760167792	47101456	NKT	NET	-27.562	-90.551	-62.989	Not targeted	Not targeted	PASS	E	SUBCELLULAR LOCATION: Mitochondrion {ECO:0000250}.	351	AELKCAQNQNKT	AELKCAQNQNET
1	ATPAF1	CCDS41327.2	rs774775190	47101452	NKT	NKI	-27.562	-12.136	15.426	Not targeted	Not targeted	PASS	E	SUBCELLULAR LOCATION: Mitochondrion {ECO:0000250}.	283	AELKCAQNQNKT	AELKCAQNQNKI
1	ATPAF1	CCDS41327.2	rs760167792	47101456	NKT	NET	-27.562	-90.551	-62.989	Not targeted	Not targeted	PASS	E	SUBCELLULAR LOCATION: Mitochondrion {ECO:0000250}.	283	AELKCAQNQNKT	AELKCAQNQNET
1	ATPAF1	CCDS57997.1	rs774775190	47101452	NKT	NKI	-27.562	-12.136	15.426	Not targeted	Not targeted	PASS	E	SUBCELLULAR LOCATION: Mitochondrion {ECO:0000250}.	177	AELKCAQNQNKT	AELKCAQNQNKI
1	ATPAF1	CCDS57997.1	rs760167792	47101456	NKT	NET	-27.562	-90.551	-62.989	Not targeted	Not targeted	PASS	E	SUBCELLULAR LOCATION: Mitochondrion {ECO:0000250}.	177	AELKCAQNQNKT	AELKCAQNQNET
1	ATPAF1	CCDS57998.1	rs774775190	47101452	NKT	NKI	-27.562	-12.136	15.426	Not targeted	Not targeted	PASS	E	SUBCELLULAR LOCATION: Mitochondrion {ECO:0000250}.	240	AELKCAQNQNKT	AELKCAQNQNKI
1	ATPAF1	CCDS57998.1	rs760167792	47101456	NKT	NET	-27.562	-90.551	-62.989	Not targeted	Not targeted	PASS	E	SUBCELLULAR LOCATION: Mitochondrion {ECO:0000250}.	240	AELKCAQNQNKT	AELKCAQNQNET
1	ATPIF1	CCDS319.1	rs762972864	28564479	HDD	RDD	-36.316	-50.175	-13.859	Not targeted	Not targeted	PASS	E	SUBCELLULAR LOCATION: Mitochondrion {ECO:0000269|PubMed:12110673}.	106	HKQKIKMLKHDD	HKQKIKMLKRDD
1	ATPIF1	CCDS319.1	rs199945228	28564481	HDD	HYD	-36.316	-30.486	5.83	Not targeted	Not targeted	PASS	E	SUBCELLULAR LOCATION: Mitochondrion {ECO:0000269|PubMed:12110673}.	106	HKQKIKMLKHDD	HKQKIKMLKHYD
1	ATPIF1	CCDS320.1	rs769304298	28564303	SLG	SLR	-78.711	-78.711	0	Not targeted	Not targeted	PASS	E	SUBCELLULAR LOCATION: Mitochondrion {ECO:0000269|PubMed:12110673}.	71	RHYRLCFEISLG	RHYRLCFEISLR
1	ATPIF1	CCDS44096.1	rs375391020	28562956	YFR	HFR	-67.709	-63.267	4.442	Not targeted	Not targeted	PASS	E	SUBCELLULAR LOCATION: Mitochondrion {ECO:0000269|PubMed:12110673}.	60	KREQAEEERYFR	KREQAEEERHFR
1	ATPIF1	CCDS44096.1	rs1353068663	28562957	YFR	CFR	-67.709	-58.557	9.152	Not targeted	Not targeted	PASS	G	SUBCELLULAR LOCATION: Mitochondrion {ECO:0000269|PubMed:12110673}.	60	KREQAEEERYFR	KREQAEEERCFR
1	AURKAIP1	CCDS25.1	rs111933693	1309185	RGK	RGR	-91.561	-91.561	0	Not targeted	Not targeted	PASS	E	SUBCELLULAR LOCATION: Mitochondrion {ECO:0000269|PubMed:23908630}. Nucleus {ECO:0000269|PubMed:23908630}.	199	GWQTPKIYLRGK	GWQTPKIYLRGR
1	AURKAIP1	CCDS25.1	rs111933693	1309185	RGK	RGR	-91.561	-91.561	0	Not targeted	Not targeted	PASS	G	SUBCELLULAR LOCATION: Mitochondrion {ECO:0000269|PubMed:23908630}. Nucleus {ECO:0000269|PubMed:23908630}.	199	GWQTPKIYLRGK	GWQTPKIYLRGR
1	AURKAIP1	CCDS25.1	rs1237377510	1309186	RGK	RGE	-91.561	-91.561	0	Not targeted	Not targeted	PASS	E	SUBCELLULAR LOCATION: Mitochondrion {ECO:0000269|PubMed:23908630}. Nucleus {ECO:0000269|PubMed:23908630}.	199	GWQTPKIYLRGK	GWQTPKIYLRGE
1	AURKAIP1	CCDS25.1	rs1237377510	1309186	RGK	RGE	-91.561	-91.561	0	Not targeted	Not targeted	PASS	G	SUBCELLULAR LOCATION: Mitochondrion {ECO:0000269|PubMed:23908630}. Nucleus {ECO:0000269|PubMed:23908630}.	199	GWQTPKIYLRGK	GWQTPKIYLRGE
1	AURKAIP1	CCDS25.1	rs373333507	1309188	RGK	RDK	-91.561	-99.457	-7.896	Not targeted	Not targeted	PASS	E	SUBCELLULAR LOCATION: Mitochondrion {ECO:0000269|PubMed:23908630}. Nucleus {ECO:0000269|PubMed:23908630}.	199	GWQTPKIYLRGK	GWQTPKIYLRDK
1	AURKAIP1	CCDS25.1	rs774968538	1309189	RGK	RRK	-91.561	-40.409	51.152	Not targeted	Not targeted	PASS	E	SUBCELLULAR LOCATION: Mitochondrion {ECO:0000269|PubMed:23908630}. Nucleus {ECO:0000269|PubMed:23908630}.	199	GWQTPKIYLRGK	GWQTPKIYLRRK
1	AURKAIP1	CCDS25.1	rs367805529	1309191	RGK	QGK	-91.561	-92.361	-0.8	Not targeted	Not targeted	PASS	E	SUBCELLULAR LOCATION: Mitochondrion {ECO:0000269|PubMed:23908630}. Nucleus {ECO:0000269|PubMed:23908630}.	199	GWQTPKIYLRGK	GWQTPKIYLQGK
1	AURKAIP1	CCDS25.1	rs1475299201	1309192	RGK	WGK	-91.561	-99.752	-8.191	Not targeted	Not targeted	PASS	E	SUBCELLULAR LOCATION: Mitochondrion {ECO:0000269|PubMed:23908630}. Nucleus {ECO:0000269|PubMed:23908630}.	199	GWQTPKIYLRGK	GWQTPKIYLWGK
1	AVPR1B	CCDS30994.1	.	206231134	IIF	IVF	-83.779	-76.75	7.029	Not targeted	Not targeted	PASS	E		424	ADGEGTAETIIF	ADGEGTAETIVF
1	AVPR1B	CCDS30994.1	rs139878698	206231135	IIF	INF	-83.779	-64.164	19.615	Not targeted	Not targeted	PASS	E		424	ADGEGTAETIIF	ADGEGTAETINF
1	AVPR1B	CCDS30994.1	rs139878698	206231135	IIF	ITF	-83.779	-79.951	3.828	Not targeted	Not targeted	PASS	E		424	ADGEGTAETIIF	ADGEGTAETITF
1	AVPR1B	CCDS30994.1	rs139878698	206231135	IIF	INF	-83.779	-64.164	19.615	Not targeted	Not targeted	PASS	G		424	ADGEGTAETIIF	ADGEGTAETINF
1	AVPR1B	CCDS30994.1	rs902316568	206231138	IIF	IIS	-83.779	-95.182	-11.403	Not targeted	Not targeted	PASS	E		424	ADGEGTAETIIF	ADGEGTAETIIS
1	AVPR1B	CCDS30994.1	rs902316568	206231138	IIF	IIS	-83.779	-95.182	-11.403	Not targeted	Not targeted	PASS	G		424	ADGEGTAETIIF	ADGEGTAETIIS
1	AXDND1	CCDS30948.1	rs1326558502	179504095	KGH	RGH	-47.473	-58.384	-10.911	Not targeted	Not targeted	PASS	E		1012	AENSSKSPKKGH	AENSSKSPKRGH
1	AXDND1	CCDS30948.1	rs1312551166	179504097	KGH	KSH	-47.473	-34.9	12.573	Not targeted	Not targeted	PASS	E		1012	AENSSKSPKKGH	AENSSKSPKKSH
1	AZIN2	CCDS375.1	rs776120316	33585773	SIM	TIM	-33.208	-54.311	-21.103	Not targeted	Not targeted	PASS	E	SUBCELLULAR LOCATION: Nucleus. Cytoplasm {ECO:0000250}. Cytoplasm, perinuclear region. Membrane {ECO:0000250}. Cytoplasmic vesicle. Endoplasmic reticulum-Golgi intermediate compartment {ECO:0000250}. Golgi apparatus, cis-Golgi network {ECO:0000250}. Golgi apparatus, trans-Golgi network. Cytoplasmic granule. Cell projection, axon. Cell projection, dendrite. Perikaryon. Note=Colocalizes with KDEL r…	460	CVGPVFTPASIM	CVGPVFTPATIM
1	AZIN2	CCDS375.1	rs761080095	33585778	SIM	SIV	-33.208	-47.957	-14.749	Not targeted	Not targeted	PASS	E	SUBCELLULAR LOCATION: Nucleus. Cytoplasm {ECO:0000250}. Cytoplasm, perinuclear region. Membrane {ECO:0000250}. Cytoplasmic vesicle. Endoplasmic reticulum-Golgi intermediate compartment {ECO:0000250}. Golgi apparatus, cis-Golgi network {ECO:0000250}. Golgi apparatus, trans-Golgi network. Cytoplasmic granule. Cell projection, axon. Cell projection, dendrite. Perikaryon. Note=Colocalizes with KDEL r…	460	CVGPVFTPASIM	CVGPVFTPASIV
1	AZIN2	CCDS375.1	rs368296157	33585779	SIM	SIT	-33.208	-61.211	-28.003	Not targeted	Not targeted	PASS	E	SUBCELLULAR LOCATION: Nucleus. Cytoplasm {ECO:0000250}. Cytoplasm, perinuclear region. Membrane {ECO:0000250}. Cytoplasmic vesicle. Endoplasmic reticulum-Golgi intermediate compartment {ECO:0000250}. Golgi apparatus, cis-Golgi network {ECO:0000250}. Golgi apparatus, trans-Golgi network. Cytoplasmic granule. Cell projection, axon. Cell projection, dendrite. Perikaryon. Note=Colocalizes with KDEL r…	460	CVGPVFTPASIM	CVGPVFTPASIT
1	AZIN2	CCDS375.1	rs368296157	33585779	SIM	SIT	-33.208	-61.211	-28.003	Not targeted	Not targeted	PASS	G	SUBCELLULAR LOCATION: Nucleus. Cytoplasm {ECO:0000250}. Cytoplasm, perinuclear region. Membrane {ECO:0000250}. Cytoplasmic vesicle. Endoplasmic reticulum-Golgi intermediate compartment {ECO:0000250}. Golgi apparatus, cis-Golgi network {ECO:0000250}. Golgi apparatus, trans-Golgi network. Cytoplasmic granule. Cell projection, axon. Cell projection, dendrite. Perikaryon. Note=Colocalizes with KDEL r…	460	CVGPVFTPASIM	CVGPVFTPASIT
1	AZIN2	CCDS375.1	rs371251319	33585780	SIM	SII	-33.208	-45.785	-12.577	Not targeted	Not targeted	PASS	E	SUBCELLULAR LOCATION: Nucleus. Cytoplasm {ECO:0000250}. Cytoplasm, perinuclear region. Membrane {ECO:0000250}. Cytoplasmic vesicle. Endoplasmic reticulum-Golgi intermediate compartment {ECO:0000250}. Golgi apparatus, cis-Golgi network {ECO:0000250}. Golgi apparatus, trans-Golgi network. Cytoplasmic granule. Cell projection, axon. Cell projection, dendrite. Perikaryon. Note=Colocalizes with KDEL r…	460	CVGPVFTPASIM	CVGPVFTPASII
1	AZIN2	CCDS375.1	rs371251319	33585780	SIM	SII	-33.208	-45.785	-12.577	Not targeted	Not targeted	PASS	G	SUBCELLULAR LOCATION: Nucleus. Cytoplasm {ECO:0000250}. Cytoplasm, perinuclear region. Membrane {ECO:0000250}. Cytoplasmic vesicle. Endoplasmic reticulum-Golgi intermediate compartment {ECO:0000250}. Golgi apparatus, cis-Golgi network {ECO:0000250}. Golgi apparatus, trans-Golgi network. Cytoplasmic granule. Cell projection, axon. Cell projection, dendrite. Perikaryon. Note=Colocalizes with KDEL r…	460	CVGPVFTPASIM	CVGPVFTPASII
1	B3GALNT2	CCDS60453.1	rs759364900	235628940	FAS	FAN	-73.826	-73.826	0	Not targeted	Not targeted	PASS	E	SUBCELLULAR LOCATION: Golgi apparatus membrane {ECO:0000250}; Single-pass type II membrane protein {ECO:0000250}. Endoplasmic reticulum {ECO:0000269|PubMed:23453667}.	326	GFIYTIQGKFAS	GFIYTIQGKFAN
1	B3GALT2	CCDS1383.1	rs773346981	193149431	KLH	KPH	-47.272	-55.095	-7.823	Not targeted	Not targeted	PASS	E	SUBCELLULAR LOCATION: Golgi apparatus membrane {ECO:0000305}; Single-pass type II membrane protein {ECO:0000305}.	422	EKAGRYRHRKLH	EKAGRYRHRKPH
1	B3GALT6	CCDS13.1	rs1247369869	1168638	GIP	DIP	-96.835	-106.024	-9.189	Not targeted	Not targeted	RF	E	SUBCELLULAR LOCATION: Golgi apparatus, Golgi stack membrane {ECO:0000269|PubMed:11551958}; Single-pass type II membrane protein {ECO:0000269|PubMed:11551958}.	329	PSQCCQRREGIP	PSQCCQRREDIP
1	B4GALT2	CCDS506.1	rs746406648	44456110	PRG	LRG	-18.325	-34.58	-16.255	Not targeted	Not targeted	PASS	E	SUBCELLULAR LOCATION: Golgi apparatus, Golgi stack membrane; Single-pass type II membrane protein. Note=Trans cisternae of Golgi stack.	372	DIGRPPSWPPRG	DIGRPPSWPLRG
1	B4GALT2	CCDS506.1	rs772358876	44456112	PRG	PWG	-18.325	-77.382	-59.057	Not targeted	Not targeted	PASS	E	SUBCELLULAR LOCATION: Golgi apparatus, Golgi stack membrane; Single-pass type II membrane protein. Note=Trans cisternae of Golgi stack.	372	DIGRPPSWPPRG	DIGRPPSWPPWG
1	B4GALT2	CCDS506.1	rs768748262	44456113	PRG	PQG	-18.325	-59.647	-41.322	Not targeted	Not targeted	PASS	E	SUBCELLULAR LOCATION: Golgi apparatus, Golgi stack membrane; Single-pass type II membrane protein. Note=Trans cisternae of Golgi stack.	372	DIGRPPSWPPRG	DIGRPPSWPPQG
1	B4GALT2	CCDS55596.1	rs746406648	44456110	PRG	LRG	-18.325	-34.58	-16.255	Not targeted	Not targeted	PASS	E	SUBCELLULAR LOCATION: Golgi apparatus, Golgi stack membrane; Single-pass type II membrane protein. Note=Trans cisternae of Golgi stack.	401	DIGRPPSWPPRG	DIGRPPSWPLRG
1	B4GALT2	CCDS55596.1	rs772358876	44456112	PRG	PWG	-18.325	-77.382	-59.057	Not targeted	Not targeted	PASS	E	SUBCELLULAR LOCATION: Golgi apparatus, Golgi stack membrane; Single-pass type II membrane protein. Note=Trans cisternae of Golgi stack.	401	DIGRPPSWPPRG	DIGRPPSWPPWG
1	B4GALT2	CCDS55596.1	rs768748262	44456113	PRG	PQG	-18.325	-59.647	-41.322	Not targeted	Not targeted	PASS	E	SUBCELLULAR LOCATION: Golgi apparatus, Golgi stack membrane; Single-pass type II membrane protein. Note=Trans cisternae of Golgi stack.	401	DIGRPPSWPPRG	DIGRPPSWPPQG
1	BARHL2	CCDS730.1	rs758035699	91177873	HPR	HPQ	-78.619	-78.619	0	Not targeted	Not targeted	PASS	E	SUBCELLULAR LOCATION: Nucleus {ECO:0000305}.	387	LSSPIPGTPHPR	LSSPIPGTPHPQ
1	BARHL2	CCDS730.1	rs758035699	91177873	HPR	HPQ	-78.619	-78.619	0	Not targeted	Not targeted	PASS	G	SUBCELLULAR LOCATION: Nucleus {ECO:0000305}.	387	LSSPIPGTPHPR	LSSPIPGTPHPQ
1	BARHL2	CCDS730.1	rs1261706606	91177874	HPR	HPW	-78.619	-78.619	0	Not targeted	Not targeted	AC0;RF	E	SUBCELLULAR LOCATION: Nucleus {ECO:0000305}.	387	LSSPIPGTPHPR	LSSPIPGTPHPW
1	BATF3	CCDS1508.1	rs766884876	212860137	LPR	LPQ	-92.786	-92.786	0	Not targeted	Not targeted	PASS	E	SUBCELLULAR LOCATION: Nucleus {ECO:0000255|PROSITE-ProRule:PRU00978, ECO:0000269|PubMed:12087103}.	127	PRPDPVAGCLPR	PRPDPVAGCLPQ
1	BATF3	CCDS1508.1	rs766884876	212860137	LPR	LPQ	-92.786	-92.786	0	Not targeted	Not targeted	PASS	G	SUBCELLULAR LOCATION: Nucleus {ECO:0000255|PROSITE-ProRule:PRU00978, ECO:0000269|PubMed:12087103}.	127	PRPDPVAGCLPR	PRPDPVAGCLPQ
1	BATF3	CCDS1508.1	rs1331565032	212860141	LPR	LSR	-92.786	-78.666	14.12	Not targeted	Not targeted	PASS	E	SUBCELLULAR LOCATION: Nucleus {ECO:0000255|PROSITE-ProRule:PRU00978, ECO:0000269|PubMed:12087103}.	127	PRPDPVAGCLPR	PRPDPVAGCLSR
1	BCAN	CCDS1149.1	rs780285218	156628919	PGP	PDP	-79.592	-85.867	-6.275	Not targeted	Not targeted	PASS	E	SUBCELLULAR LOCATION: Isoform 1: Secreted, extracellular space, extracellular matrix.; SUBCELLULAR LOCATION: Isoform 2: Membrane; Lipid-anchor, GPI-anchor.	911	LLIPPSSPMPGP	LLIPPSSPMPDP
1	BCAN	CCDS1150.1	rs1167172884	156622754	WVT	WVI	-154.761	-141.335	13.426	Not targeted	Not targeted	AC0;RF	E	SUBCELLULAR LOCATION: Isoform 1: Secreted, extracellular space, extracellular matrix.; SUBCELLULAR LOCATION: Isoform 2: Membrane; Lipid-anchor, GPI-anchor.	671	LLLFFPLQLWVT	LLLFFPLQLWVI
1	BCAR3	CCDS745.1	rs1192308751	94027802	AEL	AEP	-26.669	-78.595	-51.926	Not targeted	Not targeted	PASS	E		825	KLEPPPVKQAEL	KLEPPPVKQAEP
1	BCAR3	CCDS745.1	rs756667714	94027803	AEL	AEV	-26.669	-65.34	-38.671	Not targeted	Not targeted	PASS	E		825	KLEPPPVKQAEL	KLEPPPVKQAEV
1	BCAR3	CCDS58010.1	rs1192308751	94027802	AEL	AEP	-26.669	-78.595	-51.926	Not targeted	Not targeted	PASS	E		734	KLEPPPVKQAEL	KLEPPPVKQAEP
1	BCAR3	CCDS58010.1	rs756667714	94027803	AEL	AEV	-26.669	-65.34	-38.671	Not targeted	Not targeted	PASS	E		734	KLEPPPVKQAEL	KLEPPPVKQAEV
1	BCAS2	CCDS874.1	rs752469805	115110757	QDF	QEF	-45.477	-45.488	-0.011	Not targeted	Not targeted	PASS	E	SUBCELLULAR LOCATION: Nucleus, nucleolus {ECO:0000269|PubMed:12169396, ECO:0000269|PubMed:12429849, ECO:0000269|PubMed:20176811}.	225	GEANKENIRQDF	GEANKENIRQEF
1	BCL10	CCDS704.1	rs547793946	85733317	SRQ	SQQ	-26.955	-65.56	-38.605	Not targeted	Not targeted	PASS	E	SUBCELLULAR LOCATION: Cytoplasm, perinuclear region {ECO:0000269|PubMed:17287217}. Membrane raft {ECO:0000269|PubMed:17287217}. Note=Appears to have a perinuclear, compact and filamentous pattern of expression. Also found in the nucleus of several types of tumor cells. Colocalized with DPP4 in membrane rafts.	233	FLPLRSRTVSRQ	FLPLRSRTVSQQ
1	BCL10	CCDS704.1	rs547793946	85733317	SRQ	SQQ	-26.955	-65.56	-38.605	Not targeted	Not targeted	PASS	G	SUBCELLULAR LOCATION: Cytoplasm, perinuclear region {ECO:0000269|PubMed:17287217}. Membrane raft {ECO:0000269|PubMed:17287217}. Note=Appears to have a perinuclear, compact and filamentous pattern of expression. Also found in the nucleus of several types of tumor cells. Colocalized with DPP4 in membrane rafts.	233	FLPLRSRTVSRQ	FLPLRSRTVSQQ
1	BCL2L15	CCDS30809.1	rs1314034433	114423755	LES	PES	-96.935	-82.901	14.034	Not targeted	Not targeted	PASS	E		163	IQGQGGWENLES	IQGQGGWENPES
1	BCL9	CCDS30833.1	rs142817046	147096749	MMF	VMF	-78.644	-76.959	1.685	Not targeted	Not targeted	PASS	E	SUBCELLULAR LOCATION: Nucleus {ECO:0000250}.	1426	SQGPGNPGNMMF	SQGPGNPGNVMF
1	BCL9	CCDS30833.1	rs142817046	147096749	MMF	VMF	-78.644	-76.959	1.685	Not targeted	Not targeted	PASS	G	SUBCELLULAR LOCATION: Nucleus {ECO:0000250}.	1426	SQGPGNPGNMMF	SQGPGNPGNVMF
1	BCL9	CCDS30833.1	.	147096750	MMF	TMF	-78.644	-75.614	3.03	Not targeted	Not targeted	PASS	E	SUBCELLULAR LOCATION: Nucleus {ECO:0000250}.	1426	SQGPGNPGNMMF	SQGPGNPGNTMF
1	BCL9	CCDS30833.1	rs782762894	147096751	MMF	IMF	-78.644	-77.664	0.98	Not targeted	Not targeted	PASS	E	SUBCELLULAR LOCATION: Nucleus {ECO:0000250}.	1426	SQGPGNPGNMMF	SQGPGNPGNIMF
1	BEST4	CCDS514.1	rs1485542675	45249892	LEP	PEP	-117.245	-103.214	14.031	Not targeted	Not targeted	PASS	G	SUBCELLULAR LOCATION: Cell membrane; Multi-pass membrane protein.	473	ESAESGDEALEP	ESAESGDEAPEP
1	BGLAP	CCDS1134.1	rs756750489	156212942	GPV	SPV	-56.782	-46.211	10.571	Not targeted	Not targeted	PASS	E	SUBCELLULAR LOCATION: Secreted.	100	FQEAYRRFYGPV	FQEAYRRFYSPV
1	BGLAP	CCDS1134.1	rs756750489	156212942	GPV	RPV	-56.782	-64.504	-7.722	Not targeted	Not targeted	PASS	E	SUBCELLULAR LOCATION: Secreted.	100	FQEAYRRFYGPV	FQEAYRRFYRPV
1	BGLAP	CCDS1134.1	rs756750489	156212942	GPV	SPV	-56.782	-46.211	10.571	Not targeted	Not targeted	PASS	G	SUBCELLULAR LOCATION: Secreted.	100	FQEAYRRFYGPV	FQEAYRRFYSPV
1	BGLAP	CCDS1134.1	rs778444804	156212945	GPV	GSV	-56.782	-42.923	13.859	Not targeted	Not targeted	PASS	E	SUBCELLULAR LOCATION: Secreted.	100	FQEAYRRFYGPV	FQEAYRRFYGSV
1	BGLAP	CCDS1134.1	rs182971055	156212946	GPV	GLV	-56.782	-50.254	6.528	Not targeted	Not targeted	PASS	E	SUBCELLULAR LOCATION: Secreted.	100	FQEAYRRFYGPV	FQEAYRRFYGLV
1	BGLAP	CCDS1134.1	rs182971055	156212946	GPV	GLV	-56.782	-50.254	6.528	Not targeted	Not targeted	PASS	G	SUBCELLULAR LOCATION: Secreted.	100	FQEAYRRFYGPV	FQEAYRRFYGLV
1	BLZF1	CCDS1278.1	rs550591205	169356415	IAL	IAF	-42.192	-82.714	-40.522	Not targeted	Not targeted	PASS	E	SUBCELLULAR LOCATION: Golgi apparatus membrane {ECO:0000269|PubMed:11739401}.; SUBCELLULAR LOCATION: Isoform 1: Nucleus {ECO:0000269|PubMed:11056056, ECO:0000269|PubMed:9129147}. Note=Detected in the nucleus upon heterologous expression. Not detected in the cytoplasm. {ECO:0000269|PubMed:11056056, ECO:0000269|PubMed:9129147}.; SUBCELLULAR LOCATION: Isoform 2: Cytoplasm {ECO:0000269|PubMed:1105605…	400	CCNHCRGELIAL	CCNHCRGELIAF
1	BMP8A	CCDS437.1	rs770474598	39991459	GCH	SCH	-66.023	-57.779	8.244	Not targeted	Not targeted	PASS	E	SUBCELLULAR LOCATION: Secreted {ECO:0000305}.	402	HRNMVVKACGCH	HRNMVVKACSCH
1	BMP8A	CCDS437.1	rs778690430	39991460	GCH	ACH	-66.023	-60.763	5.26	Not targeted	Not targeted	RF	E	SUBCELLULAR LOCATION: Secreted {ECO:0000305}.	402	HRNMVVKACGCH	HRNMVVKACACH
1	BMP8A	CCDS437.1	rs1169303145	39991463	GCH	GYH	-66.023	-58.863	7.16	Not targeted	Not targeted	PASS	E	SUBCELLULAR LOCATION: Secreted {ECO:0000305}.	402	HRNMVVKACGCH	HRNMVVKACGYH
1	BMP8B	CCDS444.1	rs750603553	40226101	GCH	ACH	-66.023	-60.763	5.26	Not targeted	Not targeted	RF	E	SUBCELLULAR LOCATION: Secreted {ECO:0000250}.	402	HRNMVVKACGCH	HRNMVVKACACH
1	BMP8B	CCDS444.1	rs41267035	40226102	GCH	SCH	-66.023	-57.779	8.244	Not targeted	Not targeted	PASS	E	SUBCELLULAR LOCATION: Secreted {ECO:0000250}.	402	HRNMVVKACGCH	HRNMVVKACSCH
1	BMP8B	CCDS444.1	rs41267035	40226102	GCH	SCH	-66.023	-57.779	8.244	Not targeted	Not targeted	PASS	G	SUBCELLULAR LOCATION: Secreted {ECO:0000250}.	402	HRNMVVKACGCH	HRNMVVKACSCH
1	BNIPL	CCDS978.2	rs773331197	151019153	GGT	EGT	-76.38	-85.984	-9.604	Not targeted	Not targeted	PASS	E		357	QLDRDLHGSGGT	QLDRDLHGSEGT
1	BNIPL	CCDS53362.1	rs773331197	151019153	GGT	EGT	-76.38	-85.984	-9.604	Not targeted	Not targeted	PASS	E		275	QLDRDLHGSGGT	QLDRDLHGSEGT
1	BPNT1	CCDS41469.1	rs149911255	220232191	LVP	LVS	-99.032	-99.032	0	Not targeted	Not targeted	PASS	E		308	RVPESIKNALVP	RVPESIKNALVS
1	BPNT1	CCDS41469.1	rs149911255	220232191	LVP	LVS	-99.032	-99.032	0	Not targeted	Not targeted	PASS	G		308	RVPESIKNALVP	RVPESIKNALVS
1	BPNT1	CCDS41469.1	rs765111617	220232196	LVP	RVP	-99.032	-93.189	5.843	Not targeted	Not targeted	PASS	E		308	RVPESIKNALVP	RVPESIKNARVP
1	BPNT1	CCDS65787.1	rs149911255	220232191	LVP	LVS	-99.032	-99.032	0	Not targeted	Not targeted	PASS	E		253	RVPESIKNALVP	RVPESIKNALVS
1	BPNT1	CCDS65787.1	rs149911255	220232191	LVP	LVS	-99.032	-99.032	0	Not targeted	Not targeted	PASS	G		253	RVPESIKNALVP	RVPESIKNALVS
1	BPNT1	CCDS65787.1	rs765111617	220232196	LVP	RVP	-99.032	-93.189	5.843	Not targeted	Not targeted	PASS	E		253	RVPESIKNALVP	RVPESIKNARVP
1	BPNT1	CCDS65788.1	rs149911255	220232191	LVP	LVS	-99.032	-99.032	0	Not targeted	Not targeted	PASS	E		272	RVPESIKNALVP	RVPESIKNALVS
1	BPNT1	CCDS65788.1	rs149911255	220232191	LVP	LVS	-99.032	-99.032	0	Not targeted	Not targeted	PASS	G		272	RVPESIKNALVP	RVPESIKNALVS
1	BPNT1	CCDS65788.1	rs765111617	220232196	LVP	RVP	-99.032	-93.189	5.843	Not targeted	Not targeted	PASS	E		272	RVPESIKNALVP	RVPESIKNARVP
1	BRDT	CCDS735.1	rs758809706	92479827	NFD	NFG	-92.381	-92.381	0	Not targeted	Not targeted	PASS	E	SUBCELLULAR LOCATION: Nucleus {ECO:0000269|PubMed:20538714, ECO:0000269|PubMed:22901802, ECO:0000269|PubMed:22971749}. Note=Detected on chromatin. {ECO:0000250|UniProtKB:Q91Y44}.	947	SDIMTMFENNFD	SDIMTMFENNFG
1	BRDT	CCDS55615.1	rs758809706	92479827	NFD	NFG	-92.381	-92.381	0	Not targeted	Not targeted	PASS	E	SUBCELLULAR LOCATION: Nucleus {ECO:0000269|PubMed:20538714, ECO:0000269|PubMed:22901802, ECO:0000269|PubMed:22971749}. Note=Detected on chromatin. {ECO:0000250|UniProtKB:Q91Y44}.	901	SDIMTMFENNFD	SDIMTMFENNFG
1	BRDT	CCDS55616.1	rs758809706	92479827	NFD	NFG	-92.381	-92.381	0	Not targeted	Not targeted	PASS	E	SUBCELLULAR LOCATION: Nucleus {ECO:0000269|PubMed:20538714, ECO:0000269|PubMed:22901802, ECO:0000269|PubMed:22971749}. Note=Detected on chromatin. {ECO:0000250|UniProtKB:Q91Y44}.	874	SDIMTMFENNFD	SDIMTMFENNFG
1	BRINP3	CCDS1373.1	rs762168189	190067156	LCS	LRS	-73.753	-43.801	29.952	Not targeted	Not targeted	PASS	E	SUBCELLULAR LOCATION: Secreted {ECO:0000305}. Mitochondrion {ECO:0000250}.	766	NTMDYDTTKLCS	NTMDYDTTKLRS
1	BROX	CCDS1534.1	rs373498612	222906046	YIS	SIS	-91.589	-82.356	9.233	Not targeted	Not targeted	PASS	E	SUBCELLULAR LOCATION: Membrane {ECO:0000305}; Lipid-anchor {ECO:0000305}.	411	IKPQKDTGCYIS	IKPQKDTGCSIS
1	BROX	CCDS1534.1	rs747160455	222906052	YIS	YIF	-91.589	-80.185	11.404	Not targeted	Not targeted	PASS	E	SUBCELLULAR LOCATION: Membrane {ECO:0000305}; Lipid-anchor {ECO:0000305}.	411	IKPQKDTGCYIS	IKPQKDTGCYIF
1	BSDC1	CCDS363.2	rs1450554436	32832234	DWE	NWE	-112.679	-98.654	14.025	Not targeted	Not targeted	PASS	E		430	GELEDVEWEDWE	GELEDVEWENWE
1	BSDC1	CCDS44101.1	rs1450554436	32832234	DWE	NWE	-112.679	-98.654	14.025	Not targeted	Not targeted	PASS	E		335	GELEDVEWEDWE	GELEDVEWENWE
1	BSDC1	CCDS44102.1	rs1450554436	32832234	DWE	NWE	-112.679	-98.654	14.025	Not targeted	Not targeted	PASS	E		374	GELEDVEWEDWE	GELEDVEWENWE
1	BSDC1	CCDS44103.1	rs1450554436	32832234	DWE	NWE	-112.679	-98.654	14.025	Not targeted	Not targeted	PASS	E		447	GELEDVEWEDWE	GELEDVEWENWE
1	BSND	CCDS602.1	rs1201039077	55474291	TQG	NQG	-71.72	-59.379	12.341	Not targeted	Not targeted	RF	E	SUBCELLULAR LOCATION: Cell membrane {ECO:0000250}; Multi-pass membrane protein {ECO:0000250}. Cytoplasm {ECO:0000250}. Note=A significant amount also observed intracellularly. Staining in membranes of the renal tubule and of potassium-secreting epithelia of the inner ear is basolateral (By similarity). {ECO:0000250}.	320	DKELGFEPDTQG	DKELGFEPDNQG
1	BTBD8	CCDS737.1	rs773870503	92613350	SIT	SVT	-50.312	-43.362	6.95	Not targeted	Not targeted	PASS	E	SUBCELLULAR LOCATION: Nucleus {ECO:0000269|PubMed:14654994}. Note=Localized to nucleus in fetal cells.	378	LNMLIQSLVSIT	LNMLIQSLVSVT
1	BTBD8	CCDS737.1	rs761708660	92613354	SIT	SIN	-50.312	-50.312	0	Not targeted	Not targeted	AC0;RF	E	SUBCELLULAR LOCATION: Nucleus {ECO:0000269|PubMed:14654994}. Note=Localized to nucleus in fetal cells.	378	LNMLIQSLVSIT	LNMLIQSLVSIN
1	BTG2	CCDS1437.1	rs1460397779	203276556	VSS	ASS	-66.386	-44.323	22.063	Not targeted	Not targeted	PASS	E		158	SPSKNYVMAVSS	SPSKNYVMAASS
1	BTG2	CCDS1437.1	rs751519540	203276563	VSS	VSR	-66.386	-66.386	0	Not targeted	Not targeted	PASS	E		158	SPSKNYVMAVSS	SPSKNYVMAVSR
1	C1QA	CCDS226.1	rs755854700	22965890	PSA	LSA	-70.131	-92.149	-22.018	Not targeted	Not targeted	PASS	E	SUBCELLULAR LOCATION: Secreted.	245	SVFSGFLIFPSA	SVFSGFLIFLSA
1	C1QA	CCDS226.1	rs763783488	22965892	PSA	PPA	-70.131	-86.763	-16.632	Not targeted	Not targeted	PASS	E	SUBCELLULAR LOCATION: Secreted.	245	SVFSGFLIFPSA	SVFSGFLIFPPA
1	C1QB	CCDS228.1	rs1004933250	22987868	MEA	VEA	-128.94	-129.161	-0.221	Not targeted	Not targeted	AC0	E	SUBCELLULAR LOCATION: Secreted.	253	FSGFLLFPDMEA	FSGFLLFPDVEA
1	C1QB	CCDS228.1	rs758710994	22987869	MEA	TEA	-128.94	-127.348	1.592	Not targeted	Not targeted	PASS	E	SUBCELLULAR LOCATION: Secreted.	253	FSGFLLFPDMEA	FSGFLLFPDTEA
1	C1QB	CCDS228.1	rs780123490	22987871	MEA	MKA	-128.94	-88.795	40.145	Not targeted	Not targeted	PASS	E	SUBCELLULAR LOCATION: Secreted.	253	FSGFLLFPDMEA	FSGFLLFPDMKA
1	C1QB	CCDS228.1	rs1454810945	22987874	MEA	MET	-128.94	-128.94	0	Not targeted	Not targeted	PASS	G	SUBCELLULAR LOCATION: Secreted.	253	FSGFLLFPDMEA	FSGFLLFPDMET
1	C1QC	CCDS227.1	rs1204390566	22974265	FPD	LPD	-69.347	-73.054	-3.707	Not targeted	Not targeted	PASS	E	SUBCELLULAR LOCATION: Secreted.	245	DSVFSGFLLFPD	DSVFSGFLLLPD
1	C1QC	CCDS227.1	.	22974267	FPD	LPD	-69.347	-73.054	-3.707	Not targeted	Not targeted	PASS	E	SUBCELLULAR LOCATION: Secreted.	245	DSVFSGFLLFPD	DSVFSGFLLLPD
1	C1QC	CCDS227.1	rs370014774	22974271	FPD	FPN	-69.347	-69.347	0	Not targeted	Not targeted	PASS	E	SUBCELLULAR LOCATION: Secreted.	245	DSVFSGFLLFPD	DSVFSGFLLFPN
1	C1QC	CCDS227.1	rs370014774	22974271	FPD	FPH	-69.347	-69.347	0	Not targeted	Not targeted	PASS	E	SUBCELLULAR LOCATION: Secreted.	245	DSVFSGFLLFPD	DSVFSGFLLFPH
1	C1QC	CCDS227.1	rs370014774	22974271	FPD	FPH	-69.347	-69.347	0	Not targeted	Not targeted	PASS	G	SUBCELLULAR LOCATION: Secreted.	245	DSVFSGFLLFPD	DSVFSGFLLFPH
1	C1orf101	CCDS1625.1	rs906138908	244773627	EFL	GFL	-43.173	-32.59	10.583	Not targeted	Not targeted	PASS	E	SUBCELLULAR LOCATION: Cell projection, cilium, flagellum membrane {ECO:0000269|PubMed:28226241}; Single-pass type I membrane protein {ECO:0000255}. Note=Specifically located in the principal piece of sperm tail. {ECO:0000269|PubMed:28226241}.	832	LPLEEVWGPEFL	LPLEEVWGPGFL
1	C1orf101	CCDS1625.1	rs1279127710	244798792	EFL	ECL	-43.173	-39.904	3.269	Not targeted	Not targeted	PASS	E	SUBCELLULAR LOCATION: Cell projection, cilium, flagellum membrane {ECO:0000269|PubMed:28226241}; Single-pass type I membrane protein {ECO:0000255}. Note=Specifically located in the principal piece of sperm tail. {ECO:0000269|PubMed:28226241}.	832	LPLEEVWGPEFL	LPLEEVWGPECL
1	C1orf101	CCDS44340.1	rs1190333804	244803378	KKN	KKH	-26.945	-26.945	0	Not targeted	Not targeted	PASS	G	SUBCELLULAR LOCATION: Cell projection, cilium, flagellum membrane {ECO:0000269|PubMed:28226241}; Single-pass type I membrane protein {ECO:0000255}. Note=Specifically located in the principal piece of sperm tail. {ECO:0000269|PubMed:28226241}.	951	PLHKPQRKRKKN	PLHKPQRKRKKH
1	C1orf101	CCDS55693.1	rs1190333804	244803378	KKN	KKH	-26.945	-26.945	0	Not targeted	Not targeted	PASS	G	SUBCELLULAR LOCATION: Cell projection, cilium, flagellum membrane {ECO:0000269|PubMed:28226241}; Single-pass type I membrane protein {ECO:0000255}. Note=Specifically located in the principal piece of sperm tail. {ECO:0000269|PubMed:28226241}.	800	PLHKPQRKRKKN	PLHKPQRKRKKH
1	C1orf105	CCDS1301.1	rs760471389	172437724	TRQ	MRQ	-41.355	-41.717	-0.362	Not targeted	Not targeted	PASS	E		183	PRKEPIGKTTRQ	PRKEPIGKTMRQ
1	C1orf105	CCDS1301.1	rs760471389	172437724	TRQ	MRQ	-41.355	-41.717	-0.362	Not targeted	Not targeted	PASS	G		183	PRKEPIGKTTRQ	PRKEPIGKTMRQ
1	C1orf105	CCDS1301.1	rs759648171	172437730	TRQ	TRR	-41.355	-41.355	0	Not targeted	Not targeted	PASS	E		183	PRKEPIGKTTRQ	PRKEPIGKTTRR
1	C1orf106	CCDS44292.1	rs1029710010	200882746	SQV	GQV	-21.318	-34.167	-12.849	Not targeted	Not targeted	AC0;RF	E	SUBCELLULAR LOCATION: Nucleus {ECO:0000269|PubMed:28436939}. Cytoplasm {ECO:0000269|PubMed:28436939}. Note=Translocates to the nucleus upon NOD2 stimulation. {ECO:0000269|PubMed:28436939}.	578	FVPEKGEIISQV	FVPEKGEIIGQV
1	C1orf106	CCDS44292.1	rs1029710010	200882746	SQV	GQV	-21.318	-34.167	-12.849	Not targeted	Not targeted	PASS	G	SUBCELLULAR LOCATION: Nucleus {ECO:0000269|PubMed:28436939}. Cytoplasm {ECO:0000269|PubMed:28436939}. Note=Translocates to the nucleus upon NOD2 stimulation. {ECO:0000269|PubMed:28436939}.	578	FVPEKGEIISQV	FVPEKGEIIGQV
1	C1orf106	CCDS44292.1	rs1411733350	200882750	SQV	SRV	-21.318	-3.337	17.981	Not targeted	Twilight zone	PASS	E	SUBCELLULAR LOCATION: Nucleus {ECO:0000269|PubMed:28436939}. Cytoplasm {ECO:0000269|PubMed:28436939}. Note=Translocates to the nucleus upon NOD2 stimulation. {ECO:0000269|PubMed:28436939}.	578	FVPEKGEIISQV	FVPEKGEIISRV
1	C1orf106	CCDS44292.1	rs1411733350	200882750	SQV	SLV	-21.318	-30.954	-9.636	Not targeted	Not targeted	PASS	E	SUBCELLULAR LOCATION: Nucleus {ECO:0000269|PubMed:28436939}. Cytoplasm {ECO:0000269|PubMed:28436939}. Note=Translocates to the nucleus upon NOD2 stimulation. {ECO:0000269|PubMed:28436939}.	578	FVPEKGEIISQV	FVPEKGEIISLV
1	C1orf106	CCDS44292.1	rs369363372	200882752	SQV	SQM	-21.318	-6.569	14.749	Not targeted	Twilight zone	PASS	E	SUBCELLULAR LOCATION: Nucleus {ECO:0000269|PubMed:28436939}. Cytoplasm {ECO:0000269|PubMed:28436939}. Note=Translocates to the nucleus upon NOD2 stimulation. {ECO:0000269|PubMed:28436939}.	578	FVPEKGEIISQV	FVPEKGEIISQM
1	C1orf109	CCDS423.1	rs752977175	38148803	LEE	LKE	-99.771	-59.328	40.443	Not targeted	Not targeted	PASS	E	SUBCELLULAR LOCATION: Nucleus {ECO:0000269|PubMed:22548824}. Cytoplasm {ECO:0000269|PubMed:22548824}.	203	DILLNVSFFLEE	DILLNVSFFLKE
1	C1orf110	CCDS44269.1	rs187742957	162824562	LPL	LLL	-47.687	-40.47	7.217	Not targeted	Not targeted	PASS	E		302	CENRVPSKFLPL	CENRVPSKFLLL
1	C1orf110	CCDS44269.1	rs187742957	162824562	LPL	LLL	-47.687	-40.47	7.217	Not targeted	Not targeted	PASS	G		302	CENRVPSKFLPL	CENRVPSKFLLL
1	C1orf111	CCDS1238.1	rs1273696372	162343842	LCL	LCP	-41.868	-74.294	-32.426	Not targeted	Not targeted	PASS	G	SUBCELLULAR LOCATION: Nucleus membrane {ECO:0000250|UniProtKB:Q4FZF2}. Note=Located throughout the subacrosomal area. {ECO:0000250|UniProtKB:Q4FZF2}.	261	LRQIGGEAYLCL	LRQIGGEAYLCP
1	C1orf111	CCDS1238.1	rs780994993	162343848	LCL	SCL	-41.868	-18.761	23.107	Not targeted	Not targeted	PASS	E	SUBCELLULAR LOCATION: Nucleus membrane {ECO:0000250|UniProtKB:Q4FZF2}. Note=Located throughout the subacrosomal area. {ECO:0000250|UniProtKB:Q4FZF2}.	261	LRQIGGEAYLCL	LRQIGGEAYSCL
1	C1orf112	CCDS1285.1	rs777647294	169822117	TLG	ALG	-68.153	-49.872	18.281	Not targeted	Not targeted	PASS	E		853	MDKLKRYIHTLG	MDKLKRYIHALG
1	C1orf112	CCDS1285.1	rs777647294	169822117	TLG	ALG	-68.153	-49.872	18.281	Not targeted	Not targeted	PASS	G		853	MDKLKRYIHTLG	MDKLKRYIHALG
1	C1orf112	CCDS1285.1	rs746833409	169822118	TLG	NLG	-68.153	-53.991	14.162	Not targeted	Not targeted	PASS	E		853	MDKLKRYIHTLG	MDKLKRYIHNLG
1	C1orf112	CCDS1285.1	rs1364977633	169822123	TLG	TLR	-68.153	-68.153	0	Not targeted	Not targeted	PASS	E		853	MDKLKRYIHTLG	MDKLKRYIHTLR
1	C1orf115	CCDS1524.1	rs780060774	220870063	FVR	SVR	-72.543	-53.012	19.531	Not targeted	Not targeted	PASS	E	SUBCELLULAR LOCATION: Membrane {ECO:0000305}; Single-pass membrane protein {ECO:0000305}.	142	FAVATSVVSFVR	FAVATSVVSSVR
1	C1orf115	CCDS1524.1	rs762749655	220870064	FVR	LVR	-72.543	-76.877	-4.334	Not targeted	Not targeted	PASS	E	SUBCELLULAR LOCATION: Membrane {ECO:0000305}; Single-pass membrane protein {ECO:0000305}.	142	FAVATSVVSFVR	FAVATSVVSLVR
1	C1orf115	CCDS1524.1	rs762749655	220870064	FVR	LVR	-72.543	-76.877	-4.334	Not targeted	Not targeted	PASS	G	SUBCELLULAR LOCATION: Membrane {ECO:0000305}; Single-pass membrane protein {ECO:0000305}.	142	FAVATSVVSFVR	FAVATSVVSLVR
1	C1orf115	CCDS1524.1	rs774658262	220870065	FVR	FMR	-72.543	-69.686	2.857	Not targeted	Not targeted	PASS	E	SUBCELLULAR LOCATION: Membrane {ECO:0000305}; Single-pass membrane protein {ECO:0000305}.	142	FAVATSVVSFVR	FAVATSVVSFMR
1	C1orf115	CCDS1524.1	rs774658262	220870065	FVR	FMR	-72.543	-69.686	2.857	Not targeted	Not targeted	PASS	G	SUBCELLULAR LOCATION: Membrane {ECO:0000305}; Single-pass membrane protein {ECO:0000305}.	142	FAVATSVVSFVR	FAVATSVVSFMR
1	C1orf115	CCDS1524.1	rs541591996	220870068	FVR	FVC	-72.543	-72.543	0	Not targeted	Not targeted	PASS	E	SUBCELLULAR LOCATION: Membrane {ECO:0000305}; Single-pass membrane protein {ECO:0000305}.	142	FAVATSVVSFVR	FAVATSVVSFVC
1	C1orf115	CCDS1524.1	rs1246633378	220870069	FVR	FVH	-72.543	-72.543	0	Not targeted	Not targeted	PASS	E	SUBCELLULAR LOCATION: Membrane {ECO:0000305}; Single-pass membrane protein {ECO:0000305}.	142	FAVATSVVSFVR	FAVATSVVSFVH
1	C1orf116	CCDS1475.1	rs1040614676	207195308	LKE	LKQ	-37.354	-37.354	0	Not targeted	Not targeted	PASS	E	SUBCELLULAR LOCATION: Cytoplasm {ECO:0000269|PubMed:15525603}.	601	REALKKLGLLKE	REALKKLGLLKQ
1	C1orf116	CCDS1475.1	rs1040614676	207195308	LKE	LKQ	-37.354	-37.354	0	Not targeted	Not targeted	PASS	G	SUBCELLULAR LOCATION: Cytoplasm {ECO:0000269|PubMed:15525603}.	601	REALKKLGLLKE	REALKKLGLLKQ
1	C1orf116	CCDS1475.1	rs779007101	207195310	LKE	LRE	-37.354	-37.567	-0.213	Not targeted	Not targeted	PASS	E	SUBCELLULAR LOCATION: Cytoplasm {ECO:0000269|PubMed:15525603}.	601	REALKKLGLLKE	REALKKLGLLRE
1	C1orf116	CCDS1475.1	rs779007101	207195310	LKE	LTE	-37.354	-92.575	-55.221	Not targeted	Not targeted	AC0	E	SUBCELLULAR LOCATION: Cytoplasm {ECO:0000269|PubMed:15525603}.	601	REALKKLGLLKE	REALKKLGLLTE
1	C1orf116	CCDS1475.1	rs371632482	207195311	LKE	LEE	-37.354	-98.428	-61.074	Not targeted	Not targeted	PASS	E	SUBCELLULAR LOCATION: Cytoplasm {ECO:0000269|PubMed:15525603}.	601	REALKKLGLLKE	REALKKLGLLEE
1	C1orf116	CCDS1475.1	rs371632482	207195311	LKE	LEE	-37.354	-98.428	-61.074	Not targeted	Not targeted	PASS	G	SUBCELLULAR LOCATION: Cytoplasm {ECO:0000269|PubMed:15525603}.	601	REALKKLGLLKE	REALKKLGLLEE
1	C1orf116	CCDS1475.1	rs758842509	207195313	LKE	SKE	-37.354	-14.553	22.801	Not targeted	Not targeted	PASS	E	SUBCELLULAR LOCATION: Cytoplasm {ECO:0000269|PubMed:15525603}.	601	REALKKLGLLKE	REALKKLGLSKE
1	C1orf116	CCDS44306.1	rs1040614676	207195308	LKE	LKQ	-37.354	-37.354	0	Not targeted	Not targeted	PASS	E	SUBCELLULAR LOCATION: Cytoplasm {ECO:0000269|PubMed:15525603}.	355	REALKKLGLLKE	REALKKLGLLKQ
1	C1orf116	CCDS44306.1	rs1040614676	207195308	LKE	LKQ	-37.354	-37.354	0	Not targeted	Not targeted	PASS	G	SUBCELLULAR LOCATION: Cytoplasm {ECO:0000269|PubMed:15525603}.	355	REALKKLGLLKE	REALKKLGLLKQ
1	C1orf116	CCDS44306.1	rs779007101	207195310	LKE	LRE	-37.354	-37.567	-0.213	Not targeted	Not targeted	PASS	E	SUBCELLULAR LOCATION: Cytoplasm {ECO:0000269|PubMed:15525603}.	355	REALKKLGLLKE	REALKKLGLLRE
1	C1orf116	CCDS44306.1	rs779007101	207195310	LKE	LTE	-37.354	-92.575	-55.221	Not targeted	Not targeted	AC0	E	SUBCELLULAR LOCATION: Cytoplasm {ECO:0000269|PubMed:15525603}.	355	REALKKLGLLKE	REALKKLGLLTE
1	C1orf116	CCDS44306.1	rs371632482	207195311	LKE	LEE	-37.354	-98.428	-61.074	Not targeted	Not targeted	PASS	E	SUBCELLULAR LOCATION: Cytoplasm {ECO:0000269|PubMed:15525603}.	355	REALKKLGLLKE	REALKKLGLLEE
1	C1orf116	CCDS44306.1	rs371632482	207195311	LKE	LEE	-37.354	-98.428	-61.074	Not targeted	Not targeted	PASS	G	SUBCELLULAR LOCATION: Cytoplasm {ECO:0000269|PubMed:15525603}.	355	REALKKLGLLKE	REALKKLGLLEE
1	C1orf116	CCDS44306.1	rs758842509	207195313	LKE	SKE	-37.354	-14.553	22.801	Not targeted	Not targeted	PASS	E	SUBCELLULAR LOCATION: Cytoplasm {ECO:0000269|PubMed:15525603}.	355	REALKKLGLLKE	REALKKLGLSKE
1	C1orf122	CCDS427.2	rs770397880	38274735	AEP	VEP	-100.382	-118.397	-18.015	Not targeted	Not targeted	PASS	E		110	FPKDAGDGAAEP	FPKDAGDGAVEP
1	C1orf122	CCDS44112.1	rs770397880	38274735	AEP	VEP	-100.382	-118.397	-18.015	Not targeted	Not targeted	PASS	E		47	FPKDAGDGAAEP	FPKDAGDGAVEP
1	C1orf123	CCDS576.1	.	53680338	VKC	VTC	-47.36	-102.708	-55.348	Not targeted	Not targeted	PASS	E		160	GIYEVTHQFVKC	GIYEVTHQFVTC
1	C1orf123	CCDS576.1	rs1201943369	53680342	VKC	MKC	-47.36	-49.579	-2.219	Not targeted	Not targeted	PASS	E		160	GIYEVTHQFVKC	GIYEVTHQFMKC
1	C1orf123	CCDS576.1	rs1201943369	53680342	VKC	MKC	-47.36	-49.579	-2.219	Not targeted	Not targeted	PASS	G		160	GIYEVTHQFVKC	GIYEVTHQFMKC
1	C1orf127	CCDS53267.1	rs72868124	11007724	PSR	PSH	-33.923	-33.923	0	Not targeted	Not targeted	PASS	E		823	DSVEGLSERPSR	DSVEGLSERPSH
1	C1orf127	CCDS53267.1	rs72868124	11007724	PSR	PSH	-33.923	-33.923	0	Not targeted	Not targeted	PASS	G		823	DSVEGLSERPSR	DSVEGLSERPSH
1	C1orf127	CCDS53267.1	rs141912014	11007725	PSR	PSC	-33.923	-33.923	0	Not targeted	Not targeted	PASS	E		823	DSVEGLSERPSR	DSVEGLSERPSC
1	C1orf127	CCDS53267.1	rs141912014	11007725	PSR	PSG	-33.923	-33.923	0	Not targeted	Not targeted	PASS	E		823	DSVEGLSERPSR	DSVEGLSERPSG
1	C1orf127	CCDS53267.1	rs141912014	11007725	PSR	PSC	-33.923	-33.923	0	Not targeted	Not targeted	PASS	G		823	DSVEGLSERPSR	DSVEGLSERPSC
1	C1orf127	CCDS53267.1	rs756910669	11007730	PSR	LSR	-33.923	-49.473	-15.55	Not targeted	Not targeted	RF	E		823	DSVEGLSERPSR	DSVEGLSERLSR
1	C1orf131	CCDS1591.2	rs199681084	231360035	VAK	AAK	-67.071	-47.617	19.454	Not targeted	Not targeted	PASS	E	SUBCELLULAR LOCATION: Chromosome {ECO:0000269|PubMed:20813266}.	293	DIKKINSSRVAK	DIKKINSSRAAK
1	C1orf131	CCDS1591.2	rs199681084	231360035	VAK	AAK	-67.071	-47.617	19.454	Not targeted	Not targeted	PASS	G	SUBCELLULAR LOCATION: Chromosome {ECO:0000269|PubMed:20813266}.	293	DIKKINSSRVAK	DIKKINSSRAAK
1	C1orf131	CCDS1591.2	rs1316147162	231360036	VAK	MAK	-67.071	-67.366	-0.295	Not targeted	Not targeted	PASS	G	SUBCELLULAR LOCATION: Chromosome {ECO:0000269|PubMed:20813266}.	293	DIKKINSSRVAK	DIKKINSSRMAK
1	C1orf141	CCDS30745.1	rs775641335	67558692	NAS	NAL	-51.344	-14.918	36.426	Not targeted	Not targeted	PASS	E		400	LLNLSNEILNAS	LLNLSNEILNAL
1	C1orf141	CCDS30745.1	rs1422645394	67558693	NAS	NAA	-51.344	-51.344	0	Not targeted	Not targeted	PASS	G		400	LLNLSNEILNAS	LLNLSNEILNAA
1	C1orf141	CCDS30745.1	rs1213170319	67558698	NAS	SAS	-51.344	-44.271	7.073	Not targeted	Not targeted	PASS	E		400	LLNLSNEILNAS	LLNLSNEILSAS
1	C1orf146	CCDS30772.1	rs762996060	92711220	NPN	HPN	-89.672	-87.688	1.984	Not targeted	Not targeted	PASS	E		180	KIKLNSDSVNPN	KIKLNSDSVHPN
1	C1orf146	CCDS30772.1	rs764337401	92711222	NPN	KPN	-89.672	-91.134	-1.462	Not targeted	Not targeted	PASS	E		180	KIKLNSDSVNPN	KIKLNSDSVKPN
1	C1orf146	CCDS30772.1	rs774623244	92711223	NPN	NTN	-89.672	-89.072	0.6	Not targeted	Not targeted	PASS	E		180	KIKLNSDSVNPN	KIKLNSDSVNTN
1	C1orf146	CCDS30772.1	rs201451204	92711226	NPN	NPD	-89.672	-89.672	0	Not targeted	Not targeted	PASS	E		180	KIKLNSDSVNPN	KIKLNSDSVNPD
1	C1orf146	CCDS30772.1	rs201451204	92711226	NPN	NPD	-89.672	-89.672	0	Not targeted	Not targeted	PASS	G		180	KIKLNSDSVNPN	KIKLNSDSVNPD
1	C1orf158	CCDS147.1	rs1458489464	12820874	PHF	LHF	-27.897	-46.215	-18.318	Not targeted	Not targeted	PASS	E		194	VPPHRLHPFPHF	VPPHRLHPFLHF
1	C1orf158	CCDS147.1	rs1181694640	12820881	PHF	PHL	-27.897	-2.875	25.022	Not targeted	Twilight zone	AC0	E		194	VPPHRLHPFPHF	VPPHRLHPFPHL
1	C1orf158	CCDS147.1	rs1181694640	12820881	PHF	PHL	-27.897	-2.875	25.022	Not targeted	Twilight zone	PASS	E		194	VPPHRLHPFPHF	VPPHRLHPFPHL
1	C1orf162	CCDS837.1	rs1261666156	112020734	VTN	ITN	-73.829	-74.303	-0.474	Not targeted	Not targeted	PASS	E	SUBCELLULAR LOCATION: Membrane {ECO:0000305}; Single-pass membrane protein {ECO:0000305}.	155	DPIVYAQIKVTN	DPIVYAQIKITN
1	C1orf162	CCDS837.1	rs770357917	112020737	VTN	VAN	-73.829	-67.538	6.291	Not targeted	Not targeted	PASS	E	SUBCELLULAR LOCATION: Membrane {ECO:0000305}; Single-pass membrane protein {ECO:0000305}.	155	DPIVYAQIKVTN	DPIVYAQIKVAN
1	C1orf168	CCDS30729.1	rs137895268	57185349	WSP	WST	-83.022	-83.022	0	Not targeted	Not targeted	PASS	E	SUBCELLULAR LOCATION: Membrane raft {ECO:0000269|PubMed:27335501}. Note=Recruited to membrane rafts and immunological synapse after TCR stimulation. {ECO:0000269|PubMed:27335501}.	728	EHLDFKHQSWSP	EHLDFKHQSWST
1	C1orf174	CCDS53.1	rs748976592	3806527	AEM	AEI	-101.592	-124.669	-23.077	Not targeted	Not targeted	PASS	E	SUBCELLULAR LOCATION: Nucleus {ECO:0000269|PubMed:22361696}.	243	DDDDDDDDDAEM	DDDDDDDDDAEI
1	C1orf174	CCDS53.1	rs748976592	3806527	AEM	AEI	-101.592	-124.669	-23.077	Not targeted	Not targeted	PASS	E	SUBCELLULAR LOCATION: Nucleus {ECO:0000269|PubMed:22361696}.	243	DDDDDDDDDAEM	DDDDDDDDDAEI
1	C1orf174	CCDS53.1	rs748976592	3806527	AEM	AEI	-101.592	-124.669	-23.077	Not targeted	Not targeted	PASS	G	SUBCELLULAR LOCATION: Nucleus {ECO:0000269|PubMed:22361696}.	243	DDDDDDDDDAEM	DDDDDDDDDAEI
1	C1orf174	CCDS53.1	rs774029673	3806528	AEM	AET	-101.592	-140.095	-38.503	Not targeted	Not targeted	PASS	E	SUBCELLULAR LOCATION: Nucleus {ECO:0000269|PubMed:22361696}.	243	DDDDDDDDDAEM	DDDDDDDDDAET
1	C1orf177	CCDS599.1	rs762922316	55307344	SPM	SPV	-43.584	-68.833	-25.249	Not targeted	Not targeted	PASS	E		414	GLEVINFGLSPM	GLEVINFGLSPV
1	C1orf177	CCDS599.1	rs762922316	55307344	SPM	SPV	-43.584	-68.833	-25.249	Not targeted	Not targeted	PASS	G		414	GLEVINFGLSPM	GLEVINFGLSPV
1	C1orf177	CCDS599.1	rs768420813	55307346	SPM	SPI	-43.584	-66.662	-23.078	Not targeted	Not targeted	PASS	E		414	GLEVINFGLSPM	GLEVINFGLSPI
1	C1orf177	CCDS599.1	rs768420813	55307346	SPM	SPI	-43.584	-66.662	-23.078	Not targeted	Not targeted	PASS	G		414	GLEVINFGLSPM	GLEVINFGLSPI
1	C1orf177	CCDS44153.1	rs1479141822	55307539	PTP	PSP	-98.815	-84.134	14.681	Not targeted	Not targeted	PASS	E		418	PPTVDYNSDPTP	PPTVDYNSDPSP
1	C1orf177	CCDS44153.1	rs1173320913	55307541	PTP	PTS	-98.815	-98.815	0	Not targeted	Not targeted	PASS	E		418	PPTVDYNSDPTP	PPTVDYNSDPTS
1	C1orf185	CCDS44142.1	rs1177761503	51613439	DTL	DTS	-31.734	-51.659	-19.925	Not targeted	Not targeted	PASS	E	SUBCELLULAR LOCATION: Membrane {ECO:0000305}; Single-pass membrane protein {ECO:0000305}.	199	EEGTESVLNDTL	EEGTESVLNDTS
1	C1orf186	CCDS30995.1	rs933636315	206239383	VAM	VAT	-54.964	-91.467	-36.503	Not targeted	Not targeted	PASS	E		172	LSEPAEYDQVAM	LSEPAEYDQVAT
1	C1orf186	CCDS30995.1	.	206239384	VAM	VAV	-54.964	-80.213	-25.249	Not targeted	Not targeted	PASS	E		172	LSEPAEYDQVAM	LSEPAEYDQVAV
1	C1orf186	CCDS30995.1	.	206239387	VAM	VSM	-54.964	-46.864	8.1	Not targeted	Not targeted	RF	G		172	LSEPAEYDQVAM	LSEPAEYDQVSM
1	C1orf186	CCDS30995.1	rs781973923	206239389	VAM	AAM	-54.964	-32.68	22.284	Not targeted	Not targeted	PASS	E		172	LSEPAEYDQVAM	LSEPAEYDQAAM
1	C1orf189	CCDS30876.1	rs768264191	154171912	ERF	DRF	-28.56	-28.726	-0.166	Not targeted	Not targeted	PASS	E		101	NQMGKAFYVERF	NQMGKAFYVDRF
1	C1orf192	CCDS30921.1	rs1328111526	161334759	AKS	AKY	-17.395	-3.447	13.948	Not targeted	Twilight zone	PASS	E	SUBCELLULAR LOCATION: Cytoplasm, cytoskeleton, cilium basal body {ECO:0000250|UniProtKB:Q6P8X9}. Cell projection, cilium {ECO:0000250|UniProtKB:Q6P8X9}. Apical cell membrane {ECO:0000250|UniProtKB:Q6P8X9}. Note=Localizes to the apical cell membrane, the basal body and the primary cilium in monociliated node cells. {ECO:0000250|UniProtKB:Q6P8X9}.	177	GHTPGPQRPAKS	GHTPGPQRPAKY
1	C1orf195	CCDS59993.1	rs1460666000	15494995	KGQ	KGP	-80.828	-80.828	0	Not targeted	Not targeted	PASS	E		126	VLPASNHKTKGQ	VLPASNHKTKGP
1	C1orf195	CCDS59993.1	rs1396574719	15494998	KGQ	KEQ	-80.828	-88.822	-7.994	Not targeted	Not targeted	PASS	E		126	VLPASNHKTKGQ	VLPASNHKTKEQ
1	C1orf195	CCDS59993.1	rs1441064889	15495000	KGQ	NGQ	-80.828	-79.395	1.433	Not targeted	Not targeted	PASS	E		126	VLPASNHKTKGQ	VLPASNHKTNGQ
1	C1orf198	CCDS1587.1	rs1223974765	230975607	DNW	ENW	-68.481	-68.893	-0.412	Not targeted	Not targeted	PASS	E	SUBCELLULAR LOCATION: Cytoplasm {ECO:0000269|PubMed:22361696}.	327	VLKTGFDFLDNW	VLKTGFDFLENW
1	C1orf198	CCDS44330.1	rs1223974765	230975607	DNW	ENW	-68.481	-68.893	-0.412	Not targeted	Not targeted	PASS	E	SUBCELLULAR LOCATION: Cytoplasm {ECO:0000269|PubMed:22361696}.	289	VLKTGFDFLDNW	VLKTGFDFLENW
1	C1orf198	CCDS44331.1	rs1223974765	230975607	DNW	ENW	-68.481	-68.893	-0.412	Not targeted	Not targeted	PASS	E	SUBCELLULAR LOCATION: Cytoplasm {ECO:0000269|PubMed:22361696}.	197	VLKTGFDFLDNW	VLKTGFDFLENW
1	C1orf204	CCDS44253.1	rs370866294	159807712	LEQ	LER	-104.738	-104.738	0	Not targeted	Not targeted	PASS	E		235	EGSHLTTSILEQ	EGSHLTTSILER
1	C1orf204	CCDS44253.1	rs370866294	159807712	LEQ	LER	-104.738	-104.738	0	Not targeted	Not targeted	PASS	G		235	EGSHLTTSILEQ	EGSHLTTSILER
1	C1orf204	CCDS44253.1	rs938385325	159807718	LEQ	PEQ	-104.738	-89.926	14.812	Not targeted	Not targeted	PASS	E		235	EGSHLTTSILEQ	EGSHLTTSIPEQ
1	C1orf210	CCDS481.1	rs1467717100	43748461	FSL	FSF	-26.196	-66.718	-40.522	Not targeted	Not targeted	PASS	E	SUBCELLULAR LOCATION: Membrane {ECO:0000305}; Single-pass type III membrane protein {ECO:0000305}. Early endosome {ECO:0000250|UniProtKB:Q9CQM1}. Recycling endosome {ECO:0000250|UniProtKB:Q9CQM1}. Cell membrane {ECO:0000250|UniProtKB:Q9CQM1}. Note=Also localizes to tubular endosome structures. {ECO:0000250|UniProtKB:Q9CQM1}.	113	LGTEGSRDHFSL	LGTEGSRDHFSF
1	C1orf210	CCDS481.1	rs748715726	43748464	FSL	FPL	-26.196	-42.769	-16.573	Not targeted	Not targeted	PASS	E	SUBCELLULAR LOCATION: Membrane {ECO:0000305}; Single-pass type III membrane protein {ECO:0000305}. Early endosome {ECO:0000250|UniProtKB:Q9CQM1}. Recycling endosome {ECO:0000250|UniProtKB:Q9CQM1}. Cell membrane {ECO:0000250|UniProtKB:Q9CQM1}. Note=Also localizes to tubular endosome structures. {ECO:0000250|UniProtKB:Q9CQM1}.	113	LGTEGSRDHFSL	LGTEGSRDHFPL
1	C1orf216	CCDS395.1	rs1388898863	36181239	DQA	DHA	-53.654	-47.544	6.11	Not targeted	Not targeted	PASS	E		229	QRAAPSRPQDQA	QRAAPSRPQDHA
1	C1orf233	CCDS55559.1	rs1446570947	1534720	RHP	RHS	-40.63	-40.63	0	Not targeted	Not targeted	PASS	E	SUBCELLULAR LOCATION: Membrane {ECO:0000305}; Single-pass type I membrane protein {ECO:0000305}.	226	PALARPGLRRHP	PALARPGLRRHS
1	C1orf233	CCDS55559.1	rs776490923	1534722	RHP	RPP	-40.63	-58.675	-18.045	Not targeted	Not targeted	RF	E	SUBCELLULAR LOCATION: Membrane {ECO:0000305}; Single-pass type I membrane protein {ECO:0000305}.	226	PALARPGLRRHP	PALARPGLRRPP
1	C1orf233	CCDS55559.1	rs1025510807	1534726	RHP	GHP	-40.63	-31.018	9.612	Not targeted	Not targeted	PASS	E	SUBCELLULAR LOCATION: Membrane {ECO:0000305}; Single-pass type I membrane protein {ECO:0000305}.	226	PALARPGLRRHP	PALARPGLRGHP
1	C1orf233	CCDS55559.1	rs1025510807	1534726	RHP	GHP	-40.63	-31.018	9.612	Not targeted	Not targeted	PASS	G	SUBCELLULAR LOCATION: Membrane {ECO:0000305}; Single-pass type I membrane protein {ECO:0000305}.	226	PALARPGLRRHP	PALARPGLRGHP
1	C1orf234	CCDS57978.1	rs901502386	23337401	SPS	SLS	-74.45	-65.182	9.268	Not targeted	Not targeted	PASS	E		121	PTLSDCTSSSPS	PTLSDCTSSSLS
1	C1orf27	CCDS53448.1	rs1240252067	186388200	FSD	FGD	-88.707	-101.113	-12.406	Not targeted	Not targeted	PASS	E	SUBCELLULAR LOCATION: Membrane {ECO:0000255}; Multi-pass membrane protein {ECO:0000255}.	454	LAAGISFHYFSD	LAAGISFHYFGD
1	C1orf27	CCDS53449.1	rs1240252067	186388200	FSD	FGD	-88.707	-101.113	-12.406	Not targeted	Not targeted	PASS	E	SUBCELLULAR LOCATION: Membrane {ECO:0000255}; Multi-pass membrane protein {ECO:0000255}.	431	LAAGISFHYFSD	LAAGISFHYFGD
1	C1orf27	CCDS53450.1	rs1240252067	186388200	FSD	FGD	-88.707	-101.113	-12.406	Not targeted	Not targeted	PASS	E	SUBCELLULAR LOCATION: Membrane {ECO:0000255}; Multi-pass membrane protein {ECO:0000255}.	422	LAAGISFHYFSD	LAAGISFHYFGD
1	C1orf35	CCDS1566.1	rs775760778	228288837	SEA	SES	-82.525	-82.525	0	Not targeted	Not targeted	PASS	E		263	PSRRWHDRGSEA	PSRRWHDRGSES
1	C1orf35	CCDS1566.1	rs1436787292	228288842	SEA	CEA	-82.525	-80.993	1.532	Not targeted	Not targeted	PASS	E		263	PSRRWHDRGSEA	PSRRWHDRGCEA
1	C1orf50	CCDS473.1	rs780371036	43241054	LTH	VTH	-93.662	-93.69	-0.028	Not targeted	Not targeted	PASS	E		199	PCTEPNFQGLTH	PCTEPNFQGVTH
1	C1orf50	CCDS473.1	rs751407785	43241055	LTH	PTH	-93.662	-79.019	14.643	Not targeted	Not targeted	PASS	E		199	PCTEPNFQGLTH	PCTEPNFQGPTH
1	C1orf50	CCDS473.1	rs751407785	43241055	LTH	PTH	-93.662	-79.019	14.643	Not targeted	Not targeted	PASS	G		199	PCTEPNFQGLTH	PCTEPNFQGPTH
1	C1orf50	CCDS473.1	rs754819350	43241058	LTH	LNH	-93.662	-78.109	15.553	Not targeted	Not targeted	AC0	E		199	PCTEPNFQGLTH	PCTEPNFQGLNH
1	C1orf50	CCDS473.1	rs754819350	43241058	LTH	LIH	-93.662	-97.361	-3.699	Not targeted	Not targeted	PASS	E		199	PCTEPNFQGLTH	PCTEPNFQGLIH
1	C1orf50	CCDS473.1	rs754819350	43241058	LTH	LIH	-93.662	-97.361	-3.699	Not targeted	Not targeted	PASS	G		199	PCTEPNFQGLTH	PCTEPNFQGLIH
1	C1orf50	CCDS473.1	rs781251426	43241060	LTH	LTY	-93.662	-81.715	11.947	Not targeted	Not targeted	PASS	E		199	PCTEPNFQGLTH	PCTEPNFQGLTY
1	C1orf50	CCDS473.1	rs748017463	43241061	LTH	LTR	-93.662	-93.662	0	Not targeted	Not targeted	PASS	E		199	PCTEPNFQGLTH	PCTEPNFQGLTR
1	C1orf52	CCDS703.1	rs776807563	85718321	KKK	NKK	-17.518	-16.087	1.431	Not targeted	Not targeted	PASS	E		182	KVEPGEPAKKKK	KVEPGEPAKNKK
1	C1orf52	CCDS703.1	rs759467745	85718322	KKK	RKK	-17.518	-30.429	-12.911	Not targeted	Not targeted	PASS	E		182	KVEPGEPAKKKK	KVEPGEPAKRKK
1	C1orf53	CCDS44290.1	rs529713555	197876345	FYV	FYI	-78.405	-76.234	2.171	Not targeted	Not targeted	PASS	E		145	SKKKQFNSYFYV	SKKKQFNSYFYI
1	C1orf53	CCDS44290.1	rs529713555	197876345	FYV	FYF	-78.405	-78.256	0.149	Not targeted	Not targeted	RF	G		145	SKKKQFNSYFYV	SKKKQFNSYFYF
1	C1orf54	CCDS948.1	rs376607663	150252145	YFM	YFT	-67.415	-105.918	-38.503	Not targeted	Not targeted	PASS	E	SUBCELLULAR LOCATION: Secreted {ECO:0000305}.	131	SCAFVQVGMYFM	SCAFVQVGMYFT
1	C1orf54	CCDS948.1	rs781969851	150252146	YFM	YFI	-67.415	-92.492	-25.077	Not targeted	Not targeted	PASS	E	SUBCELLULAR LOCATION: Secreted {ECO:0000305}.	131	SCAFVQVGMYFM	SCAFVQVGMYFI
1	C1orf56	CCDS980.1	rs1157618601	151022928	NQR	NHR	-38.249	-33.139	5.11	Not targeted	Not targeted	AC0	E	SUBCELLULAR LOCATION: Secreted {ECO:0000305}.	341	FTEMQPIDRNQR	FTEMQPIDRNHR
1	C1orf56	CCDS980.1	rs764509782	151022930	NQR	NQK	-38.249	-38.249	0	Not targeted	Not targeted	PASS	E	SUBCELLULAR LOCATION: Secreted {ECO:0000305}.	341	FTEMQPIDRNQR	FTEMQPIDRNQK
1	C1orf61	CCDS1142.1	rs536687425	156374350	DSL	DSR	-42.096	-94.021	-51.925	Not targeted	Not targeted	PASS	E	SUBCELLULAR LOCATION: Nucleus {ECO:0000269|PubMed:10995546}. Note=Associates within the nuclear transcriptional apparatus during proliferation and differentiation.	156	KNVLHLVGLDSL	KNVLHLVGLDSR
1	C1orf61	CCDS1142.1	rs771586685	156374355	DSL	ESL	-42.096	-42.641	-0.545	Not targeted	Not targeted	PASS	E	SUBCELLULAR LOCATION: Nucleus {ECO:0000269|PubMed:10995546}. Note=Associates within the nuclear transcriptional apparatus during proliferation and differentiation.	156	KNVLHLVGLDSL	KNVLHLVGLESL
1	C1orf64	CCDS166.1	rs377383094	16332833	QAD	QTD	-87.692	-94.212	-6.52	Not targeted	Not targeted	AC0	E		169	KALSSCVCGQAD	KALSSCVCGQTD
1	C1orf64	CCDS166.1	rs369643391	16332836	QAD	QAN	-87.692	-87.692	0	Not targeted	Not targeted	PASS	E		169	KALSSCVCGQAD	KALSSCVCGQAN
1	C1orf85	CCDS1139.1	rs1462017418	156262840	SIN	SIY	-76.026	-64.079	11.947	Not targeted	Not targeted	PASS	E	SUBCELLULAR LOCATION: Lysosome membrane {ECO:0000269|PubMed:17897319, ECO:0000269|PubMed:19556463}; Single-pass type I membrane protein {ECO:0000269|PubMed:17897319, ECO:0000269|PubMed:19556463}.	406	HHKKYSEYQSIN	HHKKYSEYQSIY
1	C1orf86	CCDS38.2	rs750786553	2121151	VTW	VTC	-121.158	-121.158	0	Not targeted	Not targeted	PASS	E	SUBCELLULAR LOCATION: Nucleus {ECO:0000269|PubMed:22343915, ECO:0000269|PubMed:22705371}. Chromosome {ECO:0000305|PubMed:22343915, ECO:0000305|PubMed:22705371}. Note=Following DNA damage, recruited to DNA interstrand cross-links (ICLs) sites by binding to ubiquitin generated by RNF8. {ECO:0000269|PubMed:22705371}.	180	QCLAESTEDVTW	QCLAESTEDVTC
1	C1orf86	CCDS38.2	rs1432545029	2121155	VTW	VMW	-121.158	-113.064	8.094	Not targeted	Not targeted	PASS	E	SUBCELLULAR LOCATION: Nucleus {ECO:0000269|PubMed:22343915, ECO:0000269|PubMed:22705371}. Chromosome {ECO:0000305|PubMed:22343915, ECO:0000305|PubMed:22705371}. Note=Following DNA damage, recruited to DNA interstrand cross-links (ICLs) sites by binding to ubiquitin generated by RNF8. {ECO:0000269|PubMed:22705371}.	180	QCLAESTEDVTW	QCLAESTEDVMW
1	C1orf86	CCDS57965.1	rs140593716	2121220	PPG	PPD	-83.06	-83.06	0	Not targeted	Not targeted	PASS	E	SUBCELLULAR LOCATION: Nucleus {ECO:0000269|PubMed:22343915, ECO:0000269|PubMed:22705371}. Chromosome {ECO:0000305|PubMed:22343915, ECO:0000305|PubMed:22705371}. Note=Following DNA damage, recruited to DNA interstrand cross-links (ICLs) sites by binding to ubiquitin generated by RNF8. {ECO:0000269|PubMed:22705371}.	112	AAPCARRSSPPG	AAPCARRSSPPD
1	C1orf86	CCDS57965.1	rs781258049	2125080	PPG	PLG	-83.06	-76.165	6.895	Not targeted	Not targeted	PASS	E	SUBCELLULAR LOCATION: Nucleus {ECO:0000269|PubMed:22343915, ECO:0000269|PubMed:22705371}. Chromosome {ECO:0000305|PubMed:22343915, ECO:0000305|PubMed:22705371}. Note=Following DNA damage, recruited to DNA interstrand cross-links (ICLs) sites by binding to ubiquitin generated by RNF8. {ECO:0000269|PubMed:22705371}.	112	AAPCARRSSPPG	AAPCARRSSPLG
1	C1orf86	CCDS57965.1	rs746029487	2125081	PPG	PTG	-83.06	-82.366	0.694	Not targeted	Not targeted	PASS	E	SUBCELLULAR LOCATION: Nucleus {ECO:0000269|PubMed:22343915, ECO:0000269|PubMed:22705371}. Chromosome {ECO:0000305|PubMed:22343915, ECO:0000305|PubMed:22705371}. Note=Following DNA damage, recruited to DNA interstrand cross-links (ICLs) sites by binding to ubiquitin generated by RNF8. {ECO:0000269|PubMed:22705371}.	112	AAPCARRSSPPG	AAPCARRSSPTG
1	C1orf87	CCDS614.1	rs756021690	60456353	KEL	KKL	-40.238	-2.283	37.955	Not targeted	Twilight zone	PASS	E		546	LLEPALRYLKEL	LLEPALRYLKKL
1	C1orf87	CCDS614.1	rs756021690	60456353	KEL	KQL	-40.238	-17.513	22.725	Not targeted	Not targeted	PASS	G		546	LLEPALRYLKEL	LLEPALRYLKQL
1	C1orf87	CCDS614.1	rs1264963991	60456355	KEL	REL	-40.238	-53.103	-12.865	Not targeted	Not targeted	PASS	E		546	LLEPALRYLKEL	LLEPALRYLREL
1	C1orf94	CCDS381.1	rs547676131	34684351	INF	VNF	-78.306	-78.071	0.235	Not targeted	Not targeted	PASS	E		408	PYFSSSGNGINF	PYFSSSGNGVNF
1	C1orf94	CCDS44108.1	rs547676131	34684351	INF	VNF	-78.306	-78.071	0.235	Not targeted	Not targeted	PASS	E		598	PYFSSSGNGINF	PYFSSSGNGVNF
1	C1orf95	CCDS31044.1	rs1240994864	226789730	QQL	KQL	-20.178	-7.143	13.035	Not targeted	Twilight zone	PASS	E	SUBCELLULAR LOCATION: Membrane {ECO:0000305}; Multi-pass membrane protein {ECO:0000305}.	141	QGYKEQGIPQQL	QGYKEQGIPKQL
1	C2CD4D	CCDS44224.1	rs375839900	151810411	LSL	LIL	-28.577	-47.29	-18.713	Not targeted	Not targeted	PASS	E		353	PGSSLAPTHLSL	PGSSLAPTHLIL
1	C2CD4D	CCDS44224.1	rs375839900	151810411	LSL	LIL	-28.577	-47.29	-18.713	Not targeted	Not targeted	PASS	G		353	PGSSLAPTHLSL	PGSSLAPTHLIL
1	C2CD4D	CCDS44224.1	rs536991719	151810415	LSL	FSL	-28.577	-21.858	6.719	Not targeted	Not targeted	PASS	E		353	PGSSLAPTHLSL	PGSSLAPTHFSL
1	C2CD4D	CCDS44224.1	rs536991719	151810415	LSL	FSL	-28.577	-21.858	6.719	Not targeted	Not targeted	PASS	G		353	PGSSLAPTHLSL	PGSSLAPTHFSL
1	C4BPA	CCDS1477.1	rs757096714	207318057	KEL	KEV	-32.821	-43.492	-10.671	Not targeted	Not targeted	PASS	E	SUBCELLULAR LOCATION: Secreted.	597	DSARQSTLDKEL	DSARQSTLDKEV
1	C4BPB	CCDS1476.1	rs755850124	207273268	KLL	KFL	-26.997	-37.644	-10.647	Not targeted	Not targeted	PASS	E	SUBCELLULAR LOCATION: Secreted.	252	ELKKAELKAKLL	ELKKAELKAKFL
1	C4BPB	CCDS1476.1	rs779582374	207273271	KLL	KLF	-26.997	-69.52	-42.523	Not targeted	Not targeted	PASS	E	SUBCELLULAR LOCATION: Secreted.	252	ELKKAELKAKLL	ELKKAELKAKLF
1	C4BPB	CCDS31005.1	rs755850124	207273268	KLL	KFL	-26.997	-37.644	-10.647	Not targeted	Not targeted	PASS	E	SUBCELLULAR LOCATION: Secreted.	251	ELKKAELKAKLL	ELKKAELKAKFL
1	C4BPB	CCDS31005.1	rs779582374	207273271	KLL	KLF	-26.997	-69.52	-42.523	Not targeted	Not targeted	PASS	E	SUBCELLULAR LOCATION: Secreted.	251	ELKKAELKAKLL	ELKKAELKAKLF
1	C8A	CCDS606.1	rs760482784	57383381	QAC	QTC	-81.421	-88.427	-7.006	Not targeted	Not targeted	PASS	E	SUBCELLULAR LOCATION: Secreted. Cell membrane; Multi-pass membrane protein. Note=Secreted as soluble protein. Inserts into the cell membrane of target cells.	584	SCPGRKVQTQAC	SCPGRKVQTQTC
1	C8A	CCDS606.1	rs766723347	57383382	QAC	QVC	-81.421	-83.352	-1.931	Not targeted	Not targeted	PASS	E	SUBCELLULAR LOCATION: Secreted. Cell membrane; Multi-pass membrane protein. Note=Secreted as soluble protein. Inserts into the cell membrane of target cells.	584	SCPGRKVQTQAC	SCPGRKVQTQVC
1	C8B	CCDS30730.1	rs752783592	57395086	DCS	ECS	-96.943	-97.24	-0.297	Not targeted	Not targeted	PASS	E	SUBCELLULAR LOCATION: Secreted.	591	CSGPASETLDCS	CSGPASETLECS
1	C8B	CCDS60151.1	rs752783592	57395086	DCS	ECS	-96.943	-97.24	-0.297	Not targeted	Not targeted	PASS	E	SUBCELLULAR LOCATION: Secreted.	529	CSGPASETLDCS	CSGPASETLECS
1	C8B	CCDS60152.1	rs752783592	57395086	DCS	ECS	-96.943	-97.24	-0.297	Not targeted	Not targeted	PASS	E	SUBCELLULAR LOCATION: Secreted.	539	CSGPASETLDCS	CSGPASETLECS
1	CA14	CCDS947.1	.	150237049	TEA	NEA	-76.932	-64.505	12.427	Not targeted	Not targeted	PASS	G	SUBCELLULAR LOCATION: Membrane {ECO:0000305}; Single-pass type I membrane protein {ECO:0000305}.	337	VVFTSAQATTEA	VVFTSAQATNEA
1	CA6	CCDS57970.1	rs1381370179	9034494	LEA	FEA	-93.683	-87.272	6.411	Not targeted	Not targeted	PASS	E	SUBCELLULAR LOCATION: Secreted.	313	TRHPLALGSLEA	TRHPLALGSFEA
1	CACHD1	CCDS628.2	rs780875953	65157238	AEC	ADC	-58.741	-58.602	0.139	Not targeted	Not targeted	PASS	E	SUBCELLULAR LOCATION: Membrane {ECO:0000305}; Single-pass type I membrane protein {ECO:0000305}.	1223	AAVTVHTVDAEC	AAVTVHTVDADC
1	CACNA1E	CCDS53443.1	rs762920383	181767960	DKC	GKC	-66.545	-54.933	11.612	Not targeted	Not targeted	PASS	E	SUBCELLULAR LOCATION: Membrane; Multi-pass membrane protein.	2270	NLLSDTEEDDKC	NLLSDTEEDGKC
1	CACNA1E	CCDS55664.1	rs762920383	181767960	DKC	GKC	-66.545	-54.933	11.612	Not targeted	Not targeted	PASS	E	SUBCELLULAR LOCATION: Membrane; Multi-pass membrane protein.	2313	NLLSDTEEDDKC	NLLSDTEEDGKC
1	CACNA1E	CCDS55665.1	rs762920383	181767960	DKC	GKC	-66.545	-54.933	11.612	Not targeted	Not targeted	PASS	E	SUBCELLULAR LOCATION: Membrane; Multi-pass membrane protein.	2251	NLLSDTEEDDKC	NLLSDTEEDGKC
1	CACNA1S	CCDS1407.1	rs1206392665	201008963	PRL	PRP	8.973	-17.953	-26.926	Targeted	Not targeted	PASS	E	SUBCELLULAR LOCATION: Cell membrane, sarcolemma, T-tubule {ECO:0000250|UniProtKB:P07293}; Multi-pass membrane protein {ECO:0000250|UniProtKB:P07293}.	1873	QGSQETLIPPRL	QGSQETLIPPRP
1	CACYBP	CCDS1315.1	rs780696971	174979205	TEF	MEF	-95.249	-95.344	-0.095	Not targeted	Not targeted	PASS	E	SUBCELLULAR LOCATION: Nucleus {ECO:0000269|PubMed:12895292}. Cytoplasm {ECO:0000269|PubMed:12895292}. Note=Cytoplasmic at low calcium concentrations. In neuroblastoma cells, after a retinoic acid (RA) induction and calcium increase, it localizes in both the nucleus and cytoplasm. The nuclear fraction may be phosphorylated.	228	SREKQAKGDTEF	SREKQAKGDMEF
1	CACYBP	CCDS1315.1	rs780696971	174979205	TEF	MEF	-95.249	-95.344	-0.095	Not targeted	Not targeted	PASS	G	SUBCELLULAR LOCATION: Nucleus {ECO:0000269|PubMed:12895292}. Cytoplasm {ECO:0000269|PubMed:12895292}. Note=Cytoplasmic at low calcium concentrations. In neuroblastoma cells, after a retinoic acid (RA) induction and calcium increase, it localizes in both the nucleus and cytoplasm. The nuclear fraction may be phosphorylated.	228	SREKQAKGDTEF	SREKQAKGDMEF
1	CACYBP	CCDS1315.1	rs757795712	174979208	TEF	TGF	-95.249	-95.249	0	Not targeted	Not targeted	PASS	E	SUBCELLULAR LOCATION: Nucleus {ECO:0000269|PubMed:12895292}. Cytoplasm {ECO:0000269|PubMed:12895292}. Note=Cytoplasmic at low calcium concentrations. In neuroblastoma cells, after a retinoic acid (RA) induction and calcium increase, it localizes in both the nucleus and cytoplasm. The nuclear fraction may be phosphorylated.	228	SREKQAKGDTEF	SREKQAKGDTGF
1	CACYBP	CCDS1315.1	rs757795712	174979208	TEF	TGF	-95.249	-95.249	0	Not targeted	Not targeted	PASS	G	SUBCELLULAR LOCATION: Nucleus {ECO:0000269|PubMed:12895292}. Cytoplasm {ECO:0000269|PubMed:12895292}. Note=Cytoplasmic at low calcium concentrations. In neuroblastoma cells, after a retinoic acid (RA) induction and calcium increase, it localizes in both the nucleus and cytoplasm. The nuclear fraction may be phosphorylated.	228	SREKQAKGDTEF	SREKQAKGDTGF
1	CACYBP	CCDS30942.1	rs780696971	174979205	TEF	MEF	-95.249	-95.344	-0.095	Not targeted	Not targeted	PASS	E	SUBCELLULAR LOCATION: Nucleus {ECO:0000269|PubMed:12895292}. Cytoplasm {ECO:0000269|PubMed:12895292}. Note=Cytoplasmic at low calcium concentrations. In neuroblastoma cells, after a retinoic acid (RA) induction and calcium increase, it localizes in both the nucleus and cytoplasm. The nuclear fraction may be phosphorylated.	185	SREKQAKGDTEF	SREKQAKGDMEF
1	CACYBP	CCDS30942.1	rs780696971	174979205	TEF	MEF	-95.249	-95.344	-0.095	Not targeted	Not targeted	PASS	G	SUBCELLULAR LOCATION: Nucleus {ECO:0000269|PubMed:12895292}. Cytoplasm {ECO:0000269|PubMed:12895292}. Note=Cytoplasmic at low calcium concentrations. In neuroblastoma cells, after a retinoic acid (RA) induction and calcium increase, it localizes in both the nucleus and cytoplasm. The nuclear fraction may be phosphorylated.	185	SREKQAKGDTEF	SREKQAKGDMEF
1	CACYBP	CCDS30942.1	rs757795712	174979208	TEF	TGF	-95.249	-95.249	0	Not targeted	Not targeted	PASS	E	SUBCELLULAR LOCATION: Nucleus {ECO:0000269|PubMed:12895292}. Cytoplasm {ECO:0000269|PubMed:12895292}. Note=Cytoplasmic at low calcium concentrations. In neuroblastoma cells, after a retinoic acid (RA) induction and calcium increase, it localizes in both the nucleus and cytoplasm. The nuclear fraction may be phosphorylated.	185	SREKQAKGDTEF	SREKQAKGDTGF
1	CACYBP	CCDS30942.1	rs757795712	174979208	TEF	TGF	-95.249	-95.249	0	Not targeted	Not targeted	PASS	G	SUBCELLULAR LOCATION: Nucleus {ECO:0000269|PubMed:12895292}. Cytoplasm {ECO:0000269|PubMed:12895292}. Note=Cytoplasmic at low calcium concentrations. In neuroblastoma cells, after a retinoic acid (RA) induction and calcium increase, it localizes in both the nucleus and cytoplasm. The nuclear fraction may be phosphorylated.	185	SREKQAKGDTEF	SREKQAKGDTGF
1	CADM3	CCDS1182.1	rs764579040	159170708	YFI	YFT	-87.91	-101.336	-13.426	Not targeted	Not targeted	PASS	E	SUBCELLULAR LOCATION: Cell membrane {ECO:0000250|UniProtKB:Q99N28}; Single-pass type I membrane protein {ECO:0000250|UniProtKB:Q99N28}. Cell junction {ECO:0000250|UniProtKB:Q99N28}.	432	QSGGDDKKEYFI	QSGGDDKKEYFT
1	CADM3	CCDS44251.1	rs764579040	159170708	YFI	YFT	-87.91	-101.336	-13.426	Not targeted	Not targeted	PASS	E	SUBCELLULAR LOCATION: Cell membrane {ECO:0000250|UniProtKB:Q99N28}; Single-pass type I membrane protein {ECO:0000250|UniProtKB:Q99N28}. Cell junction {ECO:0000250|UniProtKB:Q99N28}.	398	QSGGDDKKEYFI	QSGGDDKKEYFT
1	CALML6	CCDS30566.1	rs1009058222	1848624	LIQ	LVQ	-68.442	-61.757	6.685	Not targeted	Not targeted	AC0;RF	E	SUBCELLULAR LOCATION: Cytoplasm {ECO:0000269|PubMed:15621662}. Nucleus {ECO:0000269|PubMed:15621662}.	181	AMMTGESFKLIQ	AMMTGESFKLVQ
1	CALML6	CCDS30566.1	rs1388098163	1848626	LIQ	LMQ	-68.442	-59.137	9.305	Not targeted	Not targeted	PASS	E	SUBCELLULAR LOCATION: Cytoplasm {ECO:0000269|PubMed:15621662}. Nucleus {ECO:0000269|PubMed:15621662}.	181	AMMTGESFKLIQ	AMMTGESFKLMQ
1	CAMSAP2	CCDS1404.1	rs773615419	200827177	TKA	IKA	-29.959	-32.152	-2.193	Not targeted	Not targeted	PASS	E	SUBCELLULAR LOCATION: Cytoplasm, cytoskeleton {ECO:0000269|PubMed:23169647, ECO:0000269|PubMed:24486153, ECO:0000269|PubMed:24706919, ECO:0000269|PubMed:24908486, ECO:0000269|PubMed:27666745, ECO:0000269|PubMed:28814570}. Golgi apparatus {ECO:0000269|PubMed:27666745}. Note=Associated with the minus-end of microtubules and also detected at the centrosomes (PubMed:23169647, PubMed:24486153, PubMed:…	1478	PVTPKKLLPTKA	PVTPKKLLPIKA
1	CAMTA1	CCDS55575.1	rs926200557	6947777	HEG	HQG	-79.41	-58.566	20.844	Not targeted	Not targeted	PASS	E	SUBCELLULAR LOCATION: Nucleus {ECO:0000305}. Cytoplasm.	101	KKRDPQSWSHEG	KKRDPQSWSHQG
1	CAMTA1	CCDS55575.1	rs926200557	6947777	HEG	HQG	-79.41	-58.566	20.844	Not targeted	Not targeted	PASS	G	SUBCELLULAR LOCATION: Nucleus {ECO:0000305}. Cytoplasm.	101	KKRDPQSWSHEG	KKRDPQSWSHQG
1	CAP1	CCDS41309.1	rs551342839	40537198	IAG	IVG	-113.097	-116.889	-3.792	Not targeted	Not targeted	PASS	E	SUBCELLULAR LOCATION: Cell membrane {ECO:0000250}; Peripheral membrane protein {ECO:0000250}.	475	QKLVTTVTEIAG	QKLVTTVTEIVG
1	CAP1	CCDS41309.1	rs1380408894	40537201	IAG	IAE	-113.097	-113.097	0	Not targeted	Not targeted	PASS	E	SUBCELLULAR LOCATION: Cell membrane {ECO:0000250}; Peripheral membrane protein {ECO:0000250}.	475	QKLVTTVTEIAG	QKLVTTVTEIAE
1	CAPN2	CCDS31035.1	rs148122411	223962549	SVL	LVL	-40.239	-71.424	-31.185	Not targeted	Not targeted	PASS	E	SUBCELLULAR LOCATION: Cytoplasm. Cell membrane. Note=Translocates to the plasma membrane upon Ca(2+) binding.	700	LDLISWLCFSVL	LDLISWLCFLVL
1	CAPN2	CCDS31035.1	rs148122411	223962549	SVL	LVL	-40.239	-71.424	-31.185	Not targeted	Not targeted	PASS	G	SUBCELLULAR LOCATION: Cytoplasm. Cell membrane. Note=Translocates to the plasma membrane upon Ca(2+) binding.	700	LDLISWLCFSVL	LDLISWLCFLVL
1	CAPN2	CCDS31035.1	rs184347397	223962552	SVL	SAL	-40.239	-34.245	5.994	Not targeted	Not targeted	PASS	E	SUBCELLULAR LOCATION: Cytoplasm. Cell membrane. Note=Translocates to the plasma membrane upon Ca(2+) binding.	700	LDLISWLCFSVL	LDLISWLCFSAL
1	CAPN2	CCDS31035.1	rs1392499609	223962555	SVL	SVP	-40.239	-94.164	-53.925	Not targeted	Not targeted	PASS	E	SUBCELLULAR LOCATION: Cytoplasm. Cell membrane. Note=Translocates to the plasma membrane upon Ca(2+) binding.	700	LDLISWLCFSVL	LDLISWLCFSVP
1	CAPN2	CCDS53478.1	rs148122411	223962549	SVL	LVL	-40.239	-71.424	-31.185	Not targeted	Not targeted	PASS	E	SUBCELLULAR LOCATION: Cytoplasm. Cell membrane. Note=Translocates to the plasma membrane upon Ca(2+) binding.	622	LDLISWLCFSVL	LDLISWLCFLVL
1	CAPN2	CCDS53478.1	rs148122411	223962549	SVL	LVL	-40.239	-71.424	-31.185	Not targeted	Not targeted	PASS	G	SUBCELLULAR LOCATION: Cytoplasm. Cell membrane. Note=Translocates to the plasma membrane upon Ca(2+) binding.	622	LDLISWLCFSVL	LDLISWLCFLVL
1	CAPN2	CCDS53478.1	rs184347397	223962552	SVL	SAL	-40.239	-34.245	5.994	Not targeted	Not targeted	PASS	E	SUBCELLULAR LOCATION: Cytoplasm. Cell membrane. Note=Translocates to the plasma membrane upon Ca(2+) binding.	622	LDLISWLCFSVL	LDLISWLCFSAL
1	CAPN2	CCDS53478.1	rs1392499609	223962555	SVL	SVP	-40.239	-94.164	-53.925	Not targeted	Not targeted	PASS	E	SUBCELLULAR LOCATION: Cytoplasm. Cell membrane. Note=Translocates to the plasma membrane upon Ca(2+) binding.	622	LDLISWLCFSVL	LDLISWLCFSVP
1	CAPZB	CCDS41277.1	rs760327496	19666034	QQC	RQC	-51.456	-51.456	0	Not targeted	Not targeted	PASS	E	SUBCELLULAR LOCATION: Cytoplasm, cytoskeleton {ECO:0000250}. Cytoplasm, myofibril, sarcomere {ECO:0000250}.	272	DLVEALKRKQQC	DLVEALKRKRQC
1	CAPZB	CCDS55579.1	rs758668016	19669260	PDN	PDS	-76.456	-76.456	0	Not targeted	Not targeted	PASS	E	SUBCELLULAR LOCATION: Cytoplasm, cytoskeleton {ECO:0000250}. Cytoplasm, myofibril, sarcomere {ECO:0000250}.	277	LTQRQIYIQPDN	LTQRQIYIQPDS
1	CAPZB	CCDS55579.1	rs780113200	19669261	PDN	PDD	-76.456	-76.456	0	Not targeted	Not targeted	PASS	E	SUBCELLULAR LOCATION: Cytoplasm, cytoskeleton {ECO:0000250}. Cytoplasm, myofibril, sarcomere {ECO:0000250}.	277	LTQRQIYIQPDN	LTQRQIYIQPDD
1	CAPZB	CCDS55579.1	rs747409737	19669267	PDN	ADN	-76.456	-73.516	2.94	Not targeted	Not targeted	PASS	E	SUBCELLULAR LOCATION: Cytoplasm, cytoskeleton {ECO:0000250}. Cytoplasm, myofibril, sarcomere {ECO:0000250}.	277	LTQRQIYIQPDN	LTQRQIYIQADN
1	CASP9	CCDS158.1	rs753719298	15819448	KTS	TTS	-68.213	-81.85	-13.637	Not targeted	Not targeted	PASS	E		416	NFLRKKLFFKTS	NFLRKKLFFTTS
1	CASP9	CCDS159.2	rs753719298	15819448	KTS	TTS	-68.213	-81.85	-13.637	Not targeted	Not targeted	PASS	E		333	NFLRKKLFFKTS	NFLRKKLFFTTS
1	CASP9	CCDS59995.1	rs753719298	15819448	KTS	TTS	-68.213	-81.85	-13.637	Not targeted	Not targeted	PASS	E		266	NFLRKKLFFKTS	NFLRKKLFFTTS
1	CASQ1	CCDS1198.2	rs1022885249	160171156	DDD	GDD	-154.409	-144.797	9.612	Not targeted	Not targeted	PASS	E	SUBCELLULAR LOCATION: Endoplasmic reticulum {ECO:0000269|PubMed:27185316, ECO:0000269|PubMed:28895244}. Sarcoplasmic reticulum {ECO:0000269|PubMed:27196359}. Sarcoplasmic reticulum lumen {ECO:0000250|UniProtKB:P07221}. Sarcoplasmic reticulum membrane; Peripheral membrane protein; Lumenal side {ECO:0000250|UniProtKB:P07221}. Mitochondrion matrix {ECO:0000250|UniProtKB:O09165}. Note=This isoform of…	396	INTEDDDDDDDD	INTEDDDDDGDD
1	CASQ2	CCDS884.1	rs375286334	116243866	DDE	DDA	-137.88	-137.88	0	Not targeted	Not targeted	PASS	E	SUBCELLULAR LOCATION: Sarcoplasmic reticulum lumen {ECO:0000250|UniProtKB:O09161}. Note=This isoform of calsequestrin occurs in the sarcoplasmic reticulum's terminal cisternae luminal spaces of cardiac and slow skeletal muscle cells. {ECO:0000250|UniProtKB:O09161}.	399	EDNDDSDDDDDE	EDNDDSDDDDDA
1	CATSPER4	CCDS30645.1	rs767305882	26529023	SSH	TSH	-36.911	-57.076	-20.165	Not targeted	Not targeted	RF	E	SUBCELLULAR LOCATION: Cell projection, cilium, flagellum membrane; Multi-pass membrane protein. Note=Specifically located in the principal piece of sperm tail.	472	SQILLKKHKSSH	SQILLKKHKTSH
1	CC2D1B	CCDS30714.1	rs1015685827	52819195	RGL	RGS	-55.553	-105.479	-49.926	Not targeted	Not targeted	AC0;RF	E	SUBCELLULAR LOCATION: Nucleus {ECO:0000269|PubMed:19423080}.	858	TENWLVLEPRGL	TENWLVLEPRGS
1	CC2D1B	CCDS30714.1	rs778571580	52819201	RGL	TGL	-55.553	-56.403	-0.85	Not targeted	Not targeted	PASS	E	SUBCELLULAR LOCATION: Nucleus {ECO:0000269|PubMed:19423080}.	858	TENWLVLEPRGL	TENWLVLEPTGL
1	CCDC17	CCDS44131.2	rs1259558610	46085955	VSF	VGF	-43.265	-55.903	-12.638	Not targeted	Not targeted	AC0;RF	E		622	PHHSSDLPPVSF	PHHSSDLPPVGF
1	CCDC17	CCDS44131.2	rs749798775	46085958	VSF	LSF	-43.265	-43.773	-0.508	Not targeted	Not targeted	PASS	E		622	PHHSSDLPPVSF	PHHSSDLPPLSF
1	CCDC17	CCDS53314.1	rs1259558610	46085955	VSF	VGF	-43.265	-55.903	-12.638	Not targeted	Not targeted	AC0;RF	E		613	PHHSSDLPPVSF	PHHSSDLPPVGF
1	CCDC17	CCDS53314.1	rs749798775	46085958	VSF	LSF	-43.265	-43.773	-0.508	Not targeted	Not targeted	PASS	E		613	PHHSSDLPPVSF	PHHSSDLPPLSF
1	CCDC185	CCDS1537.1	rs947410610	223568682	RGY	RVY	-82.126	-76.064	6.062	Not targeted	Not targeted	PASS	E		623	AQLRACQQNRGY	AQLRACQQNRVY
1	CCDC23	CCDS474.1	rs767347783	43273092	PGE	PVE	-85.01	-81.233	3.777	Not targeted	Not targeted	PASS	E	SUBCELLULAR LOCATION: Cytoplasm {ECO:0000250|UniProtKB:Q99LQ4}. Secreted {ECO:0000250|UniProtKB:Q99LQ4}. Note=Detected both intracellularly and extracellularly (By similarity). Within cells, localizes mainly to the apical part of the cell (By similarity). {ECO:0000250|UniProtKB:Q99LQ4}.	66	DEFCKQMQPPGE	DEFCKQMQPPVE
1	CCDC23	CCDS474.1	rs1482127417	43273096	PGE	SGE	-85.01	-79.265	5.745	Not targeted	Not targeted	PASS	E	SUBCELLULAR LOCATION: Cytoplasm {ECO:0000250|UniProtKB:Q99LQ4}. Secreted {ECO:0000250|UniProtKB:Q99LQ4}. Note=Detected both intracellularly and extracellularly (By similarity). Within cells, localizes mainly to the apical part of the cell (By similarity). {ECO:0000250|UniProtKB:Q99LQ4}.	66	DEFCKQMQPPGE	DEFCKQMQPSGE
1	CCDC24	CCDS507.1	rs151061560	44461821	APA	TPA	-46.987	-64.229	-17.242	Not targeted	Not targeted	PASS	E		307	TPMSSAAPQAPA	TPMSSAAPQTPA
1	CCDC24	CCDS507.1	rs151061560	44461821	APA	TPA	-46.987	-64.229	-17.242	Not targeted	Not targeted	PASS	G		307	TPMSSAAPQAPA	TPMSSAAPQTPA
1	CCDC24	CCDS507.1	rs2301983	44461822	APA	VPA	-46.987	-65.22	-18.233	Not targeted	Not targeted	PASS	E		307	TPMSSAAPQAPA	TPMSSAAPQVPA
1	CCDC24	CCDS507.1	rs2301983	44461822	APA	VPA	-46.987	-65.22	-18.233	Not targeted	Not targeted	PASS	G		307	TPMSSAAPQAPA	TPMSSAAPQVPA
1	CCDC24	CCDS507.1	rs148185519	44461824	APA	ASA	-46.987	-31.745	15.242	Not targeted	Not targeted	PASS	E		307	TPMSSAAPQAPA	TPMSSAAPQASA
1	CCDC24	CCDS507.1	rs775021346	44461827	APA	APT	-46.987	-46.987	0	Not targeted	Not targeted	RF	E		307	TPMSSAAPQAPA	TPMSSAAPQAPT
1	CCDC27	CCDS50.1	rs1163916570	3688077	TSK	ISK	-86.565	-87.449	-0.884	Not targeted	Not targeted	PASS	G		656	FLTSKSKKGTSK	FLTSKSKKGISK
1	CCDC27	CCDS50.1	rs762818095	3688083	TSK	TSR	-86.565	-86.565	0	Not targeted	Not targeted	PASS	E		656	FLTSKSKKGTSK	FLTSKSKKGTSR
1	CCDC27	CCDS50.1	rs762818095	3688083	TSK	TSR	-86.565	-86.565	0	Not targeted	Not targeted	PASS	G		656	FLTSKSKKGTSK	FLTSKSKKGTSR
1	CCDC28B	CCDS354.2	rs1349760997	32670839	SAA	CAA	-76.995	-77.582	-0.587	Not targeted	Not targeted	PASS	E	SUBCELLULAR LOCATION: Cytoplasm, cytoskeleton, microtubule organizing center, centrosome {ECO:0000269|PubMed:16327777}. Note=It localizes near centrosomes and basal bodies.	200	AENAEPEEQSAA	AENAEPEEQCAA
1	CCDC28B	CCDS354.2	rs200368399	32670842	SAA	SDA	-76.995	-93.975	-16.98	Not targeted	Not targeted	PASS	E	SUBCELLULAR LOCATION: Cytoplasm, cytoskeleton, microtubule organizing center, centrosome {ECO:0000269|PubMed:16327777}. Note=It localizes near centrosomes and basal bodies.	200	AENAEPEEQSAA	AENAEPEEQSDA
1	CCDC28B	CCDS354.2	rs200368399	32670842	SAA	SDA	-76.995	-93.975	-16.98	Not targeted	Not targeted	PASS	G	SUBCELLULAR LOCATION: Cytoplasm, cytoskeleton, microtubule organizing center, centrosome {ECO:0000269|PubMed:16327777}. Note=It localizes near centrosomes and basal bodies.	200	AENAEPEEQSAA	AENAEPEEQSDA
1	CCDC28B	CCDS354.2	rs1295299384	32670845	SAA	SAV	-76.995	-63.741	13.254	Not targeted	Not targeted	PASS	E	SUBCELLULAR LOCATION: Cytoplasm, cytoskeleton, microtubule organizing center, centrosome {ECO:0000269|PubMed:16327777}. Note=It localizes near centrosomes and basal bodies.	200	AENAEPEEQSAA	AENAEPEEQSAV
1	CCNL2	CCDS30557.1	rs753544578	1322618	HRR	HQR	-17.946	-36.047	-18.101	Not targeted	Not targeted	PASS	E	SUBCELLULAR LOCATION: Nucleus speckle {ECO:0000269|PubMed:14684736, ECO:0000269|PubMed:18216018}. Nucleus, nucleoplasm {ECO:0000269|PubMed:18216018}.	520	ERDHPGHSRHRR	ERDHPGHSRHQR
1	CCNL2	CCDS30557.1	rs754399672	1322619	HRR	HWR	-17.946	-49.644	-31.698	Not targeted	Not targeted	PASS	E	SUBCELLULAR LOCATION: Nucleus speckle {ECO:0000269|PubMed:14684736, ECO:0000269|PubMed:18216018}. Nucleus, nucleoplasm {ECO:0000269|PubMed:18216018}.	520	ERDHPGHSRHRR	ERDHPGHSRHWR
1	CCSAP	CCDS1577.1	rs1020229896	229460990	ARA	AGA	-23.734	-76.948	-53.214	Not targeted	Not targeted	PASS	E	SUBCELLULAR LOCATION: Cytoplasm, cytoskeleton, microtubule organizing center, centrosome, centriole {ECO:0000269|PubMed:22493317}. Cytoplasm, cytoskeleton, spindle {ECO:0000269|PubMed:22493317, ECO:0000269|PubMed:26562023}. Cytoplasm, cytoskeleton {ECO:0000269|PubMed:22493317}. Cytoplasm, cytoskeleton, cilium basal body {ECO:0000269|PubMed:22493317}. Cytoplasm, cytoskeleton, cilium axoneme {ECO:0…	270	MTEYMRCYSARA	MTEYMRCYSAGA
1	CD101	CCDS891.1	rs765642030	117576712	EGN	KGN	-143.904	-132.072	11.832	Not targeted	Not targeted	PASS	E	SUBCELLULAR LOCATION: Membrane {ECO:0000305}; Single-pass type I membrane protein {ECO:0000305}.	1021	NRREDEEEDEGN	NRREDEEEDKGN
1	CD101	CCDS891.1	rs752951511	117576716	EGN	EDN	-143.904	-143.904	0	Not targeted	Not targeted	PASS	E	SUBCELLULAR LOCATION: Membrane {ECO:0000305}; Single-pass type I membrane protein {ECO:0000305}.	1021	NRREDEEEDEGN	NRREDEEEDEDN
1	CD160	CCDS923.1	.	145696596	QAL	QAF	-64.38	-87.402	-23.022	Not targeted	Not targeted	AC0;RF	E		181	MLVTSLVALQAL	MLVTSLVALQAF
1	CD164L2	CCDS302.1	rs534756456	27706544	QTL	QML	-53.401	-44.044	9.357	Not targeted	Not targeted	PASS	E	SUBCELLULAR LOCATION: Membrane {ECO:0000305}; Single-pass type I membrane protein {ECO:0000305}.	173	FLKAKDSTYQTL	FLKAKDSTYQML
1	CD164L2	CCDS302.1	rs534756456	27706544	QTL	QKL	-53.401	-24.649	28.752	Not targeted	Not targeted	PASS	E	SUBCELLULAR LOCATION: Membrane {ECO:0000305}; Single-pass type I membrane protein {ECO:0000305}.	173	FLKAKDSTYQTL	FLKAKDSTYQKL
1	CD164L2	CCDS302.1	rs749382625	27706545	QTL	QAL	-53.401	-44.467	8.934	Not targeted	Not targeted	PASS	E	SUBCELLULAR LOCATION: Membrane {ECO:0000305}; Single-pass type I membrane protein {ECO:0000305}.	173	FLKAKDSTYQTL	FLKAKDSTYQAL
1	CD1A	CCDS1174.1	rs549799672	158227473	CFC	CCC	-69.84	-69.396	0.444	Not targeted	Not targeted	PASS	E	SUBCELLULAR LOCATION: Cell membrane {ECO:0000269|PubMed:11231314, ECO:0000269|PubMed:11600221, ECO:0000269|PubMed:18178838}; Single-pass type I membrane protein {ECO:0000255}. Membrane raft {ECO:0000269|PubMed:18178838}; Single-pass type I membrane protein {ECO:0000255}. Endosome membrane {ECO:0000269|PubMed:11231314}; Single-pass type I membrane protein {ECO:0000255}. Note=Subject to intracellul…	327	GLALWFRKRCFC	GLALWFRKRCCC
1	CD1A	CCDS1174.1	rs749768598	158227474	CFC	CLC	-69.84	-59.584	10.256	Not targeted	Not targeted	PASS	E	SUBCELLULAR LOCATION: Cell membrane {ECO:0000269|PubMed:11231314, ECO:0000269|PubMed:11600221, ECO:0000269|PubMed:18178838}; Single-pass type I membrane protein {ECO:0000255}. Membrane raft {ECO:0000269|PubMed:18178838}; Single-pass type I membrane protein {ECO:0000255}. Endosome membrane {ECO:0000269|PubMed:11231314}; Single-pass type I membrane protein {ECO:0000255}. Note=Subject to intracellul…	327	GLALWFRKRCFC	GLALWFRKRCLC
1	CD1C	CCDS1175.1	rs1182033480	158263255	DIL	NIL	-45.206	-31.125	14.081	Not targeted	Not targeted	PASS	E	SUBCELLULAR LOCATION: Cell membrane {ECO:0000269|PubMed:10890914, ECO:0000269|PubMed:10899914}; Single-pass type I membrane protein {ECO:0000255}. Endosome membrane {ECO:0000269|PubMed:10890914, ECO:0000269|PubMed:3097645}; Single-pass type I membrane protein. Lysosome {ECO:0000269|PubMed:10890914}. Note=Subject to intracellular trafficking between the cell membrane and endosomes. {ECO:0000269|Pu…	333	WFKKHCSYQDIL	WFKKHCSYQNIL
1	CD1C	CCDS1175.1	rs190457577	158263258	DIL	DVL	-45.206	-37.051	8.155	Not targeted	Not targeted	PASS	E	SUBCELLULAR LOCATION: Cell membrane {ECO:0000269|PubMed:10890914, ECO:0000269|PubMed:10899914}; Single-pass type I membrane protein {ECO:0000255}. Endosome membrane {ECO:0000269|PubMed:10890914, ECO:0000269|PubMed:3097645}; Single-pass type I membrane protein. Lysosome {ECO:0000269|PubMed:10890914}. Note=Subject to intracellular trafficking between the cell membrane and endosomes. {ECO:0000269|Pu…	333	WFKKHCSYQDIL	WFKKHCSYQDVL
1	CD1C	CCDS1175.1	rs190457577	158263258	DIL	DVL	-45.206	-37.051	8.155	Not targeted	Not targeted	PASS	G	SUBCELLULAR LOCATION: Cell membrane {ECO:0000269|PubMed:10890914, ECO:0000269|PubMed:10899914}; Single-pass type I membrane protein {ECO:0000255}. Endosome membrane {ECO:0000269|PubMed:10890914, ECO:0000269|PubMed:3097645}; Single-pass type I membrane protein. Lysosome {ECO:0000269|PubMed:10890914}. Note=Subject to intracellular trafficking between the cell membrane and endosomes. {ECO:0000269|Pu…	333	WFKKHCSYQDIL	WFKKHCSYQDVL
1	CD1D	CCDS1173.1	rs769149377	158153930	GVL	VVL	-21.701	-35.488	-13.787	Not targeted	Not targeted	PASS	E	SUBCELLULAR LOCATION: Cell membrane {ECO:0000269|PubMed:11927549, ECO:0000269|PubMed:17475845, ECO:0000269|PubMed:9973405}; Single-pass type I membrane protein {ECO:0000305|PubMed:9973405}. Basolateral cell membrane {ECO:0000269|PubMed:9973405}; Single-pass type I membrane protein {ECO:0000305|PubMed:9973405}. Endosome membrane {ECO:0000269|PubMed:11927549, ECO:0000269|PubMed:9973405}; Single-pas…	335	RFKRQTSYQGVL	RFKRQTSYQVVL
1	CD1D	CCDS1173.1	rs777157013	158153932	GVL	GIL	-21.701	-30.074	-8.373	Not targeted	Not targeted	PASS	E	SUBCELLULAR LOCATION: Cell membrane {ECO:0000269|PubMed:11927549, ECO:0000269|PubMed:17475845, ECO:0000269|PubMed:9973405}; Single-pass type I membrane protein {ECO:0000305|PubMed:9973405}. Basolateral cell membrane {ECO:0000269|PubMed:9973405}; Single-pass type I membrane protein {ECO:0000305|PubMed:9973405}. Endosome membrane {ECO:0000269|PubMed:11927549, ECO:0000269|PubMed:9973405}; Single-pas…	335	RFKRQTSYQGVL	RFKRQTSYQGIL
1	CD1D	CCDS1173.1	rs777157013	158153932	GVL	GFL	-21.701	-30.44	-8.739	Not targeted	Not targeted	PASS	E	SUBCELLULAR LOCATION: Cell membrane {ECO:0000269|PubMed:11927549, ECO:0000269|PubMed:17475845, ECO:0000269|PubMed:9973405}; Single-pass type I membrane protein {ECO:0000305|PubMed:9973405}. Basolateral cell membrane {ECO:0000269|PubMed:9973405}; Single-pass type I membrane protein {ECO:0000305|PubMed:9973405}. Endosome membrane {ECO:0000269|PubMed:11927549, ECO:0000269|PubMed:9973405}; Single-pas…	335	RFKRQTSYQGVL	RFKRQTSYQGFL
1	CD1E	CCDS41417.1	rs1338148074	158326678	QLW	QFW	-48.948	-57.117	-8.169	Not targeted	Not targeted	PASS	G	SUBCELLULAR LOCATION: T-cell surface glycoprotein CD1e, membrane-associated: Golgi apparatus membrane; Single-pass type I membrane protein. Early endosome. Late endosome. Note=Predominantly localized in the trans-Golgi network in immature dendritic cells, and as a cleaved, soluble protein in the lysosome lumen of mature dendritic cells.; SUBCELLULAR LOCATION: T-cell surface glycoprotein CD1e, sol…	388	LKKWKTRLNQLW	LKKWKTRLNQFW
1	CD1E	CCDS41418.1	rs1338148074	158326678	QLW	QFW	-48.948	-57.117	-8.169	Not targeted	Not targeted	PASS	G	SUBCELLULAR LOCATION: T-cell surface glycoprotein CD1e, membrane-associated: Golgi apparatus membrane; Single-pass type I membrane protein. Early endosome. Late endosome. Note=Predominantly localized in the trans-Golgi network in immature dendritic cells, and as a cleaved, soluble protein in the lysosome lumen of mature dendritic cells.; SUBCELLULAR LOCATION: T-cell surface glycoprotein CD1e, sol…	376	LKKWKTRLNQLW	LKKWKTRLNQFW
1	CD1E	CCDS41419.1	rs1338148074	158326678	QLW	QFW	-48.948	-57.117	-8.169	Not targeted	Not targeted	PASS	G	SUBCELLULAR LOCATION: T-cell surface glycoprotein CD1e, membrane-associated: Golgi apparatus membrane; Single-pass type I membrane protein. Early endosome. Late endosome. Note=Predominantly localized in the trans-Golgi network in immature dendritic cells, and as a cleaved, soluble protein in the lysosome lumen of mature dendritic cells.; SUBCELLULAR LOCATION: T-cell surface glycoprotein CD1e, sol…	321	LKKWKTRLNQLW	LKKWKTRLNQFW
1	CD1E	CCDS41420.1	rs1338148074	158326678	QLW	QFW	-48.948	-57.117	-8.169	Not targeted	Not targeted	PASS	G	SUBCELLULAR LOCATION: T-cell surface glycoprotein CD1e, membrane-associated: Golgi apparatus membrane; Single-pass type I membrane protein. Early endosome. Late endosome. Note=Predominantly localized in the trans-Golgi network in immature dendritic cells, and as a cleaved, soluble protein in the lysosome lumen of mature dendritic cells.; SUBCELLULAR LOCATION: T-cell surface glycoprotein CD1e, sol…	187	LKKWKTRLNQLW	LKKWKTRLNQFW
1	CD1E	CCDS41421.1	rs141645736	158326349	GCS	CCS	-83.953	-75.521	8.432	Not targeted	Not targeted	PASS	E	SUBCELLULAR LOCATION: T-cell surface glycoprotein CD1e, membrane-associated: Golgi apparatus membrane; Single-pass type I membrane protein. Early endosome. Late endosome. Note=Predominantly localized in the trans-Golgi network in immature dendritic cells, and as a cleaved, soluble protein in the lysosome lumen of mature dendritic cells.; SUBCELLULAR LOCATION: T-cell surface glycoprotein CD1e, sol…	290	DCDSYPGHIGCS	DCDSYPGHICCS
1	CD1E	CCDS41421.1	rs141645736	158326349	GCS	CCS	-83.953	-75.521	8.432	Not targeted	Not targeted	PASS	G	SUBCELLULAR LOCATION: T-cell surface glycoprotein CD1e, membrane-associated: Golgi apparatus membrane; Single-pass type I membrane protein. Early endosome. Late endosome. Note=Predominantly localized in the trans-Golgi network in immature dendritic cells, and as a cleaved, soluble protein in the lysosome lumen of mature dendritic cells.; SUBCELLULAR LOCATION: T-cell surface glycoprotein CD1e, sol…	290	DCDSYPGHIGCS	DCDSYPGHICCS
1	CD1E	CCDS41421.1	rs1169670805	158326356	GCS	GCI	-83.953	-70.527	13.426	Not targeted	Not targeted	PASS	E	SUBCELLULAR LOCATION: T-cell surface glycoprotein CD1e, membrane-associated: Golgi apparatus membrane; Single-pass type I membrane protein. Early endosome. Late endosome. Note=Predominantly localized in the trans-Golgi network in immature dendritic cells, and as a cleaved, soluble protein in the lysosome lumen of mature dendritic cells.; SUBCELLULAR LOCATION: T-cell surface glycoprotein CD1e, sol…	290	DCDSYPGHIGCS	DCDSYPGHIGCI
1	CD1E	CCDS41422.1	rs141645736	158326349	GCS	CCS	-83.953	-75.521	8.432	Not targeted	Not targeted	PASS	E	SUBCELLULAR LOCATION: T-cell surface glycoprotein CD1e, membrane-associated: Golgi apparatus membrane; Single-pass type I membrane protein. Early endosome. Late endosome. Note=Predominantly localized in the trans-Golgi network in immature dendritic cells, and as a cleaved, soluble protein in the lysosome lumen of mature dendritic cells.; SUBCELLULAR LOCATION: T-cell surface glycoprotein CD1e, sol…	101	DCDSYPGHIGCS	DCDSYPGHICCS
1	CD1E	CCDS41422.1	rs141645736	158326349	GCS	CCS	-83.953	-75.521	8.432	Not targeted	Not targeted	PASS	G	SUBCELLULAR LOCATION: T-cell surface glycoprotein CD1e, membrane-associated: Golgi apparatus membrane; Single-pass type I membrane protein. Early endosome. Late endosome. Note=Predominantly localized in the trans-Golgi network in immature dendritic cells, and as a cleaved, soluble protein in the lysosome lumen of mature dendritic cells.; SUBCELLULAR LOCATION: T-cell surface glycoprotein CD1e, sol…	101	DCDSYPGHIGCS	DCDSYPGHICCS
1	CD1E	CCDS41422.1	rs1169670805	158326356	GCS	GCI	-83.953	-70.527	13.426	Not targeted	Not targeted	PASS	E	SUBCELLULAR LOCATION: T-cell surface glycoprotein CD1e, membrane-associated: Golgi apparatus membrane; Single-pass type I membrane protein. Early endosome. Late endosome. Note=Predominantly localized in the trans-Golgi network in immature dendritic cells, and as a cleaved, soluble protein in the lysosome lumen of mature dendritic cells.; SUBCELLULAR LOCATION: T-cell surface glycoprotein CD1e, sol…	101	DCDSYPGHIGCS	DCDSYPGHIGCI
1	CD1E	CCDS53384.1	rs1338148074	158326678	QLW	QFW	-48.948	-57.117	-8.169	Not targeted	Not targeted	PASS	G	SUBCELLULAR LOCATION: T-cell surface glycoprotein CD1e, membrane-associated: Golgi apparatus membrane; Single-pass type I membrane protein. Early endosome. Late endosome. Note=Predominantly localized in the trans-Golgi network in immature dendritic cells, and as a cleaved, soluble protein in the lysosome lumen of mature dendritic cells.; SUBCELLULAR LOCATION: T-cell surface glycoprotein CD1e, sol…	231	LKKWKTRLNQLW	LKKWKTRLNQFW
1	CD1E	CCDS53385.1	rs1338148074	158326678	QLW	QFW	-48.948	-57.117	-8.169	Not targeted	Not targeted	PASS	G	SUBCELLULAR LOCATION: T-cell surface glycoprotein CD1e, membrane-associated: Golgi apparatus membrane; Single-pass type I membrane protein. Early endosome. Late endosome. Note=Predominantly localized in the trans-Golgi network in immature dendritic cells, and as a cleaved, soluble protein in the lysosome lumen of mature dendritic cells.; SUBCELLULAR LOCATION: T-cell surface glycoprotein CD1e, sol…	298	LKKWKTRLNQLW	LKKWKTRLNQFW
1	CD1E	CCDS53386.1	rs1338148074	158326678	QLW	QFW	-48.948	-57.117	-8.169	Not targeted	Not targeted	PASS	G	SUBCELLULAR LOCATION: T-cell surface glycoprotein CD1e, membrane-associated: Golgi apparatus membrane; Single-pass type I membrane protein. Early endosome. Late endosome. Note=Predominantly localized in the trans-Golgi network in immature dendritic cells, and as a cleaved, soluble protein in the lysosome lumen of mature dendritic cells.; SUBCELLULAR LOCATION: T-cell surface glycoprotein CD1e, sol…	286	LKKWKTRLNQLW	LKKWKTRLNQFW
1	CD1E	CCDS53387.1	rs1338148074	158326678	QLW	QFW	-48.948	-57.117	-8.169	Not targeted	Not targeted	PASS	G	SUBCELLULAR LOCATION: T-cell surface glycoprotein CD1e, membrane-associated: Golgi apparatus membrane; Single-pass type I membrane protein. Early endosome. Late endosome. Note=Predominantly localized in the trans-Golgi network in immature dendritic cells, and as a cleaved, soluble protein in the lysosome lumen of mature dendritic cells.; SUBCELLULAR LOCATION: T-cell surface glycoprotein CD1e, sol…	289	LKKWKTRLNQLW	LKKWKTRLNQFW
1	CD1E	CCDS53388.1	rs1338148074	158326678	QLW	QFW	-48.948	-57.117	-8.169	Not targeted	Not targeted	PASS	G	SUBCELLULAR LOCATION: T-cell surface glycoprotein CD1e, membrane-associated: Golgi apparatus membrane; Single-pass type I membrane protein. Early endosome. Late endosome. Note=Predominantly localized in the trans-Golgi network in immature dendritic cells, and as a cleaved, soluble protein in the lysosome lumen of mature dendritic cells.; SUBCELLULAR LOCATION: T-cell surface glycoprotein CD1e, sol…	144	LKKWKTRLNQLW	LKKWKTRLNQFW
1	CD1E	CCDS53389.1	rs1338148074	158326678	QLW	QFW	-48.948	-57.117	-8.169	Not targeted	Not targeted	PASS	G	SUBCELLULAR LOCATION: T-cell surface glycoprotein CD1e, membrane-associated: Golgi apparatus membrane; Single-pass type I membrane protein. Early endosome. Late endosome. Note=Predominantly localized in the trans-Golgi network in immature dendritic cells, and as a cleaved, soluble protein in the lysosome lumen of mature dendritic cells.; SUBCELLULAR LOCATION: T-cell surface glycoprotein CD1e, sol…	132	LKKWKTRLNQLW	LKKWKTRLNQFW
1	CD1E	CCDS53390.1	rs1338148074	158326678	QLW	QFW	-48.948	-57.117	-8.169	Not targeted	Not targeted	PASS	G	SUBCELLULAR LOCATION: T-cell surface glycoprotein CD1e, membrane-associated: Golgi apparatus membrane; Single-pass type I membrane protein. Early endosome. Late endosome. Note=Predominantly localized in the trans-Golgi network in immature dendritic cells, and as a cleaved, soluble protein in the lysosome lumen of mature dendritic cells.; SUBCELLULAR LOCATION: T-cell surface glycoprotein CD1e, sol…	199	LKKWKTRLNQLW	LKKWKTRLNQFW
1	CD244	CCDS1210.1	rs1225506499	160801142	VYS	VYT	-81.144	-81.144	0	Not targeted	Not targeted	PASS	E	SUBCELLULAR LOCATION: Membrane {ECO:0000305}; Single-pass type I membrane protein {ECO:0000305}. Cell membrane {ECO:0000305}. Note=Receptor engagement results in a recruitment to lipid drafts essential for the subsequent tyrosine phosphorylation of the ITSMs. {ECO:0000269|PubMed:11034353}.	365	SRKELENFDVYS	SRKELENFDVYT
1	CD244	CCDS1210.1	rs764386902	160801147	VYS	AYS	-81.144	-62.104	19.04	Not targeted	Not targeted	PASS	E	SUBCELLULAR LOCATION: Membrane {ECO:0000305}; Single-pass type I membrane protein {ECO:0000305}. Cell membrane {ECO:0000305}. Note=Receptor engagement results in a recruitment to lipid drafts essential for the subsequent tyrosine phosphorylation of the ITSMs. {ECO:0000269|PubMed:11034353}.	365	SRKELENFDVYS	SRKELENFDAYS
1	CD244	CCDS1210.1	rs192540979	160801148	VYS	IYS	-81.144	-81.442	-0.298	Not targeted	Not targeted	PASS	E	SUBCELLULAR LOCATION: Membrane {ECO:0000305}; Single-pass type I membrane protein {ECO:0000305}. Cell membrane {ECO:0000305}. Note=Receptor engagement results in a recruitment to lipid drafts essential for the subsequent tyrosine phosphorylation of the ITSMs. {ECO:0000269|PubMed:11034353}.	365	SRKELENFDVYS	SRKELENFDIYS
1	CD244	CCDS53398.1	rs1225506499	160801142	VYS	VYT	-81.144	-81.144	0	Not targeted	Not targeted	PASS	E	SUBCELLULAR LOCATION: Membrane {ECO:0000305}; Single-pass type I membrane protein {ECO:0000305}. Cell membrane {ECO:0000305}. Note=Receptor engagement results in a recruitment to lipid drafts essential for the subsequent tyrosine phosphorylation of the ITSMs. {ECO:0000269|PubMed:11034353}.	273	SRKELENFDVYS	SRKELENFDVYT
1	CD244	CCDS53398.1	rs764386902	160801147	VYS	AYS	-81.144	-62.104	19.04	Not targeted	Not targeted	PASS	E	SUBCELLULAR LOCATION: Membrane {ECO:0000305}; Single-pass type I membrane protein {ECO:0000305}. Cell membrane {ECO:0000305}. Note=Receptor engagement results in a recruitment to lipid drafts essential for the subsequent tyrosine phosphorylation of the ITSMs. {ECO:0000269|PubMed:11034353}.	273	SRKELENFDVYS	SRKELENFDAYS
1	CD244	CCDS53398.1	rs192540979	160801148	VYS	IYS	-81.144	-81.442	-0.298	Not targeted	Not targeted	PASS	E	SUBCELLULAR LOCATION: Membrane {ECO:0000305}; Single-pass type I membrane protein {ECO:0000305}. Cell membrane {ECO:0000305}. Note=Receptor engagement results in a recruitment to lipid drafts essential for the subsequent tyrosine phosphorylation of the ITSMs. {ECO:0000269|PubMed:11034353}.	273	SRKELENFDVYS	SRKELENFDIYS
1	CD244	CCDS53399.1	rs1225506499	160801142	VYS	VYT	-81.144	-81.144	0	Not targeted	Not targeted	PASS	E	SUBCELLULAR LOCATION: Membrane {ECO:0000305}; Single-pass type I membrane protein {ECO:0000305}. Cell membrane {ECO:0000305}. Note=Receptor engagement results in a recruitment to lipid drafts essential for the subsequent tyrosine phosphorylation of the ITSMs. {ECO:0000269|PubMed:11034353}.	370	SRKELENFDVYS	SRKELENFDVYT
1	CD244	CCDS53399.1	rs764386902	160801147	VYS	AYS	-81.144	-62.104	19.04	Not targeted	Not targeted	PASS	E	SUBCELLULAR LOCATION: Membrane {ECO:0000305}; Single-pass type I membrane protein {ECO:0000305}. Cell membrane {ECO:0000305}. Note=Receptor engagement results in a recruitment to lipid drafts essential for the subsequent tyrosine phosphorylation of the ITSMs. {ECO:0000269|PubMed:11034353}.	370	SRKELENFDVYS	SRKELENFDAYS
1	CD244	CCDS53399.1	rs192540979	160801148	VYS	IYS	-81.144	-81.442	-0.298	Not targeted	Not targeted	PASS	E	SUBCELLULAR LOCATION: Membrane {ECO:0000305}; Single-pass type I membrane protein {ECO:0000305}. Cell membrane {ECO:0000305}. Note=Receptor engagement results in a recruitment to lipid drafts essential for the subsequent tyrosine phosphorylation of the ITSMs. {ECO:0000269|PubMed:11034353}.	370	SRKELENFDVYS	SRKELENFDIYS
1	CD247	CCDS1260.1	rs201937405	167400922	PPR	PPH	-64.196	-64.196	0	Not targeted	Not targeted	PASS	E	SUBCELLULAR LOCATION: Membrane; Single-pass type I membrane protein.	163	YDALHMQALPPR	YDALHMQALPPH
1	CD247	CCDS1260.1	rs752198795	167400923	PPR	PPC	-64.196	-64.196	0	Not targeted	Not targeted	PASS	E	SUBCELLULAR LOCATION: Membrane; Single-pass type I membrane protein.	163	YDALHMQALPPR	YDALHMQALPPC
1	CD247	CCDS1260.1	rs376046446	167400925	PPR	PRR	-64.196	-27.876	36.32	Not targeted	Not targeted	PASS	E	SUBCELLULAR LOCATION: Membrane; Single-pass type I membrane protein.	163	YDALHMQALPPR	YDALHMQALPRR
1	CD247	CCDS1260.1	rs376046446	167400925	PPR	PRR	-64.196	-27.876	36.32	Not targeted	Not targeted	PASS	G	SUBCELLULAR LOCATION: Membrane; Single-pass type I membrane protein.	163	YDALHMQALPPR	YDALHMQALPRR
1	CD247	CCDS1261.1	rs201937405	167400922	PPR	PPH	-64.196	-64.196	0	Not targeted	Not targeted	PASS	E	SUBCELLULAR LOCATION: Membrane; Single-pass type I membrane protein.	164	YDALHMQALPPR	YDALHMQALPPH
1	CD247	CCDS1261.1	rs752198795	167400923	PPR	PPC	-64.196	-64.196	0	Not targeted	Not targeted	PASS	E	SUBCELLULAR LOCATION: Membrane; Single-pass type I membrane protein.	164	YDALHMQALPPR	YDALHMQALPPC
1	CD247	CCDS1261.1	rs376046446	167400925	PPR	PRR	-64.196	-27.876	36.32	Not targeted	Not targeted	PASS	E	SUBCELLULAR LOCATION: Membrane; Single-pass type I membrane protein.	164	YDALHMQALPPR	YDALHMQALPRR
1	CD247	CCDS1261.1	rs376046446	167400925	PPR	PRR	-64.196	-27.876	36.32	Not targeted	Not targeted	PASS	G	SUBCELLULAR LOCATION: Membrane; Single-pass type I membrane protein.	164	YDALHMQALPPR	YDALHMQALPRR
1	CD34	CCDS31011.1	rs768640209	208061091	TEL	TKL	-54.27	-21.369	32.901	Not targeted	Not targeted	PASS	E	SUBCELLULAR LOCATION: Membrane; Single-pass type I membrane protein.	385	SARQHVVADTEL	SARQHVVADTKL
1	CD34	CCDS31012.1	rs752261501	208061454	LEP	LET	-66.198	-66.198	0	Not targeted	Not targeted	PASS	E	SUBCELLULAR LOCATION: Membrane; Single-pass type I membrane protein.	328	WSPTGERLELEP	WSPTGERLELET
1	CD34	CCDS31012.1	rs752261501	208061454	LEP	LET	-66.198	-66.198	0	Not targeted	Not targeted	RF	G	SUBCELLULAR LOCATION: Membrane; Single-pass type I membrane protein.	328	WSPTGERLELEP	WSPTGERLELET
1	CD46	CCDS1479.1	rs778489685	207966931	EAE	DAE	-63.641	-63.641	0	Not targeted	Not targeted	PASS	E	SUBCELLULAR LOCATION: Cytoplasmic vesicle, secretory vesicle, acrosome inner membrane {ECO:0000269|PubMed:12112588, ECO:0000269|PubMed:14597734, ECO:0000269|PubMed:15307194}; Single-pass type I membrane protein {ECO:0000269|PubMed:12112588, ECO:0000269|PubMed:14597734, ECO:0000269|PubMed:15307194}. Note=Inner acrosomal membrane of spermatozoa. Internalized upon binding of Measles virus, Herpesvir…	349	LNQPLQQSREAE	LNQPLQQSRDAE
1	CD46	CCDS1480.1	rs1313299358	207966926	QRG	RRG	-38.83	-38.83	0	Not targeted	Not targeted	PASS	E	SUBCELLULAR LOCATION: Cytoplasmic vesicle, secretory vesicle, acrosome inner membrane {ECO:0000269|PubMed:12112588, ECO:0000269|PubMed:14597734, ECO:0000269|PubMed:15307194}; Single-pass type I membrane protein {ECO:0000269|PubMed:12112588, ECO:0000269|PubMed:14597734, ECO:0000269|PubMed:15307194}. Note=Inner acrosomal membrane of spermatozoa. Internalized upon binding of Measles virus, Herpesvir…	384	QTKSTTPAEQRG	QTKSTTPAERRG
1	CD46	CCDS1480.1	rs778489685	207966931	QRG	QRR	-38.83	-38.83	0	Not targeted	Not targeted	PASS	E	SUBCELLULAR LOCATION: Cytoplasmic vesicle, secretory vesicle, acrosome inner membrane {ECO:0000269|PubMed:12112588, ECO:0000269|PubMed:14597734, ECO:0000269|PubMed:15307194}; Single-pass type I membrane protein {ECO:0000269|PubMed:12112588, ECO:0000269|PubMed:14597734, ECO:0000269|PubMed:15307194}. Note=Inner acrosomal membrane of spermatozoa. Internalized upon binding of Measles virus, Herpesvir…	384	QTKSTTPAEQRG	QTKSTTPAEQRR
1	CD46	CCDS1481.1	rs1313299358	207966926	QRG	RRG	-38.83	-38.83	0	Not targeted	Not targeted	PASS	E	SUBCELLULAR LOCATION: Cytoplasmic vesicle, secretory vesicle, acrosome inner membrane {ECO:0000269|PubMed:12112588, ECO:0000269|PubMed:14597734, ECO:0000269|PubMed:15307194}; Single-pass type I membrane protein {ECO:0000269|PubMed:12112588, ECO:0000269|PubMed:14597734, ECO:0000269|PubMed:15307194}. Note=Inner acrosomal membrane of spermatozoa. Internalized upon binding of Measles virus, Herpesvir…	369	QTKSTTPAEQRG	QTKSTTPAERRG
1	CD46	CCDS1481.1	rs778489685	207966931	QRG	QRR	-38.83	-38.83	0	Not targeted	Not targeted	PASS	E	SUBCELLULAR LOCATION: Cytoplasmic vesicle, secretory vesicle, acrosome inner membrane {ECO:0000269|PubMed:12112588, ECO:0000269|PubMed:14597734, ECO:0000269|PubMed:15307194}; Single-pass type I membrane protein {ECO:0000269|PubMed:12112588, ECO:0000269|PubMed:14597734, ECO:0000269|PubMed:15307194}. Note=Inner acrosomal membrane of spermatozoa. Internalized upon binding of Measles virus, Herpesvir…	369	QTKSTTPAEQRG	QTKSTTPAEQRR
1	CD46	CCDS1482.1	rs1313299358	207966926	QRG	RRG	-38.83	-38.83	0	Not targeted	Not targeted	PASS	E	SUBCELLULAR LOCATION: Cytoplasmic vesicle, secretory vesicle, acrosome inner membrane {ECO:0000269|PubMed:12112588, ECO:0000269|PubMed:14597734, ECO:0000269|PubMed:15307194}; Single-pass type I membrane protein {ECO:0000269|PubMed:12112588, ECO:0000269|PubMed:14597734, ECO:0000269|PubMed:15307194}. Note=Inner acrosomal membrane of spermatozoa. Internalized upon binding of Measles virus, Herpesvir…	399	QTKSTTPAEQRG	QTKSTTPAERRG
1	CD46	CCDS1482.1	rs778489685	207966931	QRG	QRR	-38.83	-38.83	0	Not targeted	Not targeted	PASS	E	SUBCELLULAR LOCATION: Cytoplasmic vesicle, secretory vesicle, acrosome inner membrane {ECO:0000269|PubMed:12112588, ECO:0000269|PubMed:14597734, ECO:0000269|PubMed:15307194}; Single-pass type I membrane protein {ECO:0000269|PubMed:12112588, ECO:0000269|PubMed:14597734, ECO:0000269|PubMed:15307194}. Note=Inner acrosomal membrane of spermatozoa. Internalized upon binding of Measles virus, Herpesvir…	399	QTKSTTPAEQRG	QTKSTTPAEQRR
1	CD46	CCDS1484.1	rs1313299358	207966926	QRG	RRG	-38.83	-38.83	0	Not targeted	Not targeted	PASS	E	SUBCELLULAR LOCATION: Cytoplasmic vesicle, secretory vesicle, acrosome inner membrane {ECO:0000269|PubMed:12112588, ECO:0000269|PubMed:14597734, ECO:0000269|PubMed:15307194}; Single-pass type I membrane protein {ECO:0000269|PubMed:12112588, ECO:0000269|PubMed:14597734, ECO:0000269|PubMed:15307194}. Note=Inner acrosomal membrane of spermatozoa. Internalized upon binding of Measles virus, Herpesvir…	355	QTKSTTPAEQRG	QTKSTTPAERRG
1	CD46	CCDS1484.1	rs778489685	207966931	QRG	QRR	-38.83	-38.83	0	Not targeted	Not targeted	PASS	E	SUBCELLULAR LOCATION: Cytoplasmic vesicle, secretory vesicle, acrosome inner membrane {ECO:0000269|PubMed:12112588, ECO:0000269|PubMed:14597734, ECO:0000269|PubMed:15307194}; Single-pass type I membrane protein {ECO:0000269|PubMed:12112588, ECO:0000269|PubMed:14597734, ECO:0000269|PubMed:15307194}. Note=Inner acrosomal membrane of spermatozoa. Internalized upon binding of Measles virus, Herpesvir…	355	QTKSTTPAEQRG	QTKSTTPAEQRR
1	CD46	CCDS1485.1	rs544844277	207963642	TSL	TFL	-30.103	-51.385	-21.282	Not targeted	Not targeted	PASS	E	SUBCELLULAR LOCATION: Cytoplasmic vesicle, secretory vesicle, acrosome inner membrane {ECO:0000269|PubMed:12112588, ECO:0000269|PubMed:14597734, ECO:0000269|PubMed:15307194}; Single-pass type I membrane protein {ECO:0000269|PubMed:12112588, ECO:0000269|PubMed:14597734, ECO:0000269|PubMed:15307194}. Note=Inner acrosomal membrane of spermatozoa. Internalized upon binding of Measles virus, Herpesvir…	392	DETHREVKFTSL	DETHREVKFTFL
1	CD46	CCDS31008.1	rs544844277	207963642	TSL	TFL	-30.103	-51.385	-21.282	Not targeted	Not targeted	PASS	E	SUBCELLULAR LOCATION: Cytoplasmic vesicle, secretory vesicle, acrosome inner membrane {ECO:0000269|PubMed:12112588, ECO:0000269|PubMed:14597734, ECO:0000269|PubMed:15307194}; Single-pass type I membrane protein {ECO:0000269|PubMed:12112588, ECO:0000269|PubMed:14597734, ECO:0000269|PubMed:15307194}. Note=Inner acrosomal membrane of spermatozoa. Internalized upon binding of Measles virus, Herpesvir…	377	DETHREVKFTSL	DETHREVKFTFL
1	CD46	CCDS31009.1	rs544844277	207963642	TSL	TFL	-30.103	-51.385	-21.282	Not targeted	Not targeted	PASS	E	SUBCELLULAR LOCATION: Cytoplasmic vesicle, secretory vesicle, acrosome inner membrane {ECO:0000269|PubMed:12112588, ECO:0000269|PubMed:14597734, ECO:0000269|PubMed:15307194}; Single-pass type I membrane protein {ECO:0000269|PubMed:12112588, ECO:0000269|PubMed:14597734, ECO:0000269|PubMed:15307194}. Note=Inner acrosomal membrane of spermatozoa. Internalized upon binding of Measles virus, Herpesvir…	362	DETHREVKFTSL	DETHREVKFTFL
1	CD48	CCDS1208.1	rs764630236	160648846	LLT	LLI	-118.645	-105.219	13.426	Not targeted	Not targeted	PASS	E	SUBCELLULAR LOCATION: Cell membrane {ECO:0000269|PubMed:1999351}; Lipid-anchor, GPI-anchor {ECO:0000269|PubMed:1999351}.	243	VTVPTILGLLLT	VTVPTILGLLLI
1	CD48	CCDS1208.1	rs754003370	160648847	LLT	LLA	-118.645	-118.645	0	Not targeted	Not targeted	PASS	E	SUBCELLULAR LOCATION: Cell membrane {ECO:0000269|PubMed:1999351}; Lipid-anchor, GPI-anchor {ECO:0000269|PubMed:1999351}.	243	VTVPTILGLLLT	VTVPTILGLLLA
1	CD48	CCDS1208.1	rs16832307	160648852	LLT	SLT	-118.645	-90.762	27.883	Not targeted	Not targeted	PASS	E	SUBCELLULAR LOCATION: Cell membrane {ECO:0000269|PubMed:1999351}; Lipid-anchor, GPI-anchor {ECO:0000269|PubMed:1999351}.	243	VTVPTILGLLLT	VTVPTILGLSLT
1	CD48	CCDS1208.1	rs16832307	160648852	LLT	SLT	-118.645	-90.762	27.883	Not targeted	Not targeted	PASS	G	SUBCELLULAR LOCATION: Cell membrane {ECO:0000269|PubMed:1999351}; Lipid-anchor, GPI-anchor {ECO:0000269|PubMed:1999351}.	243	VTVPTILGLLLT	VTVPTILGLSLT
1	CD52	CCDS30647.1	rs759479775	26646782	CFS	GFS	-75.243	-79.377	-4.134	Not targeted	Not targeted	PASS	E	SUBCELLULAR LOCATION: Cell membrane; Lipid-anchor, GPI-anchor.	61	VANAIIHLFCFS	VANAIIHLFGFS
1	CD52	CCDS30647.1	rs41285429	26646783	CFS	YFS	-75.243	-84.121	-8.878	Not targeted	Not targeted	PASS	E	SUBCELLULAR LOCATION: Cell membrane; Lipid-anchor, GPI-anchor.	61	VANAIIHLFCFS	VANAIIHLFYFS
1	CD53	CCDS829.1	rs754824645	111441806	IGL	VGL	-49.004	-48.569	0.435	Not targeted	Not targeted	PASS	E	SUBCELLULAR LOCATION: Cell membrane {ECO:0000250}. Cell junction {ECO:0000250}. Membrane; Multi-pass membrane protein. Note=Concentrates in localized microdomains along the plasma membrane at the contact sites between cells of fused myotubes. {ECO:0000250}.	219	CQIDKTSQTIGL	CQIDKTSQTVGL
1	CD53	CCDS829.1	rs149870771	111441807	IGL	TGL	-49.004	-47.805	1.199	Not targeted	Not targeted	PASS	E	SUBCELLULAR LOCATION: Cell membrane {ECO:0000250}. Cell junction {ECO:0000250}. Membrane; Multi-pass membrane protein. Note=Concentrates in localized microdomains along the plasma membrane at the contact sites between cells of fused myotubes. {ECO:0000250}.	219	CQIDKTSQTIGL	CQIDKTSQTTGL
1	CD53	CCDS829.1	rs149870771	111441807	IGL	TGL	-49.004	-47.805	1.199	Not targeted	Not targeted	PASS	G	SUBCELLULAR LOCATION: Cell membrane {ECO:0000250}. Cell junction {ECO:0000250}. Membrane; Multi-pass membrane protein. Note=Concentrates in localized microdomains along the plasma membrane at the contact sites between cells of fused myotubes. {ECO:0000250}.	219	CQIDKTSQTIGL	CQIDKTSQTTGL
1	CD53	CCDS829.1	rs747697635	111441810	IGL	IAL	-49.004	-40.827	8.177	Not targeted	Not targeted	PASS	E	SUBCELLULAR LOCATION: Cell membrane {ECO:0000250}. Cell junction {ECO:0000250}. Membrane; Multi-pass membrane protein. Note=Concentrates in localized microdomains along the plasma membrane at the contact sites between cells of fused myotubes. {ECO:0000250}.	219	CQIDKTSQTIGL	CQIDKTSQTIAL
1	CD53	CCDS829.1	rs747697635	111441810	IGL	IAL	-49.004	-40.827	8.177	Not targeted	Not targeted	PASS	G	SUBCELLULAR LOCATION: Cell membrane {ECO:0000250}. Cell junction {ECO:0000250}. Membrane; Multi-pass membrane protein. Note=Concentrates in localized microdomains along the plasma membrane at the contact sites between cells of fused myotubes. {ECO:0000250}.	219	CQIDKTSQTIGL	CQIDKTSQTIAL
1	CD55	CCDS31006.1	rs769835011	207532946	LLT	FLT	-82.475	-77.947	4.528	Not targeted	Not targeted	PASS	E	SUBCELLULAR LOCATION: Isoform 1: Cell membrane; Single-pass type I membrane protein.; SUBCELLULAR LOCATION: Isoform 2: Cell membrane; Lipid-anchor, GPI-anchor.; SUBCELLULAR LOCATION: Isoform 3: Secreted {ECO:0000269|PubMed:16503113}.; SUBCELLULAR LOCATION: Isoform 4: Secreted {ECO:0000269|PubMed:16503113}.; SUBCELLULAR LOCATION: Isoform 5: Secreted {ECO:0000269|PubMed:16503113}.; SUBCELLULAR LOCA…	381	LLGTLVTMGLLT	LLGTLVTMGFLT
1	CD55	CCDS44307.1	rs1438007043	207533003	LVS	IVS	-72.957	-73.588	-0.631	Not targeted	Not targeted	PASS	E	SUBCELLULAR LOCATION: Isoform 1: Cell membrane; Single-pass type I membrane protein.; SUBCELLULAR LOCATION: Isoform 2: Cell membrane; Lipid-anchor, GPI-anchor.; SUBCELLULAR LOCATION: Isoform 3: Secreted {ECO:0000269|PubMed:16503113}.; SUBCELLULAR LOCATION: Isoform 4: Secreted {ECO:0000269|PubMed:16503113}.; SUBCELLULAR LOCATION: Isoform 5: Secreted {ECO:0000269|PubMed:16503113}.; SUBCELLULAR LOCA…	440	KYTQVYRLFLVS	KYTQVYRLFIVS
1	CD58	CCDS888.1	rs1028081841	117057442	NSN	NFN	-66.569	-80.46	-13.891	Not targeted	Not targeted	PASS	E	SUBCELLULAR LOCATION: Isoform 1: Cell membrane; Single-pass type I membrane protein.	250	KCDRKPDRTNSN	KCDRKPDRTNFN
1	CD58	CCDS888.1	rs376792396	117057443	NSN	NAN	-66.569	-72.2	-5.631	Not targeted	Not targeted	PASS	E	SUBCELLULAR LOCATION: Isoform 1: Cell membrane; Single-pass type I membrane protein.	250	KCDRKPDRTNSN	KCDRKPDRTNAN
1	CD58	CCDS888.1	rs376792396	117057443	NSN	NAN	-66.569	-72.2	-5.631	Not targeted	Not targeted	PASS	G	SUBCELLULAR LOCATION: Isoform 1: Cell membrane; Single-pass type I membrane protein.	250	KCDRKPDRTNSN	KCDRKPDRTNAN
1	CD58	CCDS888.1	rs1212824155	117061853	NSN	ISN	-66.569	-80.467	-13.898	Not targeted	Not targeted	AC0	E	SUBCELLULAR LOCATION: Isoform 1: Cell membrane; Single-pass type I membrane protein.	250	KCDRKPDRTNSN	KCDRKPDRTISN
1	CD58	CCDS888.1	rs1212824155	117061853	NSN	SSN	-66.569	-58.878	7.691	Not targeted	Not targeted	AC0	E	SUBCELLULAR LOCATION: Isoform 1: Cell membrane; Single-pass type I membrane protein.	250	KCDRKPDRTNSN	KCDRKPDRTSSN
1	CD58	CCDS44199.1	rs1212824155	117061853	RTK	RTM	-82.619	-56.616	26.003	Not targeted	Not targeted	AC0	E	SUBCELLULAR LOCATION: Isoform 1: Cell membrane; Single-pass type I membrane protein.	248	ILKCDRKPDRTK	ILKCDRKPDRTM
1	CD58	CCDS44199.1	rs1212824155	117061853	RTK	RTR	-82.619	-82.619	0	Not targeted	Not targeted	AC0	E	SUBCELLULAR LOCATION: Isoform 1: Cell membrane; Single-pass type I membrane protein.	248	ILKCDRKPDRTK	ILKCDRKPDRTR
1	CD5L	CCDS1171.1	rs751815193	157801758	CSG	CSA	-23.504	-23.504	0	Not targeted	Not targeted	PASS	E	SUBCELLULAR LOCATION: Secreted {ECO:0000269|PubMed:24223991, ECO:0000269|PubMed:24804991}. Cytoplasm {ECO:0000250|UniProtKB:Q9QWK4}. Note=Secreted by macrophages and circulates in the blood (PubMed:24223991, PubMed:24804991). Transported in the cytoplasm via CD36-mediated endocytosis (By similarity). {ECO:0000250|UniProtKB:Q9QWK4, ECO:0000269|PubMed:24223991, ECO:0000269|PubMed:24804991}.	347	THQEDVAVICSG	THQEDVAVICSA
1	CD84	CCDS1206.1	rs145223854	160518056	IVI	TVI	-84.177	-81.921	2.256	Not targeted	Not targeted	PASS	E	SUBCELLULAR LOCATION: Cell membrane {ECO:0000269|PubMed:11389028, ECO:0000269|PubMed:12962726}; Single-pass type I membrane protein {ECO:0000269|PubMed:11389028, ECO:0000269|PubMed:12962726}.	328	KPPGTSSYEIVI	KPPGTSSYETVI
1	CD84	CCDS1206.1	rs145223854	160518056	IVI	TVI	-84.177	-81.921	2.256	Not targeted	Not targeted	PASS	G	SUBCELLULAR LOCATION: Cell membrane {ECO:0000269|PubMed:11389028, ECO:0000269|PubMed:12962726}; Single-pass type I membrane protein {ECO:0000269|PubMed:11389028, ECO:0000269|PubMed:12962726}.	328	KPPGTSSYEIVI	KPPGTSSYETVI
1	CD84	CCDS1206.1	rs781758533	160518057	IVI	FVI	-84.177	-77.312	6.865	Not targeted	Not targeted	PASS	E	SUBCELLULAR LOCATION: Cell membrane {ECO:0000269|PubMed:11389028, ECO:0000269|PubMed:12962726}; Single-pass type I membrane protein {ECO:0000269|PubMed:11389028, ECO:0000269|PubMed:12962726}.	328	KPPGTSSYEIVI	KPPGTSSYEFVI
1	CD84	CCDS53395.1	rs145223854	160518056	IVI	TVI	-84.177	-81.921	2.256	Not targeted	Not targeted	PASS	E	SUBCELLULAR LOCATION: Cell membrane {ECO:0000269|PubMed:11389028, ECO:0000269|PubMed:12962726}; Single-pass type I membrane protein {ECO:0000269|PubMed:11389028, ECO:0000269|PubMed:12962726}.	214	KPPGTSSYEIVI	KPPGTSSYETVI
1	CD84	CCDS53395.1	rs145223854	160518056	IVI	TVI	-84.177	-81.921	2.256	Not targeted	Not targeted	PASS	G	SUBCELLULAR LOCATION: Cell membrane {ECO:0000269|PubMed:11389028, ECO:0000269|PubMed:12962726}; Single-pass type I membrane protein {ECO:0000269|PubMed:11389028, ECO:0000269|PubMed:12962726}.	214	KPPGTSSYEIVI	KPPGTSSYETVI
1	CD84	CCDS53395.1	rs781758533	160518057	IVI	FVI	-84.177	-77.312	6.865	Not targeted	Not targeted	PASS	E	SUBCELLULAR LOCATION: Cell membrane {ECO:0000269|PubMed:11389028, ECO:0000269|PubMed:12962726}; Single-pass type I membrane protein {ECO:0000269|PubMed:11389028, ECO:0000269|PubMed:12962726}.	214	KPPGTSSYEIVI	KPPGTSSYEFVI
1	CD84	CCDS53396.1	rs145223854	160518056	IVI	TVI	-84.177	-81.921	2.256	Not targeted	Not targeted	PASS	E	SUBCELLULAR LOCATION: Cell membrane {ECO:0000269|PubMed:11389028, ECO:0000269|PubMed:12962726}; Single-pass type I membrane protein {ECO:0000269|PubMed:11389028, ECO:0000269|PubMed:12962726}.	345	KPPGTSSYEIVI	KPPGTSSYETVI
1	CD84	CCDS53396.1	rs145223854	160518056	IVI	TVI	-84.177	-81.921	2.256	Not targeted	Not targeted	PASS	G	SUBCELLULAR LOCATION: Cell membrane {ECO:0000269|PubMed:11389028, ECO:0000269|PubMed:12962726}; Single-pass type I membrane protein {ECO:0000269|PubMed:11389028, ECO:0000269|PubMed:12962726}.	345	KPPGTSSYEIVI	KPPGTSSYETVI
1	CD84	CCDS53396.1	rs781758533	160518057	IVI	FVI	-84.177	-77.312	6.865	Not targeted	Not targeted	PASS	E	SUBCELLULAR LOCATION: Cell membrane {ECO:0000269|PubMed:11389028, ECO:0000269|PubMed:12962726}; Single-pass type I membrane protein {ECO:0000269|PubMed:11389028, ECO:0000269|PubMed:12962726}.	345	KPPGTSSYEIVI	KPPGTSSYEFVI
1	CD84	CCDS53397.1	rs1178032646	160519719	AVC	ALC	-67.158	-63.419	3.739	Not targeted	Not targeted	PASS	E	SUBCELLULAR LOCATION: Cell membrane {ECO:0000269|PubMed:11389028, ECO:0000269|PubMed:12962726}; Single-pass type I membrane protein {ECO:0000269|PubMed:11389028, ECO:0000269|PubMed:12962726}.	272	ASEHSLFRSAVC	ASEHSLFRSALC
1	CD84	CCDS53397.1	rs1178032646	160519719	AVC	AIC	-67.158	-73.544	-6.386	Not targeted	Not targeted	PASS	E	SUBCELLULAR LOCATION: Cell membrane {ECO:0000269|PubMed:11389028, ECO:0000269|PubMed:12962726}; Single-pass type I membrane protein {ECO:0000269|PubMed:11389028, ECO:0000269|PubMed:12962726}.	272	ASEHSLFRSAVC	ASEHSLFRSAIC
1	CD84	CCDS53397.1	rs764635112	160519722	AVC	SVC	-67.158	-64.265	2.893	Not targeted	Not targeted	PASS	E	SUBCELLULAR LOCATION: Cell membrane {ECO:0000269|PubMed:11389028, ECO:0000269|PubMed:12962726}; Single-pass type I membrane protein {ECO:0000269|PubMed:11389028, ECO:0000269|PubMed:12962726}.	272	ASEHSLFRSAVC	ASEHSLFRSSVC
1	CD84	CCDS53397.1	rs764635112	160519722	AVC	SVC	-67.158	-64.265	2.893	Not targeted	Not targeted	PASS	G	SUBCELLULAR LOCATION: Cell membrane {ECO:0000269|PubMed:11389028, ECO:0000269|PubMed:12962726}; Single-pass type I membrane protein {ECO:0000269|PubMed:11389028, ECO:0000269|PubMed:12962726}.	272	ASEHSLFRSAVC	ASEHSLFRSSVC
1	CDA	CCDS210.1	rs763088128	20945050	KTQ	ETQ	-47.703	-58.614	-10.911	Not targeted	Not targeted	PASS	E		146	SSFGPEDLQKTQ	SSFGPEDLQETQ
1	CDC14A	CCDS769.1	rs367855546	100983826	VHY	AHY	-70.528	-49.773	20.755	Not targeted	Not targeted	PASS	E	SUBCELLULAR LOCATION: Nucleus {ECO:0000269|PubMed:9367992}. Cytoplasm, cytoskeleton, microtubule organizing center, centrosome {ECO:0000269|PubMed:11901424, ECO:0000269|PubMed:12134069}. Cytoplasm, cytoskeleton, spindle pole {ECO:0000269|PubMed:11901424, ECO:0000269|PubMed:15263015}. Cytoplasm, cytoskeleton, spindle {ECO:0000269|PubMed:15263015}. Cell projection, kinocilium {ECO:0000250|UniProtKB…	594	SIPSLQSEYVHY	SIPSLQSEYAHY
1	CDC14A	CCDS769.1	rs367855546	100983826	VHY	AHY	-70.528	-49.773	20.755	Not targeted	Not targeted	PASS	G	SUBCELLULAR LOCATION: Nucleus {ECO:0000269|PubMed:9367992}. Cytoplasm, cytoskeleton, microtubule organizing center, centrosome {ECO:0000269|PubMed:11901424, ECO:0000269|PubMed:12134069}. Cytoplasm, cytoskeleton, spindle pole {ECO:0000269|PubMed:11901424, ECO:0000269|PubMed:15263015}. Cytoplasm, cytoskeleton, spindle {ECO:0000269|PubMed:15263015}. Cell projection, kinocilium {ECO:0000250|UniProtKB…	594	SIPSLQSEYVHY	SIPSLQSEYAHY
1	CDC14A	CCDS769.1	rs753515793	100983829	VHY	VLY	-70.528	-84.698	-14.17	Not targeted	Not targeted	PASS	E	SUBCELLULAR LOCATION: Nucleus {ECO:0000269|PubMed:9367992}. Cytoplasm, cytoskeleton, microtubule organizing center, centrosome {ECO:0000269|PubMed:11901424, ECO:0000269|PubMed:12134069}. Cytoplasm, cytoskeleton, spindle pole {ECO:0000269|PubMed:11901424, ECO:0000269|PubMed:15263015}. Cytoplasm, cytoskeleton, spindle {ECO:0000269|PubMed:15263015}. Cell projection, kinocilium {ECO:0000250|UniProtKB…	594	SIPSLQSEYVHY	SIPSLQSEYVLY
1	CDC14A	CCDS769.1	rs754652886	100983831	VHY	VHH	-70.528	-82.475	-11.947	Not targeted	Not targeted	PASS	E	SUBCELLULAR LOCATION: Nucleus {ECO:0000269|PubMed:9367992}. Cytoplasm, cytoskeleton, microtubule organizing center, centrosome {ECO:0000269|PubMed:11901424, ECO:0000269|PubMed:12134069}. Cytoplasm, cytoskeleton, spindle pole {ECO:0000269|PubMed:11901424, ECO:0000269|PubMed:15263015}. Cytoplasm, cytoskeleton, spindle {ECO:0000269|PubMed:15263015}. Cell projection, kinocilium {ECO:0000250|UniProtKB…	594	SIPSLQSEYVHY	SIPSLQSEYVHH
1	CDC14A	CCDS770.1	rs188557928	100964928	EAF	EDF	-41.673	-48.754	-7.081	Not targeted	Not targeted	PASS	E	SUBCELLULAR LOCATION: Nucleus {ECO:0000269|PubMed:9367992}. Cytoplasm, cytoskeleton, microtubule organizing center, centrosome {ECO:0000269|PubMed:11901424, ECO:0000269|PubMed:12134069}. Cytoplasm, cytoskeleton, spindle pole {ECO:0000269|PubMed:11901424, ECO:0000269|PubMed:15263015}. Cytoplasm, cytoskeleton, spindle {ECO:0000269|PubMed:15263015}. Cell projection, kinocilium {ECO:0000250|UniProtKB…	623	PPKKFNSAKEAF	PPKKFNSAKEDF
1	CDC14A	CCDS770.1	rs188557928	100964928	EAF	EGF	-41.673	-48.754	-7.081	Not targeted	Not targeted	PASS	E	SUBCELLULAR LOCATION: Nucleus {ECO:0000269|PubMed:9367992}. Cytoplasm, cytoskeleton, microtubule organizing center, centrosome {ECO:0000269|PubMed:11901424, ECO:0000269|PubMed:12134069}. Cytoplasm, cytoskeleton, spindle pole {ECO:0000269|PubMed:11901424, ECO:0000269|PubMed:15263015}. Cytoplasm, cytoskeleton, spindle {ECO:0000269|PubMed:15263015}. Cell projection, kinocilium {ECO:0000250|UniProtKB…	623	PPKKFNSAKEAF	PPKKFNSAKEGF
1	CDC14A	CCDS770.1	rs188557928	100964928	EAF	EGF	-41.673	-48.754	-7.081	Not targeted	Not targeted	PASS	G	SUBCELLULAR LOCATION: Nucleus {ECO:0000269|PubMed:9367992}. Cytoplasm, cytoskeleton, microtubule organizing center, centrosome {ECO:0000269|PubMed:11901424, ECO:0000269|PubMed:12134069}. Cytoplasm, cytoskeleton, spindle pole {ECO:0000269|PubMed:11901424, ECO:0000269|PubMed:15263015}. Cytoplasm, cytoskeleton, spindle {ECO:0000269|PubMed:15263015}. Cell projection, kinocilium {ECO:0000250|UniProtKB…	623	PPKKFNSAKEAF	PPKKFNSAKEGF
1	CDC14A	CCDS770.1	rs773205457	100964932	EAF	EAL	-41.673	-23.651	18.022	Not targeted	Not targeted	PASS	E	SUBCELLULAR LOCATION: Nucleus {ECO:0000269|PubMed:9367992}. Cytoplasm, cytoskeleton, microtubule organizing center, centrosome {ECO:0000269|PubMed:11901424, ECO:0000269|PubMed:12134069}. Cytoplasm, cytoskeleton, spindle pole {ECO:0000269|PubMed:11901424, ECO:0000269|PubMed:15263015}. Cytoplasm, cytoskeleton, spindle {ECO:0000269|PubMed:15263015}. Cell projection, kinocilium {ECO:0000250|UniProtKB…	623	PPKKFNSAKEAF	PPKKFNSAKEAL
1	CDC14A	CCDS771.1	rs747507053	100950015	SFP	SCP	-76.809	-72.458	4.351	Not targeted	Not targeted	PASS	E	SUBCELLULAR LOCATION: Nucleus {ECO:0000269|PubMed:9367992}. Cytoplasm, cytoskeleton, microtubule organizing center, centrosome {ECO:0000269|PubMed:11901424, ECO:0000269|PubMed:12134069}. Cytoplasm, cytoskeleton, spindle pole {ECO:0000269|PubMed:11901424, ECO:0000269|PubMed:15263015}. Cytoplasm, cytoskeleton, spindle {ECO:0000269|PubMed:15263015}. Cell projection, kinocilium {ECO:0000250|UniProtKB…	383	QNMERFGEVSFP	QNMERFGEVSCP
1	CDC14A	CCDS771.1	rs757851390	100950017	SFP	SFA	-76.809	-76.809	0	Not targeted	Not targeted	PASS	E	SUBCELLULAR LOCATION: Nucleus {ECO:0000269|PubMed:9367992}. Cytoplasm, cytoskeleton, microtubule organizing center, centrosome {ECO:0000269|PubMed:11901424, ECO:0000269|PubMed:12134069}. Cytoplasm, cytoskeleton, spindle pole {ECO:0000269|PubMed:11901424, ECO:0000269|PubMed:15263015}. Cytoplasm, cytoskeleton, spindle {ECO:0000269|PubMed:15263015}. Cell projection, kinocilium {ECO:0000250|UniProtKB…	383	QNMERFGEVSFP	QNMERFGEVSFA
1	CDC20	CCDS484.1	rs371111819	43828795	GIR	GIC	-83.715	-83.715	0	Not targeted	Not targeted	PASS	E	SUBCELLULAR LOCATION: Cytoplasm, cytoskeleton, microtubule organizing center, centrosome {ECO:0000269|PubMed:20034488}. Cytoplasm, cytoskeleton, spindle pole {ECO:0000269|PubMed:20034488}.	499	AAKSSLIHQGIR	AAKSSLIHQGIC
1	CDC42	CCDS221.1	rs754298921	22418000	VLL	ALL	-36.869	-13.89	22.979	Not targeted	Not targeted	PASS	E	SUBCELLULAR LOCATION: Cell membrane {ECO:0000305}; Lipid-anchor {ECO:0000305}; Cytoplasmic side {ECO:0000305}. Cytoplasm, cytoskeleton, microtubule organizing center, centrosome {ECO:0000269|PubMed:15642749}. Cytoplasm, cytoskeleton, spindle {ECO:0000269|PubMed:15642749}. Midbody {ECO:0000269|PubMed:15642749}. Note=Localizes to spindle during prometaphase cells. Moves to the central spindle as ce…	191	PEPKKSRRCVLL	PEPKKSRRCALL
1	CDC42BPA	CCDS1558.1	rs1286539810	227181973	WDP	WDL	-103.246	-53.321	49.925	Not targeted	Not targeted	PASS	E	SUBCELLULAR LOCATION: Cytoplasm {ECO:0000250|UniProtKB:O54874}. Cell projection, lamellipodium {ECO:0000250|UniProtKB:Q3UU96}. Note=Displays a dispersed punctate distribution and concentrates along the cell periphery, especially at the leading edge and cell-cell junction. This concentration is PH-domain dependent. Localizes in the lamellipodium in a FAM89B/LRAP25-dependent manner. {ECO:0000250|Un…	1719	SLESTDRGSWDP	SLESTDRGSWDL
1	CDC42BPA	CCDS1558.1	rs946389435	227181974	WDP	WDA	-103.246	-103.246	0	Not targeted	Not targeted	PASS	E	SUBCELLULAR LOCATION: Cytoplasm {ECO:0000250|UniProtKB:O54874}. Cell projection, lamellipodium {ECO:0000250|UniProtKB:Q3UU96}. Note=Displays a dispersed punctate distribution and concentrates along the cell periphery, especially at the leading edge and cell-cell junction. This concentration is PH-domain dependent. Localizes in the lamellipodium in a FAM89B/LRAP25-dependent manner. {ECO:0000250|Un…	1719	SLESTDRGSWDP	SLESTDRGSWDA
1	CDC42BPA	CCDS1558.1	rs946389435	227181974	WDP	WDA	-103.246	-103.246	0	Not targeted	Not targeted	PASS	G	SUBCELLULAR LOCATION: Cytoplasm {ECO:0000250|UniProtKB:O54874}. Cell projection, lamellipodium {ECO:0000250|UniProtKB:Q3UU96}. Note=Displays a dispersed punctate distribution and concentrates along the cell periphery, especially at the leading edge and cell-cell junction. This concentration is PH-domain dependent. Localizes in the lamellipodium in a FAM89B/LRAP25-dependent manner. {ECO:0000250|Un…	1719	SLESTDRGSWDP	SLESTDRGSWDA
1	CDC42BPA	CCDS1559.1	rs1286539810	227181973	WDP	WDL	-103.246	-53.321	49.925	Not targeted	Not targeted	PASS	E	SUBCELLULAR LOCATION: Cytoplasm {ECO:0000250|UniProtKB:O54874}. Cell projection, lamellipodium {ECO:0000250|UniProtKB:Q3UU96}. Note=Displays a dispersed punctate distribution and concentrates along the cell periphery, especially at the leading edge and cell-cell junction. This concentration is PH-domain dependent. Localizes in the lamellipodium in a FAM89B/LRAP25-dependent manner. {ECO:0000250|Un…	1638	SLESTDRGSWDP	SLESTDRGSWDL
1	CDC42BPA	CCDS1559.1	rs946389435	227181974	WDP	WDA	-103.246	-103.246	0	Not targeted	Not targeted	PASS	E	SUBCELLULAR LOCATION: Cytoplasm {ECO:0000250|UniProtKB:O54874}. Cell projection, lamellipodium {ECO:0000250|UniProtKB:Q3UU96}. Note=Displays a dispersed punctate distribution and concentrates along the cell periphery, especially at the leading edge and cell-cell junction. This concentration is PH-domain dependent. Localizes in the lamellipodium in a FAM89B/LRAP25-dependent manner. {ECO:0000250|Un…	1638	SLESTDRGSWDP	SLESTDRGSWDA
1	CDC42BPA	CCDS1559.1	rs946389435	227181974	WDP	WDA	-103.246	-103.246	0	Not targeted	Not targeted	PASS	G	SUBCELLULAR LOCATION: Cytoplasm {ECO:0000250|UniProtKB:O54874}. Cell projection, lamellipodium {ECO:0000250|UniProtKB:Q3UU96}. Note=Displays a dispersed punctate distribution and concentrates along the cell periphery, especially at the leading edge and cell-cell junction. This concentration is PH-domain dependent. Localizes in the lamellipodium in a FAM89B/LRAP25-dependent manner. {ECO:0000250|Un…	1638	SLESTDRGSWDP	SLESTDRGSWDA
1	CDC42SE1	CCDS981.1	rs770624540	151026732	RGL	SGL	-40.239	-20.096	20.143	Not targeted	Not targeted	PASS	E	SUBCELLULAR LOCATION: Cytoplasm, cytoskeleton. Cell membrane; Lipid-anchor. Note=Recruited to the activated TCR prior actin polymerization.	79	NRDRPWSNSRGL	NRDRPWSNSSGL
1	CDC7	CCDS734.1	rs142401032	91989982	MSL	KSL	-68.697	-52.815	15.882	Not targeted	Not targeted	PASS	E	SUBCELLULAR LOCATION: Nucleus.	574	ALLHPFFKDMSL	ALLHPFFKDKSL
1	CDC7	CCDS734.1	rs142401032	91989982	MSL	TSL	-68.697	-66.096	2.601	Not targeted	Not targeted	PASS	E	SUBCELLULAR LOCATION: Nucleus.	574	ALLHPFFKDMSL	ALLHPFFKDTSL
1	CDC7	CCDS734.1	rs142401032	91989982	MSL	RSL	-68.697	-65.708	2.989	Not targeted	Not targeted	PASS	E	SUBCELLULAR LOCATION: Nucleus.	574	ALLHPFFKDMSL	ALLHPFFKDRSL
1	CDC7	CCDS734.1	rs142401032	91989982	MSL	TSL	-68.697	-66.096	2.601	Not targeted	Not targeted	PASS	G	SUBCELLULAR LOCATION: Nucleus.	574	ALLHPFFKDMSL	ALLHPFFKDTSL
1	CDCA8	CCDS424.1	rs1279936358	38174034	THK	THI	-41.788	-28.362	13.426	Not targeted	Not targeted	PASS	E	SUBCELLULAR LOCATION: Nucleus, nucleolus {ECO:0000269|PubMed:18946085}. Cytoplasm {ECO:0000269|PubMed:18946085}. Cytoplasm, cytoskeleton, spindle {ECO:0000269|PubMed:15561729}. Chromosome, centromere {ECO:0000269|PubMed:20739936}. Note=Localizes on chromosome arms and inner centromeres from prophase through metaphase and then transferring to the spindle midzone and midbody from anaphase through c…	280	LAQICSSIRTHK	LAQICSSIRTHI
1	CDCP2	CCDS588.2	rs1330694023	54605201	PSF	PCF	-63.418	-78.768	-15.35	Not targeted	Not targeted	PASS	E	SUBCELLULAR LOCATION: Secreted {ECO:0000305}.	449	CFHYCRASFPSF	CFHYCRASFPCF
1	CDK18	CCDS1454.1	rs773586784	205500498	SIF	SLF	-59.344	-49.518	9.826	Not targeted	Not targeted	PASS	E		504	PGRGKNRRQSIF	PGRGKNRRQSLF
1	CDK18	CCDS44300.1	rs773586784	205500498	SIF	SLF	-59.344	-49.518	9.826	Not targeted	Not targeted	PASS	E		474	PGRGKNRRQSIF	PGRGKNRRQSLF
1	CDKN2C	CCDS555.1	rs780639510	51439938	NLQ	NLL	-55.628	-19.202	36.426	Not targeted	Not targeted	PASS	E		168	QANGAGGATNLQ	QANGAGGATNLL
1	CELA2A	CCDS157.1	rs1453634849	15798499	ANN	ANK	-25.626	-25.626	0	Not targeted	Not targeted	PASS	E	SUBCELLULAR LOCATION: Secreted.	269	YIDWINSVIANN	YIDWINSVIANK
1	CELA2B	CCDS30605.1	rs767529245	15817800	ANN	ASN	-20.293	-22.943	-2.65	Not targeted	Not targeted	PASS	E	SUBCELLULAR LOCATION: Secreted.	269	YNDWINSVIANN	YNDWINSVIASN
1	CELA3A	CCDS220.1	rs112333950	22338949	ASH	TSH	-77.286	-96.43	-19.144	Not targeted	Not targeted	PASS	E		270	FIDWIEETIASH	FIDWIEETITSH
1	CELA3A	CCDS220.1	rs80099629	22338950	ASH	ESH	-77.286	-95.343	-18.057	Not targeted	Not targeted	PASS	E		270	FIDWIEETIASH	FIDWIEETIESH
1	CELA3A	CCDS220.1	rs80099629	22338950	ASH	ESH	-77.286	-95.343	-18.057	Not targeted	Not targeted	RF	G		270	FIDWIEETIASH	FIDWIEETIESH
1	CELA3A	CCDS220.1	rs1338974892	22338955	ASH	ASY	-77.286	-65.338	11.948	Not targeted	Not targeted	PASS	E		270	FIDWIEETIASH	FIDWIEETIASY
1	CELA3A	CCDS220.1	rs542739354	22338957	ASH	ASQ	-77.286	-77.286	0	Not targeted	Not targeted	PASS	E		270	FIDWIEETIASH	FIDWIEETIASQ
1	CELA3B	CCDS219.1	rs767734311	22315761	ASH	TSH	-77.286	-96.43	-19.144	Not targeted	Not targeted	PASS	E		270	FIDWIEETIASH	FIDWIEETITSH
1	CELA3B	CCDS219.1	rs767734311	22315761	ASH	TSH	-77.286	-96.43	-19.144	Not targeted	Not targeted	RF	G		270	FIDWIEETIASH	FIDWIEETITSH
1	CELA3B	CCDS219.1	rs202129706	22315762	ASH	ESH	-77.286	-95.343	-18.057	Not targeted	Not targeted	PASS	E		270	FIDWIEETIASH	FIDWIEETIESH
1	CELA3B	CCDS219.1	rs202129706	22315762	ASH	ESH	-77.286	-95.343	-18.057	Not targeted	Not targeted	RF	G		270	FIDWIEETIASH	FIDWIEETIESH
1	CELF3	CCDS1002.1	.	151677525	RPY	RSY	-62.092	-49.519	12.573	Not targeted	Not targeted	PASS	E	SUBCELLULAR LOCATION: Nucleus {ECO:0000250}. Cytoplasm {ECO:0000250}.	465	QLKRPKDANRPY	QLKRPKDANRSY
1	CELF3	CCDS1002.1	rs892388655	151677528	RPY	WPY	-62.092	-65.063	-2.971	Not targeted	Not targeted	PASS	E	SUBCELLULAR LOCATION: Nucleus {ECO:0000250}. Cytoplasm {ECO:0000250}.	465	QLKRPKDANRPY	QLKRPKDANWPY
1	CELF3	CCDS1002.1	rs892388655	151677528	RPY	WPY	-62.092	-65.063	-2.971	Not targeted	Not targeted	RF	G	SUBCELLULAR LOCATION: Nucleus {ECO:0000250}. Cytoplasm {ECO:0000250}.	465	QLKRPKDANRPY	QLKRPKDANWPY
1	CELF3	CCDS53367.1	.	151677525	RPY	RSY	-62.092	-49.519	12.573	Not targeted	Not targeted	PASS	E	SUBCELLULAR LOCATION: Nucleus {ECO:0000250}. Cytoplasm {ECO:0000250}.	415	QLKRPKDANRPY	QLKRPKDANRSY
1	CELF3	CCDS53367.1	rs892388655	151677528	RPY	WPY	-62.092	-65.063	-2.971	Not targeted	Not targeted	PASS	E	SUBCELLULAR LOCATION: Nucleus {ECO:0000250}. Cytoplasm {ECO:0000250}.	415	QLKRPKDANRPY	QLKRPKDANWPY
1	CELF3	CCDS53367.1	rs892388655	151677528	RPY	WPY	-62.092	-65.063	-2.971	Not targeted	Not targeted	RF	G	SUBCELLULAR LOCATION: Nucleus {ECO:0000250}. Cytoplasm {ECO:0000250}.	415	QLKRPKDANRPY	QLKRPKDANWPY
1	CELSR2	CCDS796.1	rs1291388409	109816666	FLH	FLY	-94.18	-82.232	11.948	Not targeted	Not targeted	PASS	E	SUBCELLULAR LOCATION: Cell membrane; Multi-pass membrane protein.	2923	SGSEFLFFNFLH	SGSEFLFFNFLY
1	CELSR2	CCDS796.1	rs765854541	109816667	FLH	FLR	-94.18	-94.18	0	Not targeted	Not targeted	PASS	E	SUBCELLULAR LOCATION: Cell membrane; Multi-pass membrane protein.	2923	SGSEFLFFNFLH	SGSEFLFFNFLR
1	CEP104	CCDS30571.1	rs184182963	3731970	AKR	AKH	-25.494	-25.494	0	Not targeted	Not targeted	PASS	E	SUBCELLULAR LOCATION: Cell projection, cilium {ECO:0000269|PubMed:23970417}. Cytoplasm, cytoskeleton, microtubule organizing center, centrosome, centriole {ECO:0000269|PubMed:21399614, ECO:0000269|PubMed:23970417}. Cytoplasm, cytoskeleton, microtubule organizing center, centrosome {ECO:0000269|PubMed:23970417}. Cytoplasm, cytoskeleton, spindle pole. Note=In interphase non-ciliated cells, localize…	925	LSKSSSRTYAKR	LSKSSSRTYAKH
1	CEP104	CCDS30571.1	rs377336810	3731971	AKR	AKC	-25.494	-25.494	0	Not targeted	Not targeted	PASS	E	SUBCELLULAR LOCATION: Cell projection, cilium {ECO:0000269|PubMed:23970417}. Cytoplasm, cytoskeleton, microtubule organizing center, centrosome, centriole {ECO:0000269|PubMed:21399614, ECO:0000269|PubMed:23970417}. Cytoplasm, cytoskeleton, microtubule organizing center, centrosome {ECO:0000269|PubMed:23970417}. Cytoplasm, cytoskeleton, spindle pole. Note=In interphase non-ciliated cells, localize…	925	LSKSSSRTYAKR	LSKSSSRTYAKC
1	CEP104	CCDS30571.1	rs767581799	3731972	AKR	ANR	-25.494	-64.009	-38.515	Not targeted	Not targeted	PASS	E	SUBCELLULAR LOCATION: Cell projection, cilium {ECO:0000269|PubMed:23970417}. Cytoplasm, cytoskeleton, microtubule organizing center, centrosome, centriole {ECO:0000269|PubMed:21399614, ECO:0000269|PubMed:23970417}. Cytoplasm, cytoskeleton, microtubule organizing center, centrosome {ECO:0000269|PubMed:23970417}. Cytoplasm, cytoskeleton, spindle pole. Note=In interphase non-ciliated cells, localize…	925	LSKSSSRTYAKR	LSKSSSRTYANR
1	CEP104	CCDS30571.1	rs199654344	3731977	AKR	TKR	-25.494	-44.807	-19.313	Not targeted	Not targeted	PASS	E	SUBCELLULAR LOCATION: Cell projection, cilium {ECO:0000269|PubMed:23970417}. Cytoplasm, cytoskeleton, microtubule organizing center, centrosome, centriole {ECO:0000269|PubMed:21399614, ECO:0000269|PubMed:23970417}. Cytoplasm, cytoskeleton, microtubule organizing center, centrosome {ECO:0000269|PubMed:23970417}. Cytoplasm, cytoskeleton, spindle pole. Note=In interphase non-ciliated cells, localize…	925	LSKSSSRTYAKR	LSKSSSRTYTKR
1	CEP104	CCDS30571.1	rs199654344	3731977	AKR	TKR	-25.494	-44.807	-19.313	Not targeted	Not targeted	PASS	G	SUBCELLULAR LOCATION: Cell projection, cilium {ECO:0000269|PubMed:23970417}. Cytoplasm, cytoskeleton, microtubule organizing center, centrosome, centriole {ECO:0000269|PubMed:21399614, ECO:0000269|PubMed:23970417}. Cytoplasm, cytoskeleton, microtubule organizing center, centrosome {ECO:0000269|PubMed:23970417}. Cytoplasm, cytoskeleton, spindle pole. Note=In interphase non-ciliated cells, localize…	925	LSKSSSRTYAKR	LSKSSSRTYTKR
1	CEP170	CCDS44337.1	rs1228707878	243289757	VQE	VHE	-56.778	-52.095	4.683	Not targeted	Not targeted	PASS	E	SUBCELLULAR LOCATION: Cytoplasm, cytoskeleton, microtubule organizing center, centrosome, centriole {ECO:0000269|PubMed:15616186, ECO:0000269|PubMed:23386061}. Cytoplasm, cytoskeleton, spindle {ECO:0000269|PubMed:15616186}. Note=Associated with the mature mother centriole. Associated with spindle microtubules during mitosis. Localizes to the distal appendage region of the centriole. {ECO:0000269|…	1486	PDGEEEDVTVQE	PDGEEEDVTVHE
1	CEP170	CCDS44338.1	rs1228707878	243289757	VQE	VHE	-56.778	-52.095	4.683	Not targeted	Not targeted	PASS	E	SUBCELLULAR LOCATION: Cytoplasm, cytoskeleton, microtubule organizing center, centrosome, centriole {ECO:0000269|PubMed:15616186, ECO:0000269|PubMed:23386061}. Cytoplasm, cytoskeleton, spindle {ECO:0000269|PubMed:15616186}. Note=Associated with the mature mother centriole. Associated with spindle microtubules during mitosis. Localizes to the distal appendage region of the centriole. {ECO:0000269|…	1460	PDGEEEDVTVQE	PDGEEEDVTVHE
1	CEP170	CCDS44339.1	rs1228707878	243289757	VQE	VHE	-56.778	-52.095	4.683	Not targeted	Not targeted	PASS	E	SUBCELLULAR LOCATION: Cytoplasm, cytoskeleton, microtubule organizing center, centrosome, centriole {ECO:0000269|PubMed:15616186, ECO:0000269|PubMed:23386061}. Cytoplasm, cytoskeleton, spindle {ECO:0000269|PubMed:15616186}. Note=Associated with the mature mother centriole. Associated with spindle microtubules during mitosis. Localizes to the distal appendage region of the centriole. {ECO:0000269|…	1584	PDGEEEDVTVQE	PDGEEEDVTVHE
1	CEP350	CCDS1336.1	rs752052995	180080288	LLV	LFV	-85.583	-94.989	-9.406	Not targeted	Not targeted	PASS	E	SUBCELLULAR LOCATION: Cytoplasm, cytoskeleton, microtubule organizing center, centrosome {ECO:0000269|PubMed:14654843, ECO:0000269|PubMed:16314388, ECO:0000269|PubMed:19052644, ECO:0000269|PubMed:28659385}. Cytoplasm, cytoskeleton, spindle {ECO:0000269|PubMed:16314388}. Nucleus {ECO:0000269|PubMed:15615782}. Cytoplasm, cytoskeleton, microtubule organizing center, centrosome, centriole {ECO:000026…	3117	QISEKQGRMLLV	QISEKQGRMLFV
1	CEP350	CCDS1336.1	rs924804172	180080291	LLV	LLL	-85.583	-44.911	40.672	Not targeted	Not targeted	PASS	E	SUBCELLULAR LOCATION: Cytoplasm, cytoskeleton, microtubule organizing center, centrosome {ECO:0000269|PubMed:14654843, ECO:0000269|PubMed:16314388, ECO:0000269|PubMed:19052644, ECO:0000269|PubMed:28659385}. Cytoplasm, cytoskeleton, spindle {ECO:0000269|PubMed:16314388}. Nucleus {ECO:0000269|PubMed:15615782}. Cytoplasm, cytoskeleton, microtubule organizing center, centrosome, centriole {ECO:000026…	3117	QISEKQGRMLLV	QISEKQGRMLLL
1	CEPT1	CCDS830.1	rs1321594185	111726921	NHH	HHH	-58.724	-58.047	0.677	Not targeted	Not targeted	PASS	E	SUBCELLULAR LOCATION: Endoplasmic reticulum membrane {ECO:0000269|PubMed:12221122}; Multi-pass membrane protein {ECO:0000269|PubMed:12221122}. Nucleus membrane {ECO:0000269|PubMed:12221122}; Multi-pass membrane protein {ECO:0000269|PubMed:12221122}.	416	RIKVSTAHSNHH	RIKVSTAHSHHH
1	CERS2	CCDS973.1	rs757767614	150938634	KND	RND	-43.264	-54.175	-10.911	Not targeted	Not targeted	PASS	E	SUBCELLULAR LOCATION: Nucleus membrane {ECO:0000255|PROSITE-ProRule:PRU00108}; Multi-pass membrane protein {ECO:0000305}. Endoplasmic reticulum membrane {ECO:0000250}; Multi-pass membrane protein {ECO:0000250}.	380	HPILNNNHRKND	HPILNNNHRRND
1	CFH	CCDS53452.1	rs1286495802	196670453	FTL	FAL	-31.335	-23.291	8.044	Not targeted	Not targeted	PASS	E	SUBCELLULAR LOCATION: Secreted.	449	PTPRCIRVSFTL	PTPRCIRVSFAL
1	CFH	CCDS53452.1	rs758778640	196670456	FTL	FTF	-31.335	-39.857	-8.522	Not targeted	Not targeted	PASS	E	SUBCELLULAR LOCATION: Secreted.	449	PTPRCIRVSFTL	PTPRCIRVSFTF
1	CFHR1	CCDS1386.1	rs753353586	196801118	AKR	TKR	-24.562	-43.759	-19.197	Not targeted	Not targeted	PASS	E	SUBCELLULAR LOCATION: Secreted.	330	DGKLEYPTCAKR	DGKLEYPTCTKR
1	CFHR1	CCDS1386.1	rs754424950	196801122	AKR	AIR	-24.562	-81.737	-57.175	Not targeted	Not targeted	PASS	E	SUBCELLULAR LOCATION: Secreted.	330	DGKLEYPTCAKR	DGKLEYPTCAIR
1	CFHR2	CCDS30959.1	rs753517273	196928202	EEK	EKK	-105.463	-44.474	60.989	Not targeted	Not targeted	PASS	E	SUBCELLULAR LOCATION: Secreted.	270	NGKLVYPSCEEK	NGKLVYPSCEKK
1	CFHR3	CCDS30958.1	rs201760263	196762636	RCE	RFE	-90.062	-91.119	-1.057	Not targeted	Not targeted	PASS	E	SUBCELLULAR LOCATION: Secreted.	330	CREGIVEYPRCE	CREGIVEYPRFE
1	CFHR3	CCDS30958.1	rs372994316	196762638	RCE	RCK	-90.062	-90.062	0	Not targeted	Not targeted	PASS	E	SUBCELLULAR LOCATION: Secreted.	330	CREGIVEYPRCE	CREGIVEYPRCK
1	CFHR3	CCDS30958.1	rs372994316	196762638	RCE	RCK	-90.062	-90.062	0	Not targeted	Not targeted	PASS	G	SUBCELLULAR LOCATION: Secreted.	330	CREGIVEYPRCE	CREGIVEYPRCK
1	CFHR3	CCDS53453.1	rs201760263	196762636	RCE	RFE	-90.062	-91.119	-1.057	Not targeted	Not targeted	PASS	E	SUBCELLULAR LOCATION: Secreted.	269	CREGIVEYPRCE	CREGIVEYPRFE
1	CFHR3	CCDS53453.1	rs372994316	196762638	RCE	RCK	-90.062	-90.062	0	Not targeted	Not targeted	PASS	E	SUBCELLULAR LOCATION: Secreted.	269	CREGIVEYPRCE	CREGIVEYPRCK
1	CFHR3	CCDS53453.1	rs372994316	196762638	RCE	RCK	-90.062	-90.062	0	Not targeted	Not targeted	PASS	G	SUBCELLULAR LOCATION: Secreted.	269	CREGIVEYPRCE	CREGIVEYPRCK
1	CFHR4	CCDS41451.1	rs189225757	196887531	RCE	RCK	-90.062	-90.062	0	Not targeted	Not targeted	PASS	E	SUBCELLULAR LOCATION: Secreted.	331	CREGIVEYPRCE	CREGIVEYPRCK
1	CFHR4	CCDS55671.1	rs189225757	196887531	RCE	RCK	-90.062	-90.062	0	Not targeted	Not targeted	PASS	E	SUBCELLULAR LOCATION: Secreted.	577	CREGIVEYPRCE	CREGIVEYPRCK
1	CFHR5	CCDS1387.1	rs915090892	196977802	ICE	VCE	-94.427	-94.023	0.404	Not targeted	Not targeted	PASS	E	SUBCELLULAR LOCATION: Secreted.	569	CQEGKFEYPICE	CQEGKFEYPVCE
1	CFHR5	CCDS1387.1	rs769572476	196977804	ICE	MCE	-94.427	-95.86	-1.433	Not targeted	Not targeted	PASS	E	SUBCELLULAR LOCATION: Secreted.	569	CQEGKFEYPICE	CQEGKFEYPMCE
1	CFHR5	CCDS1387.1	rs967848097	196977805	ICE	IRE	-94.427	-40.331	54.096	Not targeted	Not targeted	PASS	E	SUBCELLULAR LOCATION: Secreted.	569	CQEGKFEYPICE	CQEGKFEYPIRE
1	CFHR5	CCDS1387.1	rs967848097	196977805	ICE	IRE	-94.427	-40.331	54.096	Not targeted	Not targeted	PASS	G	SUBCELLULAR LOCATION: Secreted.	569	CQEGKFEYPICE	CQEGKFEYPIRE
1	CGN	CCDS999.1	rs372434941	151509812	SSC	NSC	-58.177	-65.868	-7.691	Not targeted	Not targeted	PASS	E		1203	LLTESNLQTSSC	LLTESNLQTNSC
1	CGN	CCDS999.1	rs754191117	151509815	SSC	SCC	-58.177	-72.917	-14.74	Not targeted	Not targeted	PASS	E		1203	LLTESNLQTSSC	LLTESNLQTSCC
1	CGN	CCDS999.1	rs757669326	151509818	SSC	SSS	-58.177	-58.177	0	Not targeted	Not targeted	PASS	E		1203	LLTESNLQTSSC	LLTESNLQTSSS
1	CHD1L	CCDS927.1	rs201349327	146767182	LVP	LMP	-85.93	-83.468	2.462	Not targeted	Not targeted	PASS	E	SUBCELLULAR LOCATION: Nucleus {ECO:0000269|PubMed:19661379}. Note=Localizes at sites of DNA damage. Probably recruited to DNA damage sites by PARylated PARP1.	897	QSSSSSSRQLVP	QSSSSSSRQLMP
1	CHD1L	CCDS927.1	rs201349327	146767182	LVP	LLP	-85.93	-84.682	1.248	Not targeted	Not targeted	PASS	E	SUBCELLULAR LOCATION: Nucleus {ECO:0000269|PubMed:19661379}. Note=Localizes at sites of DNA damage. Probably recruited to DNA damage sites by PARylated PARP1.	897	QSSSSSSRQLVP	QSSSSSSRQLLP
1	CHD1L	CCDS927.1	rs201349327	146767182	LVP	LMP	-85.93	-83.468	2.462	Not targeted	Not targeted	PASS	G	SUBCELLULAR LOCATION: Nucleus {ECO:0000269|PubMed:19661379}. Note=Localizes at sites of DNA damage. Probably recruited to DNA damage sites by PARylated PARP1.	897	QSSSSSSRQLVP	QSSSSSSRQLMP
1	CHD1L	CCDS927.1	rs782092066	146767186	LVP	LVR	-85.93	-85.93	0	Not targeted	Not targeted	PASS	E	SUBCELLULAR LOCATION: Nucleus {ECO:0000269|PubMed:19661379}. Note=Localizes at sites of DNA damage. Probably recruited to DNA damage sites by PARylated PARP1.	897	QSSSSSSRQLVP	QSSSSSSRQLVR
1	CHD1L	CCDS58021.1	rs201349327	146767182	LVP	LMP	-85.93	-83.468	2.462	Not targeted	Not targeted	PASS	E	SUBCELLULAR LOCATION: Nucleus {ECO:0000269|PubMed:19661379}. Note=Localizes at sites of DNA damage. Probably recruited to DNA damage sites by PARylated PARP1.	693	QSSSSSSRQLVP	QSSSSSSRQLMP
1	CHD1L	CCDS58021.1	rs201349327	146767182	LVP	LLP	-85.93	-84.682	1.248	Not targeted	Not targeted	PASS	E	SUBCELLULAR LOCATION: Nucleus {ECO:0000269|PubMed:19661379}. Note=Localizes at sites of DNA damage. Probably recruited to DNA damage sites by PARylated PARP1.	693	QSSSSSSRQLVP	QSSSSSSRQLLP
1	CHD1L	CCDS58021.1	rs201349327	146767182	LVP	LMP	-85.93	-83.468	2.462	Not targeted	Not targeted	PASS	G	SUBCELLULAR LOCATION: Nucleus {ECO:0000269|PubMed:19661379}. Note=Localizes at sites of DNA damage. Probably recruited to DNA damage sites by PARylated PARP1.	693	QSSSSSSRQLVP	QSSSSSSRQLMP
1	CHD1L	CCDS58021.1	rs782092066	146767186	LVP	LVR	-85.93	-85.93	0	Not targeted	Not targeted	PASS	E	SUBCELLULAR LOCATION: Nucleus {ECO:0000269|PubMed:19661379}. Note=Localizes at sites of DNA damage. Probably recruited to DNA damage sites by PARylated PARP1.	693	QSSSSSSRQLVP	QSSSSSSRQLVR
1	CHD1L	CCDS58022.1	rs201349327	146767182	LVP	LMP	-85.93	-83.468	2.462	Not targeted	Not targeted	PASS	E	SUBCELLULAR LOCATION: Nucleus {ECO:0000269|PubMed:19661379}. Note=Localizes at sites of DNA damage. Probably recruited to DNA damage sites by PARylated PARP1.	616	QSSSSSSRQLVP	QSSSSSSRQLMP
1	CHD1L	CCDS58022.1	rs201349327	146767182	LVP	LLP	-85.93	-84.682	1.248	Not targeted	Not targeted	PASS	E	SUBCELLULAR LOCATION: Nucleus {ECO:0000269|PubMed:19661379}. Note=Localizes at sites of DNA damage. Probably recruited to DNA damage sites by PARylated PARP1.	616	QSSSSSSRQLVP	QSSSSSSRQLLP
1	CHD1L	CCDS58022.1	rs201349327	146767182	LVP	LMP	-85.93	-83.468	2.462	Not targeted	Not targeted	PASS	G	SUBCELLULAR LOCATION: Nucleus {ECO:0000269|PubMed:19661379}. Note=Localizes at sites of DNA damage. Probably recruited to DNA damage sites by PARylated PARP1.	616	QSSSSSSRQLVP	QSSSSSSRQLMP
1	CHD1L	CCDS58022.1	rs782092066	146767186	LVP	LVR	-85.93	-85.93	0	Not targeted	Not targeted	PASS	E	SUBCELLULAR LOCATION: Nucleus {ECO:0000269|PubMed:19661379}. Note=Localizes at sites of DNA damage. Probably recruited to DNA damage sites by PARylated PARP1.	616	QSSSSSSRQLVP	QSSSSSSRQLVR
1	CHD5	CCDS57.1	rs767845383	6166343	TDI	TDM	-81.711	-58.634	23.077	Not targeted	Not targeted	PASS	E	SUBCELLULAR LOCATION: Nucleus {ECO:0000269|PubMed:21931736, ECO:0000269|PubMed:23948251}. Note=Associates with heterochromatin. {ECO:0000250}.	1954	NQMPLGPYVTDI	NQMPLGPYVTDM
1	CHD5	CCDS57.1	rs560129253	6166344	TDI	TDT	-81.711	-95.137	-13.426	Not targeted	Not targeted	PASS	E	SUBCELLULAR LOCATION: Nucleus {ECO:0000269|PubMed:21931736, ECO:0000269|PubMed:23948251}. Note=Associates with heterochromatin. {ECO:0000250}.	1954	NQMPLGPYVTDI	NQMPLGPYVTDT
1	CHD5	CCDS57.1	rs1444606812	6166345	TDI	TDV	-81.711	-83.883	-2.172	Not targeted	Not targeted	PASS	G	SUBCELLULAR LOCATION: Nucleus {ECO:0000269|PubMed:21931736, ECO:0000269|PubMed:23948251}. Note=Associates with heterochromatin. {ECO:0000250}.	1954	NQMPLGPYVTDI	NQMPLGPYVTDV
1	CHD5	CCDS57.1	rs1211684632	6166347	TDI	TGI	-81.711	-74.588	7.123	Not targeted	Not targeted	PASS	G	SUBCELLULAR LOCATION: Nucleus {ECO:0000269|PubMed:21931736, ECO:0000269|PubMed:23948251}. Note=Associates with heterochromatin. {ECO:0000250}.	1954	NQMPLGPYVTDI	NQMPLGPYVTGI
1	CHD5	CCDS57.1	rs773165192	6166455	TDI	TNI	-81.711	-59.621	22.09	Not targeted	Not targeted	RF	E	SUBCELLULAR LOCATION: Nucleus {ECO:0000269|PubMed:21931736, ECO:0000269|PubMed:23948251}. Note=Associates with heterochromatin. {ECO:0000250}.	1954	NQMPLGPYVTDI	NQMPLGPYVTNI
1	CHI3L1	CCDS1435.1	rs761469662	203148577	AAT	AAM	-50.356	-22.353	28.003	Not targeted	Not targeted	PASS	E	SUBCELLULAR LOCATION: Secreted, extracellular space {ECO:0000269|PubMed:9492324}. Cytoplasm {ECO:0000250}. Cytoplasm, perinuclear region {ECO:0000250}. Endoplasmic reticulum {ECO:0000250}.	383	LTNAIKDALAAT	LTNAIKDALAAM
1	CHI3L1	CCDS1435.1	rs761469662	203148577	AAT	AAR	-50.356	-50.356	0	Not targeted	Not targeted	AC0	E	SUBCELLULAR LOCATION: Secreted, extracellular space {ECO:0000269|PubMed:9492324}. Cytoplasm {ECO:0000250}. Cytoplasm, perinuclear region {ECO:0000250}. Endoplasmic reticulum {ECO:0000250}.	383	LTNAIKDALAAT	LTNAIKDALAAR
1	CHI3L1	CCDS1435.1	rs761469662	203148577	AAT	AAM	-50.356	-22.353	28.003	Not targeted	Not targeted	PASS	G	SUBCELLULAR LOCATION: Secreted, extracellular space {ECO:0000269|PubMed:9492324}. Cytoplasm {ECO:0000250}. Cytoplasm, perinuclear region {ECO:0000250}. Endoplasmic reticulum {ECO:0000250}.	383	LTNAIKDALAAT	LTNAIKDALAAM
1	CHI3L1	CCDS1435.1	rs145648214	203148581	AAT	AST	-50.356	-43.029	7.327	Not targeted	Not targeted	PASS	E	SUBCELLULAR LOCATION: Secreted, extracellular space {ECO:0000269|PubMed:9492324}. Cytoplasm {ECO:0000250}. Cytoplasm, perinuclear region {ECO:0000250}. Endoplasmic reticulum {ECO:0000250}.	383	LTNAIKDALAAT	LTNAIKDALAST
1	CHI3L1	CCDS1435.1	rs145648214	203148581	AAT	ATT	-50.356	-58.572	-8.216	Not targeted	Not targeted	AC0	E	SUBCELLULAR LOCATION: Secreted, extracellular space {ECO:0000269|PubMed:9492324}. Cytoplasm {ECO:0000250}. Cytoplasm, perinuclear region {ECO:0000250}. Endoplasmic reticulum {ECO:0000250}.	383	LTNAIKDALAAT	LTNAIKDALATT
1	CHI3L1	CCDS1435.1	rs145648214	203148581	AAT	AST	-50.356	-43.029	7.327	Not targeted	Not targeted	PASS	G	SUBCELLULAR LOCATION: Secreted, extracellular space {ECO:0000269|PubMed:9492324}. Cytoplasm {ECO:0000250}. Cytoplasm, perinuclear region {ECO:0000250}. Endoplasmic reticulum {ECO:0000250}.	383	LTNAIKDALAAT	LTNAIKDALAST
1	CHI3L2	CCDS30802.1	rs770196979	111784975	GSL	RSL	-19.821	-30.427	-10.606	Not targeted	Not targeted	PASS	E	SUBCELLULAR LOCATION: Secreted {ECO:0000305}.	390	LVQAVKRSLGSL	LVQAVKRSLRSL
1	CHI3L2	CCDS30802.1	rs775656807	111784976	GSL	VSL	-19.821	-33.405	-13.584	Not targeted	Not targeted	PASS	E	SUBCELLULAR LOCATION: Secreted {ECO:0000305}.	390	LVQAVKRSLGSL	LVQAVKRSLVSL
1	CHI3L2	CCDS30802.1	rs775656807	111784976	GSL	VSL	-19.821	-33.405	-13.584	Not targeted	Not targeted	PASS	G	SUBCELLULAR LOCATION: Secreted {ECO:0000305}.	390	LVQAVKRSLGSL	LVQAVKRSLVSL
1	CHI3L2	CCDS30803.1	rs770196979	111784975	GSL	RSL	-19.821	-30.427	-10.606	Not targeted	Not targeted	PASS	E	SUBCELLULAR LOCATION: Secreted {ECO:0000305}.	380	LVQAVKRSLGSL	LVQAVKRSLRSL
1	CHI3L2	CCDS30803.1	rs775656807	111784976	GSL	VSL	-19.821	-33.405	-13.584	Not targeted	Not targeted	PASS	E	SUBCELLULAR LOCATION: Secreted {ECO:0000305}.	380	LVQAVKRSLGSL	LVQAVKRSLVSL
1	CHI3L2	CCDS30803.1	rs775656807	111784976	GSL	VSL	-19.821	-33.405	-13.584	Not targeted	Not targeted	PASS	G	SUBCELLULAR LOCATION: Secreted {ECO:0000305}.	380	LVQAVKRSLGSL	LVQAVKRSLVSL
1	CHI3L2	CCDS41367.1	rs770196979	111784975	GSL	RSL	-19.821	-30.427	-10.606	Not targeted	Not targeted	PASS	E	SUBCELLULAR LOCATION: Secreted {ECO:0000305}.	311	LVQAVKRSLGSL	LVQAVKRSLRSL
1	CHI3L2	CCDS41367.1	rs775656807	111784976	GSL	VSL	-19.821	-33.405	-13.584	Not targeted	Not targeted	PASS	E	SUBCELLULAR LOCATION: Secreted {ECO:0000305}.	311	LVQAVKRSLGSL	LVQAVKRSLVSL
1	CHI3L2	CCDS41367.1	rs775656807	111784976	GSL	VSL	-19.821	-33.405	-13.584	Not targeted	Not targeted	PASS	G	SUBCELLULAR LOCATION: Secreted {ECO:0000305}.	311	LVQAVKRSLGSL	LVQAVKRSLVSL
1	CHIA	CCDS832.1	rs1470713121	111863080	NWA	NRA	-88.167	-33.752	54.415	Not targeted	Not targeted	PASS	E	SUBCELLULAR LOCATION: Isoform 1: Secreted. Note=Secretion depends on EGFR activity.; SUBCELLULAR LOCATION: Isoform 2: Cytoplasm.; SUBCELLULAR LOCATION: Isoform 3: Cytoplasm.	368	VFDTSCDCCNWA	VFDTSCDCCNRA
1	CHIA	CCDS832.1	rs146040153	111863083	NWA	NWT	-88.167	-88.167	0	Not targeted	Not targeted	PASS	E	SUBCELLULAR LOCATION: Isoform 1: Secreted. Note=Secretion depends on EGFR activity.; SUBCELLULAR LOCATION: Isoform 2: Cytoplasm.; SUBCELLULAR LOCATION: Isoform 3: Cytoplasm.	368	VFDTSCDCCNWA	VFDTSCDCCNWT
1	CHIA	CCDS832.1	rs146040153	111863083	NWA	NWT	-88.167	-88.167	0	Not targeted	Not targeted	PASS	G	SUBCELLULAR LOCATION: Isoform 1: Secreted. Note=Secretion depends on EGFR activity.; SUBCELLULAR LOCATION: Isoform 2: Cytoplasm.; SUBCELLULAR LOCATION: Isoform 3: Cytoplasm.	368	VFDTSCDCCNWA	VFDTSCDCCNWT
1	CHIA	CCDS41368.1	rs1470713121	111863080	NWA	NRA	-88.167	-33.752	54.415	Not targeted	Not targeted	PASS	E	SUBCELLULAR LOCATION: Isoform 1: Secreted. Note=Secretion depends on EGFR activity.; SUBCELLULAR LOCATION: Isoform 2: Cytoplasm.; SUBCELLULAR LOCATION: Isoform 3: Cytoplasm.	476	VFDTSCDCCNWA	VFDTSCDCCNRA
1	CHIA	CCDS41368.1	rs146040153	111863083	NWA	NWT	-88.167	-88.167	0	Not targeted	Not targeted	PASS	E	SUBCELLULAR LOCATION: Isoform 1: Secreted. Note=Secretion depends on EGFR activity.; SUBCELLULAR LOCATION: Isoform 2: Cytoplasm.; SUBCELLULAR LOCATION: Isoform 3: Cytoplasm.	476	VFDTSCDCCNWA	VFDTSCDCCNWT
1	CHIA	CCDS41368.1	rs146040153	111863083	NWA	NWT	-88.167	-88.167	0	Not targeted	Not targeted	PASS	G	SUBCELLULAR LOCATION: Isoform 1: Secreted. Note=Secretion depends on EGFR activity.; SUBCELLULAR LOCATION: Isoform 2: Cytoplasm.; SUBCELLULAR LOCATION: Isoform 3: Cytoplasm.	476	VFDTSCDCCNWA	VFDTSCDCCNWT
1	CHIA	CCDS58017.1	rs1470713121	111863080	NWA	NRA	-88.167	-33.752	54.415	Not targeted	Not targeted	PASS	E	SUBCELLULAR LOCATION: Isoform 1: Secreted. Note=Secretion depends on EGFR activity.; SUBCELLULAR LOCATION: Isoform 2: Cytoplasm.; SUBCELLULAR LOCATION: Isoform 3: Cytoplasm.	315	VFDTSCDCCNWA	VFDTSCDCCNRA
1	CHIA	CCDS58017.1	rs146040153	111863083	NWA	NWT	-88.167	-88.167	0	Not targeted	Not targeted	PASS	E	SUBCELLULAR LOCATION: Isoform 1: Secreted. Note=Secretion depends on EGFR activity.; SUBCELLULAR LOCATION: Isoform 2: Cytoplasm.; SUBCELLULAR LOCATION: Isoform 3: Cytoplasm.	315	VFDTSCDCCNWA	VFDTSCDCCNWT
1	CHIA	CCDS58017.1	rs146040153	111863083	NWA	NWT	-88.167	-88.167	0	Not targeted	Not targeted	PASS	G	SUBCELLULAR LOCATION: Isoform 1: Secreted. Note=Secretion depends on EGFR activity.; SUBCELLULAR LOCATION: Isoform 2: Cytoplasm.; SUBCELLULAR LOCATION: Isoform 3: Cytoplasm.	315	VFDTSCDCCNWA	VFDTSCDCCNWT
1	CHIT1	CCDS1436.1	rs772606932	203186028	TWN	AWN	-100.027	-84.367	15.66	Not targeted	Not targeted	PASS	E	SUBCELLULAR LOCATION: Secreted. Lysosome. Note=A small proportion is lysosomal.	466	VFSNSCKCCTWN	VFSNSCKCCAWN
1	CHIT1	CCDS58057.1	rs772606932	203186028	TWN	AWN	-100.027	-84.367	15.66	Not targeted	Not targeted	PASS	E	SUBCELLULAR LOCATION: Secreted. Lysosome. Note=A small proportion is lysosomal.	447	VFSNSCKCCTWN	VFSNSCKCCAWN
1	CHML	CCDS31073.1	rs755604697	241797109	LQN	FQN	-82.498	-75.397	7.101	Not targeted	Not targeted	PASS	E	SUBCELLULAR LOCATION: Cytoplasm, cytosol {ECO:0000269|PubMed:12356470}.	656	KNLESPEKHLQN	KNLESPEKHFQN
1	CHRM3	CCDS1616.1	rs201512973	240072517	QAL	QDL	-40.21	-49.291	-9.081	Not targeted	Not targeted	PASS	E	SUBCELLULAR LOCATION: Cell membrane; Multi-pass membrane protein. Cell junction, synapse, postsynaptic cell membrane; Multi-pass membrane protein. Basolateral cell membrane; Multi-pass membrane protein.	590	VIFHKRAPEQAL	VIFHKRAPEQDL
1	CHRM3	CCDS1616.1	rs201512973	240072517	QAL	QDL	-40.21	-49.291	-9.081	Not targeted	Not targeted	PASS	G	SUBCELLULAR LOCATION: Cell membrane; Multi-pass membrane protein. Cell junction, synapse, postsynaptic cell membrane; Multi-pass membrane protein. Basolateral cell membrane; Multi-pass membrane protein.	590	VIFHKRAPEQAL	VIFHKRAPEQDL
1	CHRNB2	CCDS1070.1	rs1355061956	154548398	SSK	NSK	-35.742	-43.248	-7.506	Not targeted	Not targeted	PASS	E	SUBCELLULAR LOCATION: Cell junction, synapse, postsynaptic cell membrane; Multi-pass membrane protein. Cell membrane; Multi-pass membrane protein.	502	FLHSDHSAPSSK	FLHSDHSAPNSK
1	CHTOP	CCDS1048.1	rs200809784	153617737	TND	TDD	-71.493	-85.941	-14.448	Not targeted	Not targeted	PASS	E	SUBCELLULAR LOCATION: Nucleus {ECO:0000269|PubMed:19254951}. Nucleus, nucleolus {ECO:0000269|PubMed:19254951}. Nucleus, nucleoplasm {ECO:0000269|PubMed:23826332}. Nucleus speckle {ECO:0000269|PubMed:23299939, ECO:0000269|PubMed:23826332}. Note=Mostly associated with facultative heterochromatin (By similarity). Localizes to regions surrounding nuclear speckles known as perispeckles in which TREX c…	248	AYMAQTDPETND	AYMAQTDPETDD
1	CHTOP	CCDS1048.1	rs200809784	153617737	TND	TDD	-71.493	-85.941	-14.448	Not targeted	Not targeted	PASS	G	SUBCELLULAR LOCATION: Nucleus {ECO:0000269|PubMed:19254951}. Nucleus, nucleolus {ECO:0000269|PubMed:19254951}. Nucleus, nucleoplasm {ECO:0000269|PubMed:23826332}. Nucleus speckle {ECO:0000269|PubMed:23299939, ECO:0000269|PubMed:23826332}. Note=Mostly associated with facultative heterochromatin (By similarity). Localizes to regions surrounding nuclear speckles known as perispeckles in which TREX c…	248	AYMAQTDPETND	AYMAQTDPETDD
1	CHTOP	CCDS1048.1	rs762442469	153617738	TND	TSD	-71.493	-73.369	-1.876	Not targeted	Not targeted	PASS	E	SUBCELLULAR LOCATION: Nucleus {ECO:0000269|PubMed:19254951}. Nucleus, nucleolus {ECO:0000269|PubMed:19254951}. Nucleus, nucleoplasm {ECO:0000269|PubMed:23826332}. Nucleus speckle {ECO:0000269|PubMed:23299939, ECO:0000269|PubMed:23826332}. Note=Mostly associated with facultative heterochromatin (By similarity). Localizes to regions surrounding nuclear speckles known as perispeckles in which TREX c…	248	AYMAQTDPETND	AYMAQTDPETSD
1	CHTOP	CCDS1048.1	rs762442469	153617738	TND	TSD	-71.493	-73.369	-1.876	Not targeted	Not targeted	RF	G	SUBCELLULAR LOCATION: Nucleus {ECO:0000269|PubMed:19254951}. Nucleus, nucleolus {ECO:0000269|PubMed:19254951}. Nucleus, nucleoplasm {ECO:0000269|PubMed:23826332}. Nucleus speckle {ECO:0000269|PubMed:23299939, ECO:0000269|PubMed:23826332}. Note=Mostly associated with facultative heterochromatin (By similarity). Localizes to regions surrounding nuclear speckles known as perispeckles in which TREX c…	248	AYMAQTDPETND	AYMAQTDPETSD
1	CIART	CCDS949.1	.	150259356	LNL	PNL	-46.84	-24.812	22.028	Not targeted	Not targeted	PASS	E	SUBCELLULAR LOCATION: Nucleus {ECO:0000250}. Nucleus, PML body {ECO:0000250}. Note=Co-localizes with the CLOCK-ARNTL/BMAL1 heterodimer in the PML body. {ECO:0000250}.	385	PPVAADAHLLNL	PPVAADAHLPNL
1	CIART	CCDS949.1	.	150259358	LNL	LHL	-46.84	-46.636	0.204	Not targeted	Not targeted	PASS	E	SUBCELLULAR LOCATION: Nucleus {ECO:0000250}. Nucleus, PML body {ECO:0000250}. Note=Co-localizes with the CLOCK-ARNTL/BMAL1 heterodimer in the PML body. {ECO:0000250}.	385	PPVAADAHLLNL	PPVAADAHLLHL
1	CIART	CCDS949.1	rs782472189	150259359	LNL	LSL	-46.84	-49.386	-2.546	Not targeted	Not targeted	PASS	E	SUBCELLULAR LOCATION: Nucleus {ECO:0000250}. Nucleus, PML body {ECO:0000250}. Note=Co-localizes with the CLOCK-ARNTL/BMAL1 heterodimer in the PML body. {ECO:0000250}.	385	PPVAADAHLLNL	PPVAADAHLLSL
1	CIART	CCDS949.1	rs782614903	150259361	LNL	LNI	-46.84	-85.34	-38.5	Not targeted	Not targeted	RF	E	SUBCELLULAR LOCATION: Nucleus {ECO:0000250}. Nucleus, PML body {ECO:0000250}. Note=Co-localizes with the CLOCK-ARNTL/BMAL1 heterodimer in the PML body. {ECO:0000250}.	385	PPVAADAHLLNL	PPVAADAHLLNI
1	CITED4	CCDS458.1	rs577175677	41327256	VSC	MSC	-73.719	-74.635	-0.916	Not targeted	Not targeted	PASS	E	SUBCELLULAR LOCATION: Nucleus {ECO:0000269|PubMed:11744733, ECO:0000269|PubMed:15342390}. Cytoplasm {ECO:0000269|PubMed:11744733, ECO:0000269|PubMed:15342390}.	184	LGSAPPAGSVSC	LGSAPPAGSMSC
1	CKS1B	CCDS1077.1	rs760739191	154951243	PKK	QKK	-18.418	-33.885	-15.467	Not targeted	Not targeted	AC0;RF	E		79	LFRRPLPKKPKK	LFRRPLPKKQKK
1	CLCA1	CCDS709.1	.	86965722	SIA	SMA	-82.798	-71.12	11.678	Not targeted	Not targeted	AC0;RF	E	SUBCELLULAR LOCATION: Secreted, extracellular space {ECO:0000269|PubMed:15919655}. Cell membrane {ECO:0000269|PubMed:15919655}; Peripheral membrane protein {ECO:0000269|PubMed:15919655}; Extracellular side {ECO:0000269|PubMed:15919655}. Note=Protein that remains attached to the plasma membrane appeared to be predominantly localized to microvilli.	914	WKWIGELQLSIA	WKWIGELQLSMA
1	CLCA1	CCDS709.1	rs756277531	86965724	SIA	SIV	-82.798	-69.543	13.255	Not targeted	Not targeted	PASS	E	SUBCELLULAR LOCATION: Secreted, extracellular space {ECO:0000269|PubMed:15919655}. Cell membrane {ECO:0000269|PubMed:15919655}; Peripheral membrane protein {ECO:0000269|PubMed:15919655}; Extracellular side {ECO:0000269|PubMed:15919655}. Note=Protein that remains attached to the plasma membrane appeared to be predominantly localized to microvilli.	914	WKWIGELQLSIA	WKWIGELQLSIV
1	CLCA4	CCDS41355.1	rs755368915	87046018	TTI	ITI	-108.693	-113.629	-4.936	Not targeted	Not targeted	PASS	E	SUBCELLULAR LOCATION: Cell membrane {ECO:0000250}; Single-pass membrane protein {ECO:0000250}. Apical cell membrane {ECO:0000250}. Secreted {ECO:0000250}. Note=The C-terminus 30 kDa form is anchored to the membrane. The N-terminus 110 kDa form is released from the membrane triggered by an unknown stimulus. {ECO:0000250}.	919	VVIVNFILSTTI	VVIVNFILSITI
1	CLCA4	CCDS41355.1	rs1261704636	87046020	TTI	TAI	-108.693	-102.794	5.899	Not targeted	Not targeted	PASS	E	SUBCELLULAR LOCATION: Cell membrane {ECO:0000250}; Single-pass membrane protein {ECO:0000250}. Apical cell membrane {ECO:0000250}. Secreted {ECO:0000250}. Note=The C-terminus 30 kDa form is anchored to the membrane. The N-terminus 110 kDa form is released from the membrane triggered by an unknown stimulus. {ECO:0000250}.	919	VVIVNFILSTTI	VVIVNFILSTAI
1	CLCA4	CCDS41355.1	rs779222091	87046021	TTI	TSI	-108.693	-95.622	13.071	Not targeted	Not targeted	PASS	E	SUBCELLULAR LOCATION: Cell membrane {ECO:0000250}; Single-pass membrane protein {ECO:0000250}. Apical cell membrane {ECO:0000250}. Secreted {ECO:0000250}. Note=The C-terminus 30 kDa form is anchored to the membrane. The N-terminus 110 kDa form is released from the membrane triggered by an unknown stimulus. {ECO:0000250}.	919	VVIVNFILSTTI	VVIVNFILSTSI
1	CLCA4	CCDS41355.1	rs1178086894	87046024	TTI	TTN	-108.693	-122.119	-13.426	Not targeted	Not targeted	PASS	E	SUBCELLULAR LOCATION: Cell membrane {ECO:0000250}; Single-pass membrane protein {ECO:0000250}. Apical cell membrane {ECO:0000250}. Secreted {ECO:0000250}. Note=The C-terminus 30 kDa form is anchored to the membrane. The N-terminus 110 kDa form is released from the membrane triggered by an unknown stimulus. {ECO:0000250}.	919	VVIVNFILSTTI	VVIVNFILSTTN
1	CLCA4	CCDS41355.1	rs1178086894	87046024	TTI	TTT	-108.693	-122.119	-13.426	Not targeted	Not targeted	PASS	E	SUBCELLULAR LOCATION: Cell membrane {ECO:0000250}; Single-pass membrane protein {ECO:0000250}. Apical cell membrane {ECO:0000250}. Secreted {ECO:0000250}. Note=The C-terminus 30 kDa form is anchored to the membrane. The N-terminus 110 kDa form is released from the membrane triggered by an unknown stimulus. {ECO:0000250}.	919	VVIVNFILSTTI	VVIVNFILSTTT
1	CLCN6	CCDS138.1	rs1297761383	11900275	QTI	QTV	-82.802	-84.974	-2.172	Not targeted	Not targeted	PASS	E	SUBCELLULAR LOCATION: Endosome membrane {ECO:0000269|PubMed:17534424}; Multi-pass membrane protein {ECO:0000269|PubMed:17534424}. Note=Detected in detergent-resistant lipid rafts.	869	LQARLRQHYQTI	LQARLRQHYQTV
1	CLCN6	CCDS138.1	rs746555061	11900277	QTI	QTM	-82.802	-59.725	23.077	Not targeted	Not targeted	PASS	E	SUBCELLULAR LOCATION: Endosome membrane {ECO:0000269|PubMed:17534424}; Multi-pass membrane protein {ECO:0000269|PubMed:17534424}. Note=Detected in detergent-resistant lipid rafts.	869	LQARLRQHYQTI	LQARLRQHYQTM
1	CLCN6	CCDS57972.1	rs1297761383	11900275	QTI	QTV	-82.802	-84.974	-2.172	Not targeted	Not targeted	PASS	E	SUBCELLULAR LOCATION: Endosome membrane {ECO:0000269|PubMed:17534424}; Multi-pass membrane protein {ECO:0000269|PubMed:17534424}. Note=Detected in detergent-resistant lipid rafts.	847	LQARLRQHYQTI	LQARLRQHYQTV
1	CLCN6	CCDS57972.1	rs746555061	11900277	QTI	QTM	-82.802	-59.725	23.077	Not targeted	Not targeted	PASS	E	SUBCELLULAR LOCATION: Endosome membrane {ECO:0000269|PubMed:17534424}; Multi-pass membrane protein {ECO:0000269|PubMed:17534424}. Note=Detected in detergent-resistant lipid rafts.	847	LQARLRQHYQTI	LQARLRQHYQTM
1	CLCNKA	CCDS167.1	rs369015214	16360143	APK	VPK	-51.801	-70.61	-18.809	Not targeted	Not targeted	AC0;RF	E	SUBCELLULAR LOCATION: Membrane; Multi-pass membrane protein.	687	AISNLTNPPAPK	AISNLTNPPVPK
1	CLCNKA	CCDS41269.1	rs369015214	16360143	APK	VPK	-51.801	-70.61	-18.809	Not targeted	Not targeted	AC0;RF	E	SUBCELLULAR LOCATION: Membrane; Multi-pass membrane protein.	686	AISNLTNPPAPK	AISNLTNPPVPK
1	CLCNKA	CCDS57973.1	rs369015214	16360143	APK	VPK	-51.801	-70.61	-18.809	Not targeted	Not targeted	AC0;RF	E	SUBCELLULAR LOCATION: Membrane; Multi-pass membrane protein.	644	AISNLTNPPAPK	AISNLTNPPVPK
1	CLCNKB	CCDS168.1	rs765528794	16383400	APK	TPK	-51.801	-69.022	-17.221	Not targeted	Not targeted	PASS	E	SUBCELLULAR LOCATION: Cell membrane; Multi-pass membrane protein.	687	AISNLTNPPAPK	AISNLTNPPTPK
1	CLCNKB	CCDS168.1	rs752970273	16383401	APK	DPK	-51.801	-67.273	-15.472	Not targeted	Not targeted	PASS	E	SUBCELLULAR LOCATION: Cell membrane; Multi-pass membrane protein.	687	AISNLTNPPAPK	AISNLTNPPDPK
1	CLCNKB	CCDS168.1	rs1433144255	16383403	APK	ASK	-51.801	-35.797	16.004	Not targeted	Not targeted	PASS	E	SUBCELLULAR LOCATION: Cell membrane; Multi-pass membrane protein.	687	AISNLTNPPAPK	AISNLTNPPASK
1	CLCNKB	CCDS57974.1	rs765528794	16383400	APK	TPK	-51.801	-69.022	-17.221	Not targeted	Not targeted	PASS	E	SUBCELLULAR LOCATION: Cell membrane; Multi-pass membrane protein.	517	AISNLTNPPAPK	AISNLTNPPTPK
1	CLCNKB	CCDS57974.1	rs752970273	16383401	APK	DPK	-51.801	-67.273	-15.472	Not targeted	Not targeted	PASS	E	SUBCELLULAR LOCATION: Cell membrane; Multi-pass membrane protein.	517	AISNLTNPPAPK	AISNLTNPPDPK
1	CLCNKB	CCDS57974.1	rs1433144255	16383403	APK	ASK	-51.801	-35.797	16.004	Not targeted	Not targeted	PASS	E	SUBCELLULAR LOCATION: Cell membrane; Multi-pass membrane protein.	517	AISNLTNPPAPK	AISNLTNPPASK
1	CLDN19	CCDS471.1	rs387907420	43200761	LGV	LGE	-81.177	-92.432	-11.255	Not targeted	Not targeted	PASS	E	SUBCELLULAR LOCATION: Cell junction, tight junction. Cell membrane; Multi-pass membrane protein.	224	KLPASAKGPLGV	KLPASAKGPLGE
1	CLDN19	CCDS471.1	rs766571498	43200762	LGV	LGM	-81.177	-55.929	25.248	Not targeted	Not targeted	PASS	E	SUBCELLULAR LOCATION: Cell junction, tight junction. Cell membrane; Multi-pass membrane protein.	224	KLPASAKGPLGV	KLPASAKGPLGM
1	CLDN19	CCDS44125.1	rs373130417	43201544	EYV	EYI	-37.621	-35.449	2.172	Not targeted	Not targeted	RF	E	SUBCELLULAR LOCATION: Cell junction, tight junction. Cell membrane; Multi-pass membrane protein.	211	RPGPSAAAREYV	RPGPSAAAREYI
1	CLDN19	CCDS44125.1	rs145157550	43201549	EYV	GYV	-37.621	-27.82	9.801	Not targeted	Not targeted	PASS	E	SUBCELLULAR LOCATION: Cell junction, tight junction. Cell membrane; Multi-pass membrane protein.	211	RPGPSAAAREYV	RPGPSAAARGYV
1	CLDN19	CCDS44125.1	rs145157550	43201549	EYV	GYV	-37.621	-27.82	9.801	Not targeted	Not targeted	PASS	G	SUBCELLULAR LOCATION: Cell junction, tight junction. Cell membrane; Multi-pass membrane protein.	211	RPGPSAAAREYV	RPGPSAAARGYV
1	CLDN19	CCDS53306.1	rs764084498	43201437	GWA	GWV	-84.865	-73.611	11.254	Not targeted	Not targeted	PASS	E	SUBCELLULAR LOCATION: Cell junction, tight junction. Cell membrane; Multi-pass membrane protein.	218	HPGQGHWGIGWA	HPGQGHWGIGWV
1	CLDN19	CCDS53306.1	rs1298153440	43201443	GWA	VWA	-84.865	-103.668	-18.803	Not targeted	Not targeted	PASS	E	SUBCELLULAR LOCATION: Cell junction, tight junction. Cell membrane; Multi-pass membrane protein.	218	HPGQGHWGIGWA	HPGQGHWGIVWA
1	CLDN19	CCDS53306.1	rs1358672309	43201444	GWA	RWA	-84.865	-90.7	-5.835	Not targeted	Not targeted	PASS	E	SUBCELLULAR LOCATION: Cell junction, tight junction. Cell membrane; Multi-pass membrane protein.	218	HPGQGHWGIGWA	HPGQGHWGIRWA
1	CLIC4	CCDS256.1	rs1177534390	25167420	LTK	LAK	-63.62	-57.302	6.318	Not targeted	Not targeted	PASS	G	SUBCELLULAR LOCATION: Cytoplasm, cytoskeleton, microtubule organizing center, centrosome. Cytoplasmic vesicle membrane {ECO:0000305}; Single-pass membrane protein {ECO:0000305}. Nucleus matrix. Cell membrane {ECO:0000305}; Single-pass membrane protein {ECO:0000305}. Mitochondrion. Cell junction. Note=Colocalized with AKAP9 at the centrosome and midbody. Exists both as soluble cytoplasmic protein …	253	IAYSDVAKRLTK	IAYSDVAKRLAK
1	CLIC4	CCDS256.1	rs780054227	25167421	LTK	LIK	-63.62	-66.193	-2.573	Not targeted	Not targeted	PASS	E	SUBCELLULAR LOCATION: Cytoplasm, cytoskeleton, microtubule organizing center, centrosome. Cytoplasmic vesicle membrane {ECO:0000305}; Single-pass membrane protein {ECO:0000305}. Nucleus matrix. Cell membrane {ECO:0000305}; Single-pass membrane protein {ECO:0000305}. Mitochondrion. Cell junction. Note=Colocalized with AKAP9 at the centrosome and midbody. Exists both as soluble cytoplasmic protein …	253	IAYSDVAKRLTK	IAYSDVAKRLIK
1	CLSPN	CCDS396.1	rs752391838	36202101	LES	LET	-114.459	-114.459	0	Not targeted	Not targeted	PASS	E	SUBCELLULAR LOCATION: Nucleus {ECO:0000269|PubMed:12766152}.	1339	GLTRSIFKYLES	GLTRSIFKYLET
1	CLSPN	CCDS396.1	rs752391838	36202101	LES	LEN	-114.459	-114.459	0	Not targeted	Not targeted	AC0	E	SUBCELLULAR LOCATION: Nucleus {ECO:0000269|PubMed:12766152}.	1339	GLTRSIFKYLES	GLTRSIFKYLEN
1	CLSPN	CCDS396.1	rs1179919399	36202108	LES	MES	-114.459	-115.681	-1.222	Not targeted	Not targeted	PASS	E	SUBCELLULAR LOCATION: Nucleus {ECO:0000269|PubMed:12766152}.	1339	GLTRSIFKYLES	GLTRSIFKYMES
1	CLSPN	CCDS53297.1	rs752391838	36202101	LES	LET	-114.459	-114.459	0	Not targeted	Not targeted	PASS	E	SUBCELLULAR LOCATION: Nucleus {ECO:0000269|PubMed:12766152}.	1275	GLTRSIFKYLES	GLTRSIFKYLET
1	CLSPN	CCDS53297.1	rs752391838	36202101	LES	LEN	-114.459	-114.459	0	Not targeted	Not targeted	AC0	E	SUBCELLULAR LOCATION: Nucleus {ECO:0000269|PubMed:12766152}.	1275	GLTRSIFKYLES	GLTRSIFKYLEN
1	CLSPN	CCDS53297.1	rs1179919399	36202108	LES	MES	-114.459	-115.681	-1.222	Not targeted	Not targeted	PASS	E	SUBCELLULAR LOCATION: Nucleus {ECO:0000269|PubMed:12766152}.	1275	GLTRSIFKYLES	GLTRSIFKYMES
1	CLSTN1	CCDS105.1	rs753256517	9790570	LSY	LSC	-85.429	-97.376	-11.947	Not targeted	Not targeted	PASS	E	SUBCELLULAR LOCATION: Endoplasmic reticulum membrane {ECO:0000269|PubMed:17332754}; Single-pass type I membrane protein {ECO:0000269|PubMed:17332754}. Golgi apparatus membrane {ECO:0000269|PubMed:17332754}. Cell projection {ECO:0000269|PubMed:17332754}. Cell junction, synapse, postsynaptic cell membrane {ECO:0000250}; Single-pass type I membrane protein {ECO:0000250}. Nucleus {ECO:0000269|PubMed:…	971	QQLEWDDSTLSY	QQLEWDDSTLSC
1	CLSTN1	CCDS105.1	rs763310976	9790572	LSY	LRY	-85.429	-45.467	39.962	Not targeted	Not targeted	PASS	E	SUBCELLULAR LOCATION: Endoplasmic reticulum membrane {ECO:0000269|PubMed:17332754}; Single-pass type I membrane protein {ECO:0000269|PubMed:17332754}. Golgi apparatus membrane {ECO:0000269|PubMed:17332754}. Cell projection {ECO:0000269|PubMed:17332754}. Cell junction, synapse, postsynaptic cell membrane {ECO:0000250}; Single-pass type I membrane protein {ECO:0000250}. Nucleus {ECO:0000269|PubMed:…	971	QQLEWDDSTLSY	QQLEWDDSTLRY
1	CLSTN1	CCDS105.1	rs1365109069	9790573	LSY	LNY	-85.429	-82.915	2.514	Not targeted	Not targeted	PASS	E	SUBCELLULAR LOCATION: Endoplasmic reticulum membrane {ECO:0000269|PubMed:17332754}; Single-pass type I membrane protein {ECO:0000269|PubMed:17332754}. Golgi apparatus membrane {ECO:0000269|PubMed:17332754}. Cell projection {ECO:0000269|PubMed:17332754}. Cell junction, synapse, postsynaptic cell membrane {ECO:0000250}; Single-pass type I membrane protein {ECO:0000250}. Nucleus {ECO:0000269|PubMed:…	971	QQLEWDDSTLSY	QQLEWDDSTLNY
1	CLSTN1	CCDS105.1	rs764542791	9790574	LSY	LGY	-85.429	-97.989	-12.56	Not targeted	Not targeted	PASS	E	SUBCELLULAR LOCATION: Endoplasmic reticulum membrane {ECO:0000269|PubMed:17332754}; Single-pass type I membrane protein {ECO:0000269|PubMed:17332754}. Golgi apparatus membrane {ECO:0000269|PubMed:17332754}. Cell projection {ECO:0000269|PubMed:17332754}. Cell junction, synapse, postsynaptic cell membrane {ECO:0000250}; Single-pass type I membrane protein {ECO:0000250}. Nucleus {ECO:0000269|PubMed:…	971	QQLEWDDSTLSY	QQLEWDDSTLGY
1	CLSTN1	CCDS105.1	rs1301725067	9790577	LSY	FSY	-85.429	-78.368	7.061	Not targeted	Not targeted	PASS	E	SUBCELLULAR LOCATION: Endoplasmic reticulum membrane {ECO:0000269|PubMed:17332754}; Single-pass type I membrane protein {ECO:0000269|PubMed:17332754}. Golgi apparatus membrane {ECO:0000269|PubMed:17332754}. Cell projection {ECO:0000269|PubMed:17332754}. Cell junction, synapse, postsynaptic cell membrane {ECO:0000250}; Single-pass type I membrane protein {ECO:0000250}. Nucleus {ECO:0000269|PubMed:…	971	QQLEWDDSTLSY	QQLEWDDSTFSY
1	CLSTN1	CCDS30580.1	rs753256517	9790570	LSY	LSC	-85.429	-97.376	-11.947	Not targeted	Not targeted	PASS	E	SUBCELLULAR LOCATION: Endoplasmic reticulum membrane {ECO:0000269|PubMed:17332754}; Single-pass type I membrane protein {ECO:0000269|PubMed:17332754}. Golgi apparatus membrane {ECO:0000269|PubMed:17332754}. Cell projection {ECO:0000269|PubMed:17332754}. Cell junction, synapse, postsynaptic cell membrane {ECO:0000250}; Single-pass type I membrane protein {ECO:0000250}. Nucleus {ECO:0000269|PubMed:…	981	QQLEWDDSTLSY	QQLEWDDSTLSC
1	CLSTN1	CCDS30580.1	rs763310976	9790572	LSY	LRY	-85.429	-45.467	39.962	Not targeted	Not targeted	PASS	E	SUBCELLULAR LOCATION: Endoplasmic reticulum membrane {ECO:0000269|PubMed:17332754}; Single-pass type I membrane protein {ECO:0000269|PubMed:17332754}. Golgi apparatus membrane {ECO:0000269|PubMed:17332754}. Cell projection {ECO:0000269|PubMed:17332754}. Cell junction, synapse, postsynaptic cell membrane {ECO:0000250}; Single-pass type I membrane protein {ECO:0000250}. Nucleus {ECO:0000269|PubMed:…	981	QQLEWDDSTLSY	QQLEWDDSTLRY
1	CLSTN1	CCDS30580.1	rs1365109069	9790573	LSY	LNY	-85.429	-82.915	2.514	Not targeted	Not targeted	PASS	E	SUBCELLULAR LOCATION: Endoplasmic reticulum membrane {ECO:0000269|PubMed:17332754}; Single-pass type I membrane protein {ECO:0000269|PubMed:17332754}. Golgi apparatus membrane {ECO:0000269|PubMed:17332754}. Cell projection {ECO:0000269|PubMed:17332754}. Cell junction, synapse, postsynaptic cell membrane {ECO:0000250}; Single-pass type I membrane protein {ECO:0000250}. Nucleus {ECO:0000269|PubMed:…	981	QQLEWDDSTLSY	QQLEWDDSTLNY
1	CLSTN1	CCDS30580.1	rs764542791	9790574	LSY	LGY	-85.429	-97.989	-12.56	Not targeted	Not targeted	PASS	E	SUBCELLULAR LOCATION: Endoplasmic reticulum membrane {ECO:0000269|PubMed:17332754}; Single-pass type I membrane protein {ECO:0000269|PubMed:17332754}. Golgi apparatus membrane {ECO:0000269|PubMed:17332754}. Cell projection {ECO:0000269|PubMed:17332754}. Cell junction, synapse, postsynaptic cell membrane {ECO:0000250}; Single-pass type I membrane protein {ECO:0000250}. Nucleus {ECO:0000269|PubMed:…	981	QQLEWDDSTLSY	QQLEWDDSTLGY
1	CLSTN1	CCDS30580.1	rs1301725067	9790577	LSY	FSY	-85.429	-78.368	7.061	Not targeted	Not targeted	PASS	E	SUBCELLULAR LOCATION: Endoplasmic reticulum membrane {ECO:0000269|PubMed:17332754}; Single-pass type I membrane protein {ECO:0000269|PubMed:17332754}. Golgi apparatus membrane {ECO:0000269|PubMed:17332754}. Cell projection {ECO:0000269|PubMed:17332754}. Cell junction, synapse, postsynaptic cell membrane {ECO:0000250}; Single-pass type I membrane protein {ECO:0000250}. Nucleus {ECO:0000269|PubMed:…	981	QQLEWDDSTLSY	QQLEWDDSTFSY
1	CMPK1	CCDS549.1	rs1464934080	47842409	KEG	KQG	-90.121	-77.043	13.078	Not targeted	Not targeted	PASS	E		228	FDEVVQIFDKEG	FDEVVQIFDKQG
1	CMPK1	CCDS44135.1	rs1464934080	47842409	KEG	KQG	-90.121	-77.043	13.078	Not targeted	Not targeted	PASS	E		179	FDEVVQIFDKEG	FDEVVQIFDKQG
1	CNIH3	CCDS1544.1	rs1238073035	224927047	VSS	MSS	-132.468	-133.636	-1.168	Not targeted	Not targeted	PASS	E	SUBCELLULAR LOCATION: Cell junction, synapse, postsynaptic cell membrane {ECO:0000250}; Multi-pass membrane protein {ECO:0000250}. Note=Also localizes to the cell membrane of extrasynaptic sites (dendritic shafts, spines of pyramidal cells). {ECO:0000250}.	160	YLYCMIYTLVSS	YLYCMIYTLMSS
1	CNIH3	CCDS1544.1	rs765422713	224927048	VSS	ASS	-132.468	-110.088	22.38	Not targeted	Not targeted	PASS	E	SUBCELLULAR LOCATION: Cell junction, synapse, postsynaptic cell membrane {ECO:0000250}; Multi-pass membrane protein {ECO:0000250}. Note=Also localizes to the cell membrane of extrasynaptic sites (dendritic shafts, spines of pyramidal cells). {ECO:0000250}.	160	YLYCMIYTLVSS	YLYCMIYTLASS
1	CNIH3	CCDS1544.1	rs1489437433	224927051	VSS	VIS	-132.468	-152.986	-20.518	Not targeted	Not targeted	PASS	E	SUBCELLULAR LOCATION: Cell junction, synapse, postsynaptic cell membrane {ECO:0000250}; Multi-pass membrane protein {ECO:0000250}. Note=Also localizes to the cell membrane of extrasynaptic sites (dendritic shafts, spines of pyramidal cells). {ECO:0000250}.	160	YLYCMIYTLVSS	YLYCMIYTLVIS
1	CNIH3	CCDS1544.1	rs139031381	224927052	VSS	VRS	-132.468	-91.595	40.873	Not targeted	Not targeted	PASS	E	SUBCELLULAR LOCATION: Cell junction, synapse, postsynaptic cell membrane {ECO:0000250}; Multi-pass membrane protein {ECO:0000250}. Note=Also localizes to the cell membrane of extrasynaptic sites (dendritic shafts, spines of pyramidal cells). {ECO:0000250}.	160	YLYCMIYTLVSS	YLYCMIYTLVRS
1	CNIH4	CCDS1543.1	rs1477814566	224563519	IND	INY	-98.585	-86.637	11.948	Not targeted	Not targeted	PASS	E	SUBCELLULAR LOCATION: Membrane {ECO:0000305}; Multi-pass membrane protein {ECO:0000305}. Endoplasmic reticulum {ECO:0000269|PubMed:24405750}. Endoplasmic reticulum-Golgi intermediate compartment {ECO:0000269|PubMed:24405750}.	139	YLYSMILALIND	YLYSMILALINY
1	CNIH4	CCDS60429.1	rs200306692	224566784	CPC	CSC	-101.365	-86.475	14.89	Not targeted	Not targeted	PASS	E	SUBCELLULAR LOCATION: Membrane {ECO:0000305}; Multi-pass membrane protein {ECO:0000305}. Endoplasmic reticulum {ECO:0000269|PubMed:24405750}. Endoplasmic reticulum-Golgi intermediate compartment {ECO:0000269|PubMed:24405750}.	137	FMYLYSGSNCPC	FMYLYSGSNCSC
1	CNIH4	CCDS60429.1	rs200306692	224566784	CPC	CSC	-101.365	-86.475	14.89	Not targeted	Not targeted	PASS	G	SUBCELLULAR LOCATION: Membrane {ECO:0000305}; Multi-pass membrane protein {ECO:0000305}. Endoplasmic reticulum {ECO:0000269|PubMed:24405750}. Endoplasmic reticulum-Golgi intermediate compartment {ECO:0000269|PubMed:24405750}.	137	FMYLYSGSNCPC	FMYLYSGSNCSC
1	CNIH4	CCDS60429.1	rs1399276012	224566788	CPC	CPY	-101.365	-87.417	13.948	Not targeted	Not targeted	PASS	E	SUBCELLULAR LOCATION: Membrane {ECO:0000305}; Multi-pass membrane protein {ECO:0000305}. Endoplasmic reticulum {ECO:0000269|PubMed:24405750}. Endoplasmic reticulum-Golgi intermediate compartment {ECO:0000269|PubMed:24405750}.	137	FMYLYSGSNCPC	FMYLYSGSNCPY
1	CNIH4	CCDS60430.1	rs1477814566	224563519	IND	INY	-89.233	-77.285	11.948	Not targeted	Not targeted	PASS	E	SUBCELLULAR LOCATION: Membrane {ECO:0000305}; Multi-pass membrane protein {ECO:0000305}. Endoplasmic reticulum {ECO:0000269|PubMed:24405750}. Endoplasmic reticulum-Golgi intermediate compartment {ECO:0000269|PubMed:24405750}.	92	NIYRMILALIND	NIYRMILALINY
1	CNKSR1	CCDS276.1	rs1190583401	26516029	PDL	LDL	-29.134	-45.186	-16.052	Not targeted	Not targeted	PASS	E	SUBCELLULAR LOCATION: Cytoplasm {ECO:0000250}. Membrane {ECO:0000250}; Peripheral membrane protein {ECO:0000250}.	713	LTSESSLRPPDL	LTSESSLRPLDL
1	CNST	CCDS1628.1	rs763149198	246829197	YLS	CLS	-79.767	-69.555	10.212	Not targeted	Not targeted	PASS	E	SUBCELLULAR LOCATION: Cell membrane {ECO:0000269|PubMed:19864490}; Single-pass membrane protein {ECO:0000269|PubMed:19864490}. Golgi apparatus, trans-Golgi network membrane {ECO:0000269|PubMed:19864490}; Single-pass membrane protein {ECO:0000269|PubMed:19864490}. Cytoplasmic vesicle, secretory vesicle {ECO:0000269|PubMed:19864490}. Note=Located predominantly in the trans-Golgi network. Probably t…	725	GVAELKHWIYLS	GVAELKHWICLS
1	CNST	CCDS1628.1	rs1445915590	246829202	YLS	YLA	-79.767	-79.767	0	Not targeted	Not targeted	PASS	E	SUBCELLULAR LOCATION: Cell membrane {ECO:0000269|PubMed:19864490}; Single-pass membrane protein {ECO:0000269|PubMed:19864490}. Golgi apparatus, trans-Golgi network membrane {ECO:0000269|PubMed:19864490}; Single-pass membrane protein {ECO:0000269|PubMed:19864490}. Cytoplasmic vesicle, secretory vesicle {ECO:0000269|PubMed:19864490}. Note=Located predominantly in the trans-Golgi network. Probably t…	725	GVAELKHWIYLS	GVAELKHWIYLA
1	CNST	CCDS1628.1	rs766380272	246829203	YLS	YLF	-79.767	-68.364	11.403	Not targeted	Not targeted	PASS	E	SUBCELLULAR LOCATION: Cell membrane {ECO:0000269|PubMed:19864490}; Single-pass membrane protein {ECO:0000269|PubMed:19864490}. Golgi apparatus, trans-Golgi network membrane {ECO:0000269|PubMed:19864490}; Single-pass membrane protein {ECO:0000269|PubMed:19864490}. Cytoplasmic vesicle, secretory vesicle {ECO:0000269|PubMed:19864490}. Note=Located predominantly in the trans-Golgi network. Probably t…	725	GVAELKHWIYLS	GVAELKHWIYLF
1	CNST	CCDS44343.1	rs776199898	246811346	NQR	NKR	-67.345	-24.846	42.499	Not targeted	Not targeted	PASS	E	SUBCELLULAR LOCATION: Cell membrane {ECO:0000269|PubMed:19864490}; Single-pass membrane protein {ECO:0000269|PubMed:19864490}. Golgi apparatus, trans-Golgi network membrane {ECO:0000269|PubMed:19864490}; Single-pass membrane protein {ECO:0000269|PubMed:19864490}. Cytoplasmic vesicle, secretory vesicle {ECO:0000269|PubMed:19864490}. Note=Located predominantly in the trans-Golgi network. Probably t…	616	AKRIEIAEVNQR	AKRIEIAEVNKR
1	CNST	CCDS44343.1	rs761288170	246811351	NQR	NQS	-67.345	-67.345	0	Not targeted	Not targeted	PASS	E	SUBCELLULAR LOCATION: Cell membrane {ECO:0000269|PubMed:19864490}; Single-pass membrane protein {ECO:0000269|PubMed:19864490}. Golgi apparatus, trans-Golgi network membrane {ECO:0000269|PubMed:19864490}; Single-pass membrane protein {ECO:0000269|PubMed:19864490}. Cytoplasmic vesicle, secretory vesicle {ECO:0000269|PubMed:19864490}. Note=Located predominantly in the trans-Golgi network. Probably t…	616	AKRIEIAEVNQR	AKRIEIAEVNQS
1	CNTN2	CCDS1449.1	rs1232718150	205042887	LEL	LDL	-110.088	-109.514	0.574	Not targeted	Not targeted	PASS	E	SUBCELLULAR LOCATION: Cell membrane; Lipid-anchor, GPI-anchor. Note=Attached to the neuronal membrane by a GPI-anchor and is also released from neurons.	1040	VAMLILIGSLEL	VAMLILIGSLDL
1	COA6	CCDS31059.1	rs756767392	234519556	AKS	AES	-26.559	-89.485	-62.926	Not targeted	Not targeted	PASS	E	SUBCELLULAR LOCATION: Mitochondrion intermembrane space {ECO:0000269|PubMed:25339201, ECO:0000269|PubMed:25959673}.	125	GQFEPSETTAKS	GQFEPSETTAES
1	COA6	CCDS31059.1	rs778564299	234519560	AKS	AKF	-26.559	-13.156	13.403	Not targeted	Not targeted	PASS	E	SUBCELLULAR LOCATION: Mitochondrion intermembrane space {ECO:0000269|PubMed:25339201, ECO:0000269|PubMed:25959673}.	125	GQFEPSETTAKS	GQFEPSETTAKF
1	COA6	CCDS55690.1	rs756767392	234519556	AKS	AES	-26.559	-89.485	-62.926	Not targeted	Not targeted	PASS	E	SUBCELLULAR LOCATION: Mitochondrion intermembrane space {ECO:0000269|PubMed:25339201, ECO:0000269|PubMed:25959673}.	79	GQFEPSETTAKS	GQFEPSETTAES
1	COA6	CCDS55690.1	rs778564299	234519560	AKS	AKF	-26.559	-13.156	13.403	Not targeted	Not targeted	PASS	E	SUBCELLULAR LOCATION: Mitochondrion intermembrane space {ECO:0000269|PubMed:25339201, ECO:0000269|PubMed:25959673}.	79	GQFEPSETTAKS	GQFEPSETTAKF
1	COA7	CCDS570.1	rs757435910	53153397	TFG	TFR	-72.579	-72.579	0	Not targeted	Not targeted	PASS	E	SUBCELLULAR LOCATION: Mitochondrion intermembrane space {ECO:0000269|PubMed:24333015}.	231	EQQKGVQPLTFG	EQQKGVQPLTFR
1	COA7	CCDS570.1	rs781443573	53153403	TFG	AFG	-72.579	-56.595	15.984	Not targeted	Not targeted	PASS	E	SUBCELLULAR LOCATION: Mitochondrion intermembrane space {ECO:0000269|PubMed:24333015}.	231	EQQKGVQPLTFG	EQQKGVQPLAFG
1	COG2	CCDS1584.1	rs1260765474	230829129	EQP	VQP	-87.709	-87.341	0.368	Not targeted	Not targeted	PASS	G	SUBCELLULAR LOCATION: Golgi apparatus membrane {ECO:0000305}; Peripheral membrane protein {ECO:0000305}; Cytoplasmic side {ECO:0000305}.	738	AAAKDQATAEQP	AAAKDQATAVQP
1	COG2	CCDS1584.1	rs144768701	230829131	EQP	EEP	-87.709	-108.645	-20.936	Not targeted	Not targeted	PASS	E	SUBCELLULAR LOCATION: Golgi apparatus membrane {ECO:0000305}; Peripheral membrane protein {ECO:0000305}; Cytoplasmic side {ECO:0000305}.	738	AAAKDQATAEQP	AAAKDQATAEEP
1	COG2	CCDS1584.1	rs144768701	230829131	EQP	EEP	-87.709	-108.645	-20.936	Not targeted	Not targeted	PASS	G	SUBCELLULAR LOCATION: Golgi apparatus membrane {ECO:0000305}; Peripheral membrane protein {ECO:0000305}; Cytoplasmic side {ECO:0000305}.	738	AAAKDQATAEQP	AAAKDQATAEEP
1	COG2	CCDS44329.1	rs1260765474	230829129	EQP	VQP	-87.709	-87.341	0.368	Not targeted	Not targeted	PASS	G	SUBCELLULAR LOCATION: Golgi apparatus membrane {ECO:0000305}; Peripheral membrane protein {ECO:0000305}; Cytoplasmic side {ECO:0000305}.	737	AAAKDQATAEQP	AAAKDQATAVQP
1	COG2	CCDS44329.1	rs144768701	230829131	EQP	EEP	-87.709	-108.645	-20.936	Not targeted	Not targeted	PASS	E	SUBCELLULAR LOCATION: Golgi apparatus membrane {ECO:0000305}; Peripheral membrane protein {ECO:0000305}; Cytoplasmic side {ECO:0000305}.	737	AAAKDQATAEQP	AAAKDQATAEEP
1	COG2	CCDS44329.1	rs144768701	230829131	EQP	EEP	-87.709	-108.645	-20.936	Not targeted	Not targeted	PASS	G	SUBCELLULAR LOCATION: Golgi apparatus membrane {ECO:0000305}; Peripheral membrane protein {ECO:0000305}; Cytoplasmic side {ECO:0000305}.	737	AAAKDQATAEQP	AAAKDQATAEEP
1	COL11A1	CCDS778.1	rs769098402	103343580	FLG	FLC	-49.582	-49.582	0	Not targeted	Not targeted	PASS	E	SUBCELLULAR LOCATION: Secreted, extracellular space, extracellular matrix {ECO:0000255|PROSITE-ProRule:PRU00793}.	1806	FGFEVGPVCFLG	FGFEVGPVCFLC
1	COL11A1	CCDS778.1	rs779088327	103343582	FLG	FHG	-49.582	-35.397	14.185	Not targeted	Not targeted	PASS	E	SUBCELLULAR LOCATION: Secreted, extracellular space, extracellular matrix {ECO:0000255|PROSITE-ProRule:PRU00793}.	1806	FGFEVGPVCFLG	FGFEVGPVCFHG
1	COL11A1	CCDS778.1	rs779088327	103343582	FLG	FHG	-49.582	-35.397	14.185	Not targeted	Not targeted	PASS	G	SUBCELLULAR LOCATION: Secreted, extracellular space, extracellular matrix {ECO:0000255|PROSITE-ProRule:PRU00793}.	1806	FGFEVGPVCFLG	FGFEVGPVCFHG
1	COL11A1	CCDS778.1	rs747838552	103343584	FLG	LLG	-49.582	-55.362	-5.78	Not targeted	Not targeted	PASS	E	SUBCELLULAR LOCATION: Secreted, extracellular space, extracellular matrix {ECO:0000255|PROSITE-ProRule:PRU00793}.	1806	FGFEVGPVCFLG	FGFEVGPVCLLG
1	COL11A1	CCDS778.1	rs546905537	103343586	FLG	LLG	-49.582	-55.362	-5.78	Not targeted	Not targeted	PASS	E	SUBCELLULAR LOCATION: Secreted, extracellular space, extracellular matrix {ECO:0000255|PROSITE-ProRule:PRU00793}.	1806	FGFEVGPVCFLG	FGFEVGPVCLLG
1	COL11A1	CCDS780.2	rs769098402	103343580	FLG	FLC	-49.582	-49.582	0	Not targeted	Not targeted	PASS	E	SUBCELLULAR LOCATION: Secreted, extracellular space, extracellular matrix {ECO:0000255|PROSITE-ProRule:PRU00793}.	1690	FGFEVGPVCFLG	FGFEVGPVCFLC
1	COL11A1	CCDS780.2	rs779088327	103343582	FLG	FHG	-49.582	-35.397	14.185	Not targeted	Not targeted	PASS	E	SUBCELLULAR LOCATION: Secreted, extracellular space, extracellular matrix {ECO:0000255|PROSITE-ProRule:PRU00793}.	1690	FGFEVGPVCFLG	FGFEVGPVCFHG
1	COL11A1	CCDS780.2	rs779088327	103343582	FLG	FHG	-49.582	-35.397	14.185	Not targeted	Not targeted	PASS	G	SUBCELLULAR LOCATION: Secreted, extracellular space, extracellular matrix {ECO:0000255|PROSITE-ProRule:PRU00793}.	1690	FGFEVGPVCFLG	FGFEVGPVCFHG
1	COL11A1	CCDS780.2	rs747838552	103343584	FLG	LLG	-49.582	-55.362	-5.78	Not targeted	Not targeted	PASS	E	SUBCELLULAR LOCATION: Secreted, extracellular space, extracellular matrix {ECO:0000255|PROSITE-ProRule:PRU00793}.	1690	FGFEVGPVCFLG	FGFEVGPVCLLG
1	COL11A1	CCDS780.2	rs546905537	103343586	FLG	LLG	-49.582	-55.362	-5.78	Not targeted	Not targeted	PASS	E	SUBCELLULAR LOCATION: Secreted, extracellular space, extracellular matrix {ECO:0000255|PROSITE-ProRule:PRU00793}.	1690	FGFEVGPVCFLG	FGFEVGPVCLLG
1	COL11A1	CCDS53348.1	rs769098402	103343580	FLG	FLC	-49.582	-49.582	0	Not targeted	Not targeted	PASS	E	SUBCELLULAR LOCATION: Secreted, extracellular space, extracellular matrix {ECO:0000255|PROSITE-ProRule:PRU00793}.	1767	FGFEVGPVCFLG	FGFEVGPVCFLC
1	COL11A1	CCDS53348.1	rs779088327	103343582	FLG	FHG	-49.582	-35.397	14.185	Not targeted	Not targeted	PASS	E	SUBCELLULAR LOCATION: Secreted, extracellular space, extracellular matrix {ECO:0000255|PROSITE-ProRule:PRU00793}.	1767	FGFEVGPVCFLG	FGFEVGPVCFHG
1	COL11A1	CCDS53348.1	rs779088327	103343582	FLG	FHG	-49.582	-35.397	14.185	Not targeted	Not targeted	PASS	G	SUBCELLULAR LOCATION: Secreted, extracellular space, extracellular matrix {ECO:0000255|PROSITE-ProRule:PRU00793}.	1767	FGFEVGPVCFLG	FGFEVGPVCFHG
1	COL11A1	CCDS53348.1	rs747838552	103343584	FLG	LLG	-49.582	-55.362	-5.78	Not targeted	Not targeted	PASS	E	SUBCELLULAR LOCATION: Secreted, extracellular space, extracellular matrix {ECO:0000255|PROSITE-ProRule:PRU00793}.	1767	FGFEVGPVCFLG	FGFEVGPVCLLG
1	COL11A1	CCDS53348.1	rs546905537	103343586	FLG	LLG	-49.582	-55.362	-5.78	Not targeted	Not targeted	PASS	E	SUBCELLULAR LOCATION: Secreted, extracellular space, extracellular matrix {ECO:0000255|PROSITE-ProRule:PRU00793}.	1767	FGFEVGPVCFLG	FGFEVGPVCLLG
1	COL24A1	CCDS41353.1	rs1306015406	86196240	CFL	GFL	-30.314	-39.587	-9.273	Not targeted	Not targeted	PASS	E	SUBCELLULAR LOCATION: Secreted, extracellular space, extracellular matrix {ECO:0000255|PROSITE-ProRule:PRU00793}.	1714	KYYIDSSSVCFL	KYYIDSSSVGFL
1	COL8A2	CCDS403.1	rs1369805806	36563178	CPT	CST	-43.144	-27.067	16.077	Not targeted	Not targeted	AC0	E	SUBCELLULAR LOCATION: Secreted, extracellular space, extracellular matrix, basement membrane.	703	HSSFSGFLLCPT	HSSFSGFLLCST
1	COL8A2	CCDS403.1	rs1162681078	36563180	CPT	FPT	-43.144	-61.652	-18.508	Not targeted	Not targeted	AC0;RF	E	SUBCELLULAR LOCATION: Secreted, extracellular space, extracellular matrix, basement membrane.	703	HSSFSGFLLCPT	HSSFSGFLLFPT
1	COL9A2	CCDS450.1	rs760921400	40766858	KGP	KGL	-82.385	-30.459	51.926	Not targeted	Not targeted	PASS	E	SUBCELLULAR LOCATION: Secreted, extracellular space, extracellular matrix {ECO:0000250}.	689	ARLTEPGSIKGP	ARLTEPGSIKGL
1	COL9A2	CCDS450.1	.	40766864	KGP	RGP	-82.385	-92.765	-10.38	Not targeted	Not targeted	AC0;RF	E	SUBCELLULAR LOCATION: Secreted, extracellular space, extracellular matrix {ECO:0000250}.	689	ARLTEPGSIKGP	ARLTEPGSIRGP
1	COL9A2	CCDS450.1	rs201847956	40766865	KGP	EGP	-82.385	-93.191	-10.806	Not targeted	Not targeted	PASS	E	SUBCELLULAR LOCATION: Secreted, extracellular space, extracellular matrix {ECO:0000250}.	689	ARLTEPGSIKGP	ARLTEPGSIEGP
1	COL9A2	CCDS450.1	rs201847956	40766865	KGP	EGP	-82.385	-93.191	-10.806	Not targeted	Not targeted	PASS	G	SUBCELLULAR LOCATION: Secreted, extracellular space, extracellular matrix {ECO:0000250}.	689	ARLTEPGSIKGP	ARLTEPGSIEGP
1	COLGALT2	CCDS1360.1	rs372140197	183907900	DEL	DEV	-31.909	-50.58	-18.671	Not targeted	Not targeted	PASS	E	SUBCELLULAR LOCATION: Endoplasmic reticulum lumen {ECO:0000255|PROSITE-ProRule:PRU10138}.	626	TSLDTVPSRDEL	TSLDTVPSRDEV
1	COLGALT2	CCDS1360.1	rs769227291	183907905	DEL	GEL	-31.909	-20.297	11.612	Not targeted	Not targeted	PASS	E	SUBCELLULAR LOCATION: Endoplasmic reticulum lumen {ECO:0000255|PROSITE-ProRule:PRU10138}.	626	TSLDTVPSRDEL	TSLDTVPSRGEL
1	COPA	CCDS1202.1	rs766622969	160259951	QFR	QFH	-86.164	-86.164	0	Not targeted	Not targeted	PASS	E	SUBCELLULAR LOCATION: Cytoplasm {ECO:0000250}. Golgi apparatus membrane {ECO:0000250}; Peripheral membrane protein {ECO:0000250}; Cytoplasmic side {ECO:0000250}. Cytoplasmic vesicle, COPI-coated vesicle membrane {ECO:0000250}; Peripheral membrane protein {ECO:0000250}; Cytoplasmic side {ECO:0000250}. Note=The coatomer is cytoplasmic or polymerized on the cytoplasmic side of the Golgi, as well as …	1224	VIGLRISPLQFR	VIGLRISPLQFH
1	COPA	CCDS1202.1	rs766622969	160259951	QFR	QFH	-86.164	-86.164	0	Not targeted	Not targeted	PASS	G	SUBCELLULAR LOCATION: Cytoplasm {ECO:0000250}. Golgi apparatus membrane {ECO:0000250}; Peripheral membrane protein {ECO:0000250}; Cytoplasmic side {ECO:0000250}. Cytoplasmic vesicle, COPI-coated vesicle membrane {ECO:0000250}; Peripheral membrane protein {ECO:0000250}; Cytoplasmic side {ECO:0000250}. Note=The coatomer is cytoplasmic or polymerized on the cytoplasmic side of the Golgi, as well as …	1224	VIGLRISPLQFR	VIGLRISPLQFH
1	COPA	CCDS1202.1	rs774710055	160259952	QFR	QFC	-86.164	-86.164	0	Not targeted	Not targeted	PASS	E	SUBCELLULAR LOCATION: Cytoplasm {ECO:0000250}. Golgi apparatus membrane {ECO:0000250}; Peripheral membrane protein {ECO:0000250}; Cytoplasmic side {ECO:0000250}. Cytoplasmic vesicle, COPI-coated vesicle membrane {ECO:0000250}; Peripheral membrane protein {ECO:0000250}; Cytoplasmic side {ECO:0000250}. Note=The coatomer is cytoplasmic or polymerized on the cytoplasmic side of the Golgi, as well as …	1224	VIGLRISPLQFR	VIGLRISPLQFC
1	COPA	CCDS1202.1	rs759764245	160259957	QFR	RFR	-86.164	-83.351	2.813	Not targeted	Not targeted	PASS	E	SUBCELLULAR LOCATION: Cytoplasm {ECO:0000250}. Golgi apparatus membrane {ECO:0000250}; Peripheral membrane protein {ECO:0000250}; Cytoplasmic side {ECO:0000250}. Cytoplasmic vesicle, COPI-coated vesicle membrane {ECO:0000250}; Peripheral membrane protein {ECO:0000250}; Cytoplasmic side {ECO:0000250}. Note=The coatomer is cytoplasmic or polymerized on the cytoplasmic side of the Golgi, as well as …	1224	VIGLRISPLQFR	VIGLRISPLRFR
1	COPA	CCDS41424.1	rs766622969	160259951	QFR	QFH	-86.164	-86.164	0	Not targeted	Not targeted	PASS	E	SUBCELLULAR LOCATION: Cytoplasm {ECO:0000250}. Golgi apparatus membrane {ECO:0000250}; Peripheral membrane protein {ECO:0000250}; Cytoplasmic side {ECO:0000250}. Cytoplasmic vesicle, COPI-coated vesicle membrane {ECO:0000250}; Peripheral membrane protein {ECO:0000250}; Cytoplasmic side {ECO:0000250}. Note=The coatomer is cytoplasmic or polymerized on the cytoplasmic side of the Golgi, as well as …	1233	VIGLRISPLQFR	VIGLRISPLQFH
1	COPA	CCDS41424.1	rs766622969	160259951	QFR	QFH	-86.164	-86.164	0	Not targeted	Not targeted	PASS	G	SUBCELLULAR LOCATION: Cytoplasm {ECO:0000250}. Golgi apparatus membrane {ECO:0000250}; Peripheral membrane protein {ECO:0000250}; Cytoplasmic side {ECO:0000250}. Cytoplasmic vesicle, COPI-coated vesicle membrane {ECO:0000250}; Peripheral membrane protein {ECO:0000250}; Cytoplasmic side {ECO:0000250}. Note=The coatomer is cytoplasmic or polymerized on the cytoplasmic side of the Golgi, as well as …	1233	VIGLRISPLQFR	VIGLRISPLQFH
1	COPA	CCDS41424.1	rs774710055	160259952	QFR	QFC	-86.164	-86.164	0	Not targeted	Not targeted	PASS	E	SUBCELLULAR LOCATION: Cytoplasm {ECO:0000250}. Golgi apparatus membrane {ECO:0000250}; Peripheral membrane protein {ECO:0000250}; Cytoplasmic side {ECO:0000250}. Cytoplasmic vesicle, COPI-coated vesicle membrane {ECO:0000250}; Peripheral membrane protein {ECO:0000250}; Cytoplasmic side {ECO:0000250}. Note=The coatomer is cytoplasmic or polymerized on the cytoplasmic side of the Golgi, as well as …	1233	VIGLRISPLQFR	VIGLRISPLQFC
1	COPA	CCDS41424.1	rs759764245	160259957	QFR	RFR	-86.164	-83.351	2.813	Not targeted	Not targeted	PASS	E	SUBCELLULAR LOCATION: Cytoplasm {ECO:0000250}. Golgi apparatus membrane {ECO:0000250}; Peripheral membrane protein {ECO:0000250}; Cytoplasmic side {ECO:0000250}. Cytoplasmic vesicle, COPI-coated vesicle membrane {ECO:0000250}; Peripheral membrane protein {ECO:0000250}; Cytoplasmic side {ECO:0000250}. Note=The coatomer is cytoplasmic or polymerized on the cytoplasmic side of the Golgi, as well as …	1233	VIGLRISPLQFR	VIGLRISPLRFR
1	CORT	CCDS117.2	rs1179209696	10511645	SCK	SYK	-66.886	-57.927	8.959	Not targeted	Not targeted	AC0;RF	E	SUBCELLULAR LOCATION: Secreted.	105	RNFFWKTFSSCK	RNFFWKTFSSYK
1	COX20	CCDS31080.1	rs747091122	245006467	SSN	RSN	-57.018	-77.16	-20.142	Not targeted	Not targeted	PASS	E	SUBCELLULAR LOCATION: Mitochondrion inner membrane {ECO:0000269|PubMed:23125284, ECO:0000269|PubMed:29154948}; Multi-pass membrane protein {ECO:0000255}.	118	DPERKHNGSSSN	DPERKHNGSRSN
1	COX20	CCDS31080.1	rs984299020	245006469	SSN	RSN	-57.018	-77.16	-20.142	Not targeted	Not targeted	PASS	G	SUBCELLULAR LOCATION: Mitochondrion inner membrane {ECO:0000269|PubMed:23125284, ECO:0000269|PubMed:29154948}; Multi-pass membrane protein {ECO:0000255}.	118	DPERKHNGSSSN	DPERKHNGSRSN
1	COX20	CCDS31080.1	rs61749963	245006474	SSN	SSS	-57.018	-57.018	0	Not targeted	Not targeted	PASS	E	SUBCELLULAR LOCATION: Mitochondrion inner membrane {ECO:0000269|PubMed:23125284, ECO:0000269|PubMed:29154948}; Multi-pass membrane protein {ECO:0000255}.	118	DPERKHNGSSSN	DPERKHNGSSSS
1	COX20	CCDS31080.1	rs61749963	245006474	SSN	SSS	-57.018	-57.018	0	Not targeted	Not targeted	PASS	G	SUBCELLULAR LOCATION: Mitochondrion inner membrane {ECO:0000269|PubMed:23125284, ECO:0000269|PubMed:29154948}; Multi-pass membrane protein {ECO:0000255}.	118	DPERKHNGSSSN	DPERKHNGSSSS
1	CPSF3L	CCDS21.1	rs749800470	1247243	APS	APT	-47.824	-47.824	0	Not targeted	Not targeted	PASS	E	SUBCELLULAR LOCATION: Nucleus {ECO:0000269|PubMed:15684398, ECO:0000269|PubMed:23904267}. Cytoplasm {ECO:0000269|PubMed:15684398, ECO:0000269|PubMed:23904267}.	600	SLLKKGLPQAPS	SLLKKGLPQAPT
1	CPSF3L	CCDS21.1	rs983727680	1247249	APS	VPS	-47.824	-66.25	-18.426	Not targeted	Not targeted	AC0	E	SUBCELLULAR LOCATION: Nucleus {ECO:0000269|PubMed:15684398, ECO:0000269|PubMed:23904267}. Cytoplasm {ECO:0000269|PubMed:15684398, ECO:0000269|PubMed:23904267}.	600	SLLKKGLPQAPS	SLLKKGLPQVPS
1	CPSF3L	CCDS21.1	rs983727680	1247249	APS	GPS	-47.824	-55.191	-7.367	Not targeted	Not targeted	PASS	E	SUBCELLULAR LOCATION: Nucleus {ECO:0000269|PubMed:15684398, ECO:0000269|PubMed:23904267}. Cytoplasm {ECO:0000269|PubMed:15684398, ECO:0000269|PubMed:23904267}.	600	SLLKKGLPQAPS	SLLKKGLPQGPS
1	CPSF3L	CCDS21.1	rs983727680	1247249	APS	GPS	-47.824	-55.191	-7.367	Not targeted	Not targeted	PASS	G	SUBCELLULAR LOCATION: Nucleus {ECO:0000269|PubMed:15684398, ECO:0000269|PubMed:23904267}. Cytoplasm {ECO:0000269|PubMed:15684398, ECO:0000269|PubMed:23904267}.	600	SLLKKGLPQAPS	SLLKKGLPQGPS
1	CPSF3L	CCDS57959.1	rs749800470	1247243	APS	APT	-47.824	-47.824	0	Not targeted	Not targeted	PASS	E	SUBCELLULAR LOCATION: Nucleus {ECO:0000269|PubMed:15684398, ECO:0000269|PubMed:23904267}. Cytoplasm {ECO:0000269|PubMed:15684398, ECO:0000269|PubMed:23904267}.	571	SLLKKGLPQAPS	SLLKKGLPQAPT
1	CPSF3L	CCDS57959.1	rs983727680	1247249	APS	VPS	-47.824	-66.25	-18.426	Not targeted	Not targeted	AC0	E	SUBCELLULAR LOCATION: Nucleus {ECO:0000269|PubMed:15684398, ECO:0000269|PubMed:23904267}. Cytoplasm {ECO:0000269|PubMed:15684398, ECO:0000269|PubMed:23904267}.	571	SLLKKGLPQAPS	SLLKKGLPQVPS
1	CPSF3L	CCDS57959.1	rs983727680	1247249	APS	GPS	-47.824	-55.191	-7.367	Not targeted	Not targeted	PASS	E	SUBCELLULAR LOCATION: Nucleus {ECO:0000269|PubMed:15684398, ECO:0000269|PubMed:23904267}. Cytoplasm {ECO:0000269|PubMed:15684398, ECO:0000269|PubMed:23904267}.	571	SLLKKGLPQAPS	SLLKKGLPQGPS
1	CPSF3L	CCDS57959.1	rs983727680	1247249	APS	GPS	-47.824	-55.191	-7.367	Not targeted	Not targeted	PASS	G	SUBCELLULAR LOCATION: Nucleus {ECO:0000269|PubMed:15684398, ECO:0000269|PubMed:23904267}. Cytoplasm {ECO:0000269|PubMed:15684398, ECO:0000269|PubMed:23904267}.	571	SLLKKGLPQAPS	SLLKKGLPQGPS
1	CPSF3L	CCDS57960.1	rs749800470	1247243	APS	APT	-47.824	-47.824	0	Not targeted	Not targeted	PASS	E	SUBCELLULAR LOCATION: Nucleus {ECO:0000269|PubMed:15684398, ECO:0000269|PubMed:23904267}. Cytoplasm {ECO:0000269|PubMed:15684398, ECO:0000269|PubMed:23904267}.	606	SLLKKGLPQAPS	SLLKKGLPQAPT
1	CPSF3L	CCDS57960.1	rs983727680	1247249	APS	VPS	-47.824	-66.25	-18.426	Not targeted	Not targeted	AC0	E	SUBCELLULAR LOCATION: Nucleus {ECO:0000269|PubMed:15684398, ECO:0000269|PubMed:23904267}. Cytoplasm {ECO:0000269|PubMed:15684398, ECO:0000269|PubMed:23904267}.	606	SLLKKGLPQAPS	SLLKKGLPQVPS
1	CPSF3L	CCDS57960.1	rs983727680	1247249	APS	GPS	-47.824	-55.191	-7.367	Not targeted	Not targeted	PASS	E	SUBCELLULAR LOCATION: Nucleus {ECO:0000269|PubMed:15684398, ECO:0000269|PubMed:23904267}. Cytoplasm {ECO:0000269|PubMed:15684398, ECO:0000269|PubMed:23904267}.	606	SLLKKGLPQAPS	SLLKKGLPQGPS
1	CPSF3L	CCDS57960.1	rs983727680	1247249	APS	GPS	-47.824	-55.191	-7.367	Not targeted	Not targeted	PASS	G	SUBCELLULAR LOCATION: Nucleus {ECO:0000269|PubMed:15684398, ECO:0000269|PubMed:23904267}. Cytoplasm {ECO:0000269|PubMed:15684398, ECO:0000269|PubMed:23904267}.	606	SLLKKGLPQAPS	SLLKKGLPQGPS
1	CPSF3L	CCDS57961.1	rs749800470	1247243	APS	APT	-47.824	-47.824	0	Not targeted	Not targeted	PASS	E	SUBCELLULAR LOCATION: Nucleus {ECO:0000269|PubMed:15684398, ECO:0000269|PubMed:23904267}. Cytoplasm {ECO:0000269|PubMed:15684398, ECO:0000269|PubMed:23904267}.	499	SLLKKGLPQAPS	SLLKKGLPQAPT
1	CPSF3L	CCDS57961.1	rs983727680	1247249	APS	VPS	-47.824	-66.25	-18.426	Not targeted	Not targeted	AC0	E	SUBCELLULAR LOCATION: Nucleus {ECO:0000269|PubMed:15684398, ECO:0000269|PubMed:23904267}. Cytoplasm {ECO:0000269|PubMed:15684398, ECO:0000269|PubMed:23904267}.	499	SLLKKGLPQAPS	SLLKKGLPQVPS
1	CPSF3L	CCDS57961.1	rs983727680	1247249	APS	GPS	-47.824	-55.191	-7.367	Not targeted	Not targeted	PASS	E	SUBCELLULAR LOCATION: Nucleus {ECO:0000269|PubMed:15684398, ECO:0000269|PubMed:23904267}. Cytoplasm {ECO:0000269|PubMed:15684398, ECO:0000269|PubMed:23904267}.	499	SLLKKGLPQAPS	SLLKKGLPQGPS
1	CPSF3L	CCDS57961.1	rs983727680	1247249	APS	GPS	-47.824	-55.191	-7.367	Not targeted	Not targeted	PASS	G	SUBCELLULAR LOCATION: Nucleus {ECO:0000269|PubMed:15684398, ECO:0000269|PubMed:23904267}. Cytoplasm {ECO:0000269|PubMed:15684398, ECO:0000269|PubMed:23904267}.	499	SLLKKGLPQAPS	SLLKKGLPQGPS
1	CPT2	CCDS575.1	rs759735713	53679260	IKS	IRS	-44.429	-45.843	-1.414	Not targeted	Not targeted	PASS	E	SUBCELLULAR LOCATION: Mitochondrion inner membrane; Peripheral membrane protein; Matrix side.	658	MFDALEGKSIKS	MFDALEGKSIRS
1	CPTP	CCDS30555.1	rs1008305976	1263134	DLP	ELP	-47.9	-48.893	-0.993	Not targeted	Not targeted	PASS	G	SUBCELLULAR LOCATION: Cytoplasm, cytosol {ECO:0000269|PubMed:23863933}. Golgi apparatus, trans-Golgi network membrane {ECO:0000269|PubMed:23863933}; Peripheral membrane protein {ECO:0000269|PubMed:23863933}. Cell membrane {ECO:0000269|PubMed:23863933}; Peripheral membrane protein {ECO:0000269|PubMed:23863933}; Cytoplasmic side {ECO:0000269|PubMed:23863933}. Endosome membrane {ECO:0000269|PubMed:2…	214	KLYAEHSLLDLP	KLYAEHSLLELP
1	CPTP	CCDS30555.1	rs1398332185	1263135	DLP	DVP	-47.9	-49.563	-1.663	Not targeted	Not targeted	PASS	E	SUBCELLULAR LOCATION: Cytoplasm, cytosol {ECO:0000269|PubMed:23863933}. Golgi apparatus, trans-Golgi network membrane {ECO:0000269|PubMed:23863933}; Peripheral membrane protein {ECO:0000269|PubMed:23863933}. Cell membrane {ECO:0000269|PubMed:23863933}; Peripheral membrane protein {ECO:0000269|PubMed:23863933}; Cytoplasmic side {ECO:0000269|PubMed:23863933}. Endosome membrane {ECO:0000269|PubMed:2…	214	KLYAEHSLLDLP	KLYAEHSLLDVP
1	CPTP	CCDS30555.1	rs767549577	1263136	DLP	DPP	-47.9	-53.302	-5.402	Not targeted	Not targeted	RF	E	SUBCELLULAR LOCATION: Cytoplasm, cytosol {ECO:0000269|PubMed:23863933}. Golgi apparatus, trans-Golgi network membrane {ECO:0000269|PubMed:23863933}; Peripheral membrane protein {ECO:0000269|PubMed:23863933}. Cell membrane {ECO:0000269|PubMed:23863933}; Peripheral membrane protein {ECO:0000269|PubMed:23863933}; Cytoplasmic side {ECO:0000269|PubMed:23863933}. Endosome membrane {ECO:0000269|PubMed:2…	214	KLYAEHSLLDLP	KLYAEHSLLDPP
1	CR1	CCDS44308.1	rs1225422125	207812743	VLP	FLP	-64.488	-57.524	6.964	Not targeted	Not targeted	RF	E	SUBCELLULAR LOCATION: Membrane {ECO:0000269|PubMed:1385479}; Single-pass type I membrane protein.	2489	LQTNEENSRVLP	LQTNEENSRFLP
1	CR1	CCDS44308.1	rs1273810900	207812746	VLP	VFP	-64.488	-72.76	-8.272	Not targeted	Not targeted	PASS	G	SUBCELLULAR LOCATION: Membrane {ECO:0000269|PubMed:1385479}; Single-pass type I membrane protein.	2489	LQTNEENSRVLP	LQTNEENSRVFP
1	CR1	CCDS44309.1	rs1225422125	207812743	VLP	FLP	-64.488	-57.524	6.964	Not targeted	Not targeted	RF	E	SUBCELLULAR LOCATION: Membrane {ECO:0000269|PubMed:1385479}; Single-pass type I membrane protein.	2039	LQTNEENSRVLP	LQTNEENSRFLP
1	CR1	CCDS44309.1	rs1273810900	207812746	VLP	VFP	-64.488	-72.76	-8.272	Not targeted	Not targeted	PASS	G	SUBCELLULAR LOCATION: Membrane {ECO:0000269|PubMed:1385479}; Single-pass type I membrane protein.	2039	LQTNEENSRVLP	LQTNEENSRVFP
1	CR1L	CCDS44310.1	rs1277866965	207897019	CHL	RHL	-13.388	-31.575	-18.187	Not targeted	Not targeted	RF	E	SUBCELLULAR LOCATION: Cytoplasm {ECO:0000269|PubMed:14687939}. Membrane {ECO:0000269|PubMed:14687939}. Secreted {ECO:0000269|PubMed:14687939}. Note=Predominantly found in association with the membrane fraction, but also located in the cytoplasm and in the supernatant.	569	FYEVFAEEFCHL	FYEVFAEEFRHL
1	CR1L	CCDS44310.1	rs758634259	207897021	CHL	WHL	-13.388	-42.087	-28.699	Not targeted	Not targeted	PASS	E	SUBCELLULAR LOCATION: Cytoplasm {ECO:0000269|PubMed:14687939}. Membrane {ECO:0000269|PubMed:14687939}. Secreted {ECO:0000269|PubMed:14687939}. Note=Predominantly found in association with the membrane fraction, but also located in the cytoplasm and in the supernatant.	569	FYEVFAEEFCHL	FYEVFAEEFWHL
1	CR1L	CCDS44310.1	rs758634259	207897021	CHL	WHL	-13.388	-42.087	-28.699	Not targeted	Not targeted	PASS	G	SUBCELLULAR LOCATION: Cytoplasm {ECO:0000269|PubMed:14687939}. Membrane {ECO:0000269|PubMed:14687939}. Secreted {ECO:0000269|PubMed:14687939}. Note=Predominantly found in association with the membrane fraction, but also located in the cytoplasm and in the supernatant.	569	FYEVFAEEFCHL	FYEVFAEEFWHL
1	CR1L	CCDS44310.1	rs1218133989	207897022	CHL	CDL	-13.388	-38.567	-25.179	Not targeted	Not targeted	PASS	E	SUBCELLULAR LOCATION: Cytoplasm {ECO:0000269|PubMed:14687939}. Membrane {ECO:0000269|PubMed:14687939}. Secreted {ECO:0000269|PubMed:14687939}. Note=Predominantly found in association with the membrane fraction, but also located in the cytoplasm and in the supernatant.	569	FYEVFAEEFCHL	FYEVFAEEFCDL
1	CR1L	CCDS44310.1	rs777906323	207897023	CHL	CRL	-13.388	-1.944	11.444	Not targeted	Twilight zone	RF	E	SUBCELLULAR LOCATION: Cytoplasm {ECO:0000269|PubMed:14687939}. Membrane {ECO:0000269|PubMed:14687939}. Secreted {ECO:0000269|PubMed:14687939}. Note=Predominantly found in association with the membrane fraction, but also located in the cytoplasm and in the supernatant.	569	FYEVFAEEFCHL	FYEVFAEEFCRL
1	CR1L	CCDS44310.1	rs777906323	207897023	CHL	CRL	-13.388	-1.944	11.444	Not targeted	Twilight zone	PASS	G	SUBCELLULAR LOCATION: Cytoplasm {ECO:0000269|PubMed:14687939}. Membrane {ECO:0000269|PubMed:14687939}. Secreted {ECO:0000269|PubMed:14687939}. Note=Predominantly found in association with the membrane fraction, but also located in the cytoplasm and in the supernatant.	569	FYEVFAEEFCHL	FYEVFAEEFCRL
1	CRABP2	CCDS1152.1	rs745309518	156669821	VRE	VRD	-50.31	-50.31	0	Not targeted	Not targeted	PASS	E	SUBCELLULAR LOCATION: Cytoplasm. Endoplasmic reticulum. Nucleus. Note=Upon ligand binding, a conformation change exposes a nuclear localization motif and the protein is transported into the nucleus.	138	DDVVCTRVYVRE	DDVVCTRVYVRD
1	CRABP2	CCDS1152.1	rs757917252	156669823	VRE	VRQ	-50.31	-50.31	0	Not targeted	Not targeted	PASS	E	SUBCELLULAR LOCATION: Cytoplasm. Endoplasmic reticulum. Nucleus. Note=Upon ligand binding, a conformation change exposes a nuclear localization motif and the protein is transported into the nucleus.	138	DDVVCTRVYVRE	DDVVCTRVYVRQ
1	CRABP2	CCDS1152.1	rs143001794	156669825	VRE	VQE	-50.31	-57.27	-6.96	Not targeted	Not targeted	PASS	E	SUBCELLULAR LOCATION: Cytoplasm. Endoplasmic reticulum. Nucleus. Note=Upon ligand binding, a conformation change exposes a nuclear localization motif and the protein is transported into the nucleus.	138	DDVVCTRVYVRE	DDVVCTRVYVQE
1	CRABP2	CCDS1152.1	rs142733089	156669828	VRE	DRE	-50.31	-49.204	1.106	Not targeted	Not targeted	PASS	E	SUBCELLULAR LOCATION: Cytoplasm. Endoplasmic reticulum. Nucleus. Note=Upon ligand binding, a conformation change exposes a nuclear localization motif and the protein is transported into the nucleus.	138	DDVVCTRVYVRE	DDVVCTRVYDRE
1	CRABP2	CCDS1152.1	rs748026278	156669829	VRE	FRE	-50.31	-43.765	6.545	Not targeted	Not targeted	PASS	E	SUBCELLULAR LOCATION: Cytoplasm. Endoplasmic reticulum. Nucleus. Note=Upon ligand binding, a conformation change exposes a nuclear localization motif and the protein is transported into the nucleus.	138	DDVVCTRVYVRE	DDVVCTRVYFRE
1	CRABP2	CCDS1152.1	rs748026278	156669829	VRE	IRE	-50.31	-50.627	-0.317	Not targeted	Not targeted	PASS	E	SUBCELLULAR LOCATION: Cytoplasm. Endoplasmic reticulum. Nucleus. Note=Upon ligand binding, a conformation change exposes a nuclear localization motif and the protein is transported into the nucleus.	138	DDVVCTRVYVRE	DDVVCTRVYIRE
1	CRCT1	CCDS1012.1	rs868604433	152488151	SGC	SSC	-70.559	-55.989	14.57	Not targeted	Not targeted	PASS	E		99	SNNRSSGCCSGC	SNNRSSGCCSSC
1	CRCT1	CCDS1012.1	rs868604433	152488151	SGC	SSC	-70.559	-55.989	14.57	Not targeted	Not targeted	PASS	G		99	SNNRSSGCCSGC	SNNRSSGCCSSC
1	CREB3L4	CCDS1056.1	rs749941222	153946530	DEM	NEM	-72.34	-60.258	12.082	Not targeted	Not targeted	PASS	E	SUBCELLULAR LOCATION: Endoplasmic reticulum membrane; Single-pass type II membrane protein. Golgi apparatus membrane {ECO:0000305}; Single-pass type II membrane protein {ECO:0000305}. Note=May also be located in Golgi apparatus.; SUBCELLULAR LOCATION: Processed cyclic AMP-responsive element-binding protein 3-like protein 4: Nucleus. Note=Under ER stress the cleaved N-terminal cytoplasmic domain t…	395	GRIRSVLHADEM	GRIRSVLHANEM
1	CREB3L4	CCDS58029.1	rs749941222	153946530	DEM	NEM	-72.34	-60.258	12.082	Not targeted	Not targeted	PASS	E	SUBCELLULAR LOCATION: Endoplasmic reticulum membrane; Single-pass type II membrane protein. Golgi apparatus membrane {ECO:0000305}; Single-pass type II membrane protein {ECO:0000305}. Note=May also be located in Golgi apparatus.; SUBCELLULAR LOCATION: Processed cyclic AMP-responsive element-binding protein 3-like protein 4: Nucleus. Note=Under ER stress the cleaved N-terminal cytoplasmic domain t…	375	GRIRSVLHADEM	GRIRSVLHANEM
1	CREG1	CCDS1262.1	rs1308516313	167515344	TVQ	IVQ	-95.409	-100.525	-5.116	Not targeted	Not targeted	PASS	E	SUBCELLULAR LOCATION: Secreted {ECO:0000269|PubMed:10815803}.	220	VTPEEYYNVTVQ	VTPEEYYNVIVQ
1	CRNN	CCDS1010.1	rs767088520	152382075	TKP	TKS	-46.653	-46.653	0	Not targeted	Not targeted	PASS	E	SUBCELLULAR LOCATION: Cytoplasm {ECO:0000269|PubMed:15854041, ECO:0000269|PubMed:16640557}. Note=Does not colocalize with TGM1.	495	RELYSYLRSTKP	RELYSYLRSTKS
1	CRNN	CCDS1010.1	rs752173632	152382077	TKP	TRP	-46.653	-48.598	-1.945	Not targeted	Not targeted	PASS	E	SUBCELLULAR LOCATION: Cytoplasm {ECO:0000269|PubMed:15854041, ECO:0000269|PubMed:16640557}. Note=Does not colocalize with TGM1.	495	RELYSYLRSTKP	RELYSYLRSTRP
1	CROCC	CCDS30616.1	rs749785373	17298931	PEK	LEK	-84.442	-98.616	-14.174	Not targeted	Not targeted	PASS	E	SUBCELLULAR LOCATION: Cytoplasm, cytoskeleton, microtubule organizing center, centrosome, centriole {ECO:0000269|PubMed:14654843}. Cytoplasm, cytoskeleton, cilium basal body {ECO:0000269|PubMed:27623382}. Cytoplasm, cytoskeleton, microtubule organizing center, centrosome {ECO:0000269|PubMed:27623382}. Note=In ciliated cells, associated with ciliary rootlets. In non-ciliated cells, localized betwe…	2017	APFSPPSGPPEK	APFSPPSGPLEK
1	CRTC2	CCDS30875.1	rs1239061807	153920589	RLQ	RLP	-96.405	-96.405	0	Not targeted	Not targeted	PASS	E	SUBCELLULAR LOCATION: Cytoplasm {ECO:0000269|PubMed:15589160}. Nucleus {ECO:0000269|PubMed:15589160}. Note=Translocated from the nucleus to the cytoplasm on interaction of the phosphorylated form with 14-3-3 protein (PubMed:15454081). In response to cAMP levels and glucagon, relocated to the nucleus (PubMed:15454081). {ECO:0000269|PubMed:15454081}.	693	AVEESFRSDRLQ	AVEESFRSDRLP
1	CRTC2	CCDS30875.1	rs779211797	153920595	RLQ	QLQ	-96.405	-96.531	-0.126	Not targeted	Not targeted	PASS	E	SUBCELLULAR LOCATION: Cytoplasm {ECO:0000269|PubMed:15589160}. Nucleus {ECO:0000269|PubMed:15589160}. Note=Translocated from the nucleus to the cytoplasm on interaction of the phosphorylated form with 14-3-3 protein (PubMed:15454081). In response to cAMP levels and glucagon, relocated to the nucleus (PubMed:15454081). {ECO:0000269|PubMed:15454081}.	693	AVEESFRSDRLQ	AVEESFRSDQLQ
1	CRTC2	CCDS30875.1	rs746246803	153920596	RLQ	WLQ	-96.405	-100.328	-3.923	Not targeted	Not targeted	PASS	E	SUBCELLULAR LOCATION: Cytoplasm {ECO:0000269|PubMed:15589160}. Nucleus {ECO:0000269|PubMed:15589160}. Note=Translocated from the nucleus to the cytoplasm on interaction of the phosphorylated form with 14-3-3 protein (PubMed:15454081). In response to cAMP levels and glucagon, relocated to the nucleus (PubMed:15454081). {ECO:0000269|PubMed:15454081}.	693	AVEESFRSDRLQ	AVEESFRSDWLQ
1	CRYZ	CCDS665.1	rs1446736928	75171988	LLL	LFL	-34.589	-46.314	-11.725	Not targeted	Not targeted	PASS	G	SUBCELLULAR LOCATION: Cytoplasm {ECO:0000269|PubMed:20103721}.	329	GSGATGKMILLL	GSGATGKMILFL
1	CRYZ	CCDS665.1	rs1377940833	75171991	LLL	FLL	-34.589	-29.676	4.913	Not targeted	Not targeted	PASS	E	SUBCELLULAR LOCATION: Cytoplasm {ECO:0000269|PubMed:20103721}.	329	GSGATGKMILLL	GSGATGKMIFLL
1	CRYZ	CCDS44162.1	rs1446736928	75171988	LLL	LFL	-34.589	-46.314	-11.725	Not targeted	Not targeted	PASS	G	SUBCELLULAR LOCATION: Cytoplasm {ECO:0000269|PubMed:20103721}.	295	GSGATGKMILLL	GSGATGKMILFL
1	CRYZ	CCDS44162.1	rs1377940833	75171991	LLL	FLL	-34.589	-29.676	4.913	Not targeted	Not targeted	PASS	E	SUBCELLULAR LOCATION: Cytoplasm {ECO:0000269|PubMed:20103721}.	295	GSGATGKMILLL	GSGATGKMIFLL
1	CRYZ	CCDS44163.1	rs1446736928	75171988	LLL	LFL	-34.589	-46.314	-11.725	Not targeted	Not targeted	PASS	G	SUBCELLULAR LOCATION: Cytoplasm {ECO:0000269|PubMed:20103721}.	192	GSGATGKMILLL	GSGATGKMILFL
1	CRYZ	CCDS44163.1	rs1377940833	75171991	LLL	FLL	-34.589	-29.676	4.913	Not targeted	Not targeted	PASS	E	SUBCELLULAR LOCATION: Cytoplasm {ECO:0000269|PubMed:20103721}.	192	GSGATGKMILLL	GSGATGKMIFLL
1	CSDE1	CCDS30811.1	rs746279844	115260797	VID	VTD	-77.316	-74.312	3.004	Not targeted	Not targeted	PASS	E	SUBCELLULAR LOCATION: Cytoplasm.	767	AERKIRQAGVID	AERKIRQAGVTD
1	CSDE1	CCDS30811.1	rs769874747	115260801	VID	IID	-77.316	-78.241	-0.925	Not targeted	Not targeted	PASS	E	SUBCELLULAR LOCATION: Cytoplasm.	767	AERKIRQAGVID	AERKIRQAGIID
1	CSDE1	CCDS30812.1	rs746279844	115260797	VID	VTD	-77.316	-74.312	3.004	Not targeted	Not targeted	PASS	E	SUBCELLULAR LOCATION: Cytoplasm.	798	AERKIRQAGVID	AERKIRQAGVTD
1	CSDE1	CCDS30812.1	rs769874747	115260801	VID	IID	-77.316	-78.241	-0.925	Not targeted	Not targeted	PASS	E	SUBCELLULAR LOCATION: Cytoplasm.	798	AERKIRQAGVID	AERKIRQAGIID
1	CSDE1	CCDS44197.1	rs746279844	115260797	VID	VTD	-77.316	-74.312	3.004	Not targeted	Not targeted	PASS	E	SUBCELLULAR LOCATION: Cytoplasm.	813	AERKIRQAGVID	AERKIRQAGVTD
1	CSDE1	CCDS44197.1	rs769874747	115260801	VID	IID	-77.316	-78.241	-0.925	Not targeted	Not targeted	PASS	E	SUBCELLULAR LOCATION: Cytoplasm.	813	AERKIRQAGVID	AERKIRQAGIID
1	CSDE1	CCDS55626.1	rs746279844	115260797	VID	VTD	-77.316	-74.312	3.004	Not targeted	Not targeted	PASS	E	SUBCELLULAR LOCATION: Cytoplasm.	844	AERKIRQAGVID	AERKIRQAGVTD
1	CSDE1	CCDS55626.1	rs769874747	115260801	VID	IID	-77.316	-78.241	-0.925	Not targeted	Not targeted	PASS	E	SUBCELLULAR LOCATION: Cytoplasm.	844	AERKIRQAGVID	AERKIRQAGIID
1	CSF3R	CCDS413.1	rs780460174	36931963	GSF	GSV	-37.791	-37.94	-0.149	Not targeted	Not targeted	PASS	E	SUBCELLULAR LOCATION: Isoform 2: Secreted {ECO:0000305}.; SUBCELLULAR LOCATION: Cell membrane {ECO:0000269|PubMed:24753537}; Single-pass type I membrane protein {ECO:0000255}.	836	IRVHGMEALGSF	IRVHGMEALGSV
1	CSF3R	CCDS413.1	rs780460174	36931963	GSF	GSL	-37.791	-12.768	25.023	Not targeted	Not targeted	PASS	E	SUBCELLULAR LOCATION: Isoform 2: Secreted {ECO:0000305}.; SUBCELLULAR LOCATION: Cell membrane {ECO:0000269|PubMed:24753537}; Single-pass type I membrane protein {ECO:0000255}.	836	IRVHGMEALGSF	IRVHGMEALGSL
1	CSF3R	CCDS414.1	rs780460174	36931963	GSF	GSV	-37.791	-37.94	-0.149	Not targeted	Not targeted	PASS	E	SUBCELLULAR LOCATION: Isoform 2: Secreted {ECO:0000305}.; SUBCELLULAR LOCATION: Cell membrane {ECO:0000269|PubMed:24753537}; Single-pass type I membrane protein {ECO:0000255}.	863	IRVHGMEALGSF	IRVHGMEALGSV
1	CSF3R	CCDS414.1	rs780460174	36931963	GSF	GSL	-37.791	-12.768	25.023	Not targeted	Not targeted	PASS	E	SUBCELLULAR LOCATION: Isoform 2: Secreted {ECO:0000305}.; SUBCELLULAR LOCATION: Cell membrane {ECO:0000269|PubMed:24753537}; Single-pass type I membrane protein {ECO:0000255}.	863	IRVHGMEALGSF	IRVHGMEALGSL
1	CSRP1	CCDS1413.1	rs755173983	201453844	HSE	HSD	-25.502	-25.502	0	Not targeted	Not targeted	PASS	E	SUBCELLULAR LOCATION: Nucleus {ECO:0000269|PubMed:26924529}.	193	FGQGAGALVHSE	FGQGAGALVHSD
1	CSRP1	CCDS1413.1	rs755173983	201453844	HSE	HSD	-25.502	-25.502	0	Not targeted	Not targeted	PASS	G	SUBCELLULAR LOCATION: Nucleus {ECO:0000269|PubMed:26924529}.	193	FGQGAGALVHSE	FGQGAGALVHSD
1	CSRP1	CCDS1413.1	.	201453846	HSE	HSQ	-25.502	-25.502	0	Not targeted	Not targeted	AC0	E	SUBCELLULAR LOCATION: Nucleus {ECO:0000269|PubMed:26924529}.	193	FGQGAGALVHSE	FGQGAGALVHSQ
1	CTBS	CCDS698.1	rs1245977786	85020690	LQR	LER	-83.081	-103.166	-20.085	Not targeted	Not targeted	PASS	E	SUBCELLULAR LOCATION: Lysosome.	385	MWEVLKPKLLQR	MWEVLKPKLLER
1	CTH	CCDS650.1	rs747814501	70904799	SHS	GHS	-52.519	-63.058	-10.539	Not targeted	Not targeted	PASS	E	SUBCELLULAR LOCATION: Cytoplasm.	405	LKAAHPPSGSHS	LKAAHPPSGGHS
1	CTH	CCDS650.1	rs1021737	70904800	SHS	IHS	-52.519	-74.201	-21.682	Not targeted	Not targeted	PASS	E	SUBCELLULAR LOCATION: Cytoplasm.	405	LKAAHPPSGSHS	LKAAHPPSGIHS
1	CTH	CCDS650.1	rs1021737	70904800	SHS	IHS	-52.519	-74.201	-21.682	Not targeted	Not targeted	PASS	G	SUBCELLULAR LOCATION: Cytoplasm.	405	LKAAHPPSGSHS	LKAAHPPSGIHS
1	CTH	CCDS651.1	rs747814501	70904799	SHS	GHS	-52.519	-63.058	-10.539	Not targeted	Not targeted	PASS	E	SUBCELLULAR LOCATION: Cytoplasm.	361	LKAAHPPSGSHS	LKAAHPPSGGHS
1	CTH	CCDS651.1	rs1021737	70904800	SHS	IHS	-52.519	-74.201	-21.682	Not targeted	Not targeted	PASS	E	SUBCELLULAR LOCATION: Cytoplasm.	361	LKAAHPPSGSHS	LKAAHPPSGIHS
1	CTH	CCDS651.1	rs1021737	70904800	SHS	IHS	-52.519	-74.201	-21.682	Not targeted	Not targeted	PASS	G	SUBCELLULAR LOCATION: Cytoplasm.	361	LKAAHPPSGSHS	LKAAHPPSGIHS
1	CTH	CCDS53333.1	rs747814501	70904799	SHS	GHS	-52.519	-63.058	-10.539	Not targeted	Not targeted	PASS	E	SUBCELLULAR LOCATION: Cytoplasm.	373	LKAAHPPSGSHS	LKAAHPPSGGHS
1	CTH	CCDS53333.1	rs1021737	70904800	SHS	IHS	-52.519	-74.201	-21.682	Not targeted	Not targeted	PASS	E	SUBCELLULAR LOCATION: Cytoplasm.	373	LKAAHPPSGSHS	LKAAHPPSGIHS
1	CTH	CCDS53333.1	rs1021737	70904800	SHS	IHS	-52.519	-74.201	-21.682	Not targeted	Not targeted	PASS	G	SUBCELLULAR LOCATION: Cytoplasm.	373	LKAAHPPSGSHS	LKAAHPPSGIHS
1	CTNNBIP1	CCDS106.1	rs1422466855	9910783	RRQ	RTQ	-64.062	-123.098	-59.036	Not targeted	Not targeted	RF	E	SUBCELLULAR LOCATION: Cytoplasm {ECO:0000250}. Nucleus {ECO:0000250}.	81	AFSRSETEDRRQ	AFSRSETEDRTQ
1	CTNNBIP1	CCDS106.1	rs778534202	9910786	RRQ	QRQ	-64.062	-64.062	0	Not targeted	Not targeted	PASS	E	SUBCELLULAR LOCATION: Cytoplasm {ECO:0000250}. Nucleus {ECO:0000250}.	81	AFSRSETEDRRQ	AFSRSETEDQRQ
1	CTNNBIP1	CCDS106.1	rs752154298	9910787	RRQ	WRQ	-64.062	-64.082	-0.02	Not targeted	Not targeted	PASS	E	SUBCELLULAR LOCATION: Cytoplasm {ECO:0000250}. Nucleus {ECO:0000250}.	81	AFSRSETEDRRQ	AFSRSETEDWRQ
1	CTNNBIP1	CCDS106.1	rs752154298	9910787	RRQ	WRQ	-64.062	-64.082	-0.02	Not targeted	Not targeted	PASS	G	SUBCELLULAR LOCATION: Cytoplasm {ECO:0000250}. Nucleus {ECO:0000250}.	81	AFSRSETEDRRQ	AFSRSETEDWRQ
1	CTPS1	CCDS459.1	rs1385399511	41475907	NHD	IHD	-62.227	-80.893	-18.666	Not targeted	Not targeted	PASS	G		591	ITELKFPSINHD	ITELKFPSIIHD
1	CTPS1	CCDS459.1	rs755468825	41475910	NHD	NRD	-62.227	-28.897	33.33	Not targeted	Not targeted	PASS	E		591	ITELKFPSINHD	ITELKFPSINRD
1	CTPS1	CCDS459.1	rs755468825	41475910	NHD	NRD	-62.227	-28.897	33.33	Not targeted	Not targeted	PASS	G		591	ITELKFPSINHD	ITELKFPSINRD
1	CTRC	CCDS156.1	rs886045376	15773080	MQL	MQQ	-28.114	-60.04	-31.926	Not targeted	Not targeted	PASS	E		268	AYIDWINEKMQL	AYIDWINEKMQQ
1	CTSE	CCDS1461.1	rs782289397	206331221	DRP	DTP	-47.783	-66.055	-18.272	Not targeted	Not targeted	PASS	E		363	GPCVCACLSDRP	GPCVCACLSDTP
1	CTSE	CCDS1462.1	.	206331177	AVP	AFP	-46.061	-53.834	-7.773	Not targeted	Not targeted	PASS	E		396	GNNRVGLAPAVP	GNNRVGLAPAFP
1	CTSE	CCDS1462.1	rs781855172	206331178	AVP	AGP	-46.061	-49.167	-3.106	Not targeted	Not targeted	AC0;RF	E		396	GNNRVGLAPAVP	GNNRVGLAPAGP
1	CTSK	CCDS969.1	rs761159349	150769278	PKM	PKI	-0.474	-10.551	-10.077	Twilight zone	Not targeted	PASS	E	SUBCELLULAR LOCATION: Lysosome.	329	CGIANLASFPKM	CGIANLASFPKI
1	CTSK	CCDS969.1	rs752348151	150769281	PKM	PNM	-0.474	-26.025	-25.551	Twilight zone	Not targeted	PASS	G	SUBCELLULAR LOCATION: Lysosome.	329	CGIANLASFPKM	CGIANLASFPNM
1	CTSK	CCDS969.1	rs200118513	150769282	PKM	PTM	-0.474	-44.486	-44.012	Twilight zone	Not targeted	PASS	E	SUBCELLULAR LOCATION: Lysosome.	329	CGIANLASFPKM	CGIANLASFPTM
1	CTTNBP2NL	CCDS845.1	rs1291957133	113000023	TSS	PSS	-39.701	-24.415	15.286	Not targeted	Not targeted	PASS	E	SUBCELLULAR LOCATION: Cytoplasm, cytoskeleton, stress fiber {ECO:0000250|UniProtKB:Q99LJ0}.	639	GKDVELLLPTSS	GKDVELLLPPSS
1	CTTNBP2NL	CCDS845.1	rs557995836	113000031	TSS	TSR	-39.701	-39.701	0	Not targeted	Not targeted	PASS	E	SUBCELLULAR LOCATION: Cytoplasm, cytoskeleton, stress fiber {ECO:0000250|UniProtKB:Q99LJ0}.	639	GKDVELLLPTSS	GKDVELLLPTSR
1	CYB561D1	CCDS800.1	rs1366527611	110038871	MEM	KEM	-39.69	-28.412	11.278	Not targeted	Not targeted	PASS	E	SUBCELLULAR LOCATION: Membrane {ECO:0000305}; Multi-pass membrane protein {ECO:0000305}.	229	SRSYLPRKKMEM	SRSYLPRKKKEM
1	CYB561D1	CCDS800.1	rs756816336	110038876	MEM	MEL	-39.69	-34.268	5.422	Not targeted	Not targeted	PASS	E	SUBCELLULAR LOCATION: Membrane {ECO:0000305}; Multi-pass membrane protein {ECO:0000305}.	229	SRSYLPRKKMEM	SRSYLPRKKMEL
1	CYB561D1	CCDS800.1	rs1159065664	110038878	MEM	MEI	-39.69	-50.767	-11.077	Not targeted	Not targeted	AC0;RF	E	SUBCELLULAR LOCATION: Membrane {ECO:0000305}; Multi-pass membrane protein {ECO:0000305}.	229	SRSYLPRKKMEM	SRSYLPRKKMEI
1	CYB561D1	CCDS44188.1	rs1366527611	110038871	MEM	KEM	-39.69	-28.412	11.278	Not targeted	Not targeted	PASS	E	SUBCELLULAR LOCATION: Membrane {ECO:0000305}; Multi-pass membrane protein {ECO:0000305}.	251	SRSYLPRKKMEM	SRSYLPRKKKEM
1	CYB561D1	CCDS44188.1	rs756816336	110038876	MEM	MEL	-39.69	-34.268	5.422	Not targeted	Not targeted	PASS	E	SUBCELLULAR LOCATION: Membrane {ECO:0000305}; Multi-pass membrane protein {ECO:0000305}.	251	SRSYLPRKKMEM	SRSYLPRKKMEL
1	CYB561D1	CCDS44188.1	rs1159065664	110038878	MEM	MEI	-39.69	-50.767	-11.077	Not targeted	Not targeted	AC0;RF	E	SUBCELLULAR LOCATION: Membrane {ECO:0000305}; Multi-pass membrane protein {ECO:0000305}.	251	SRSYLPRKKMEM	SRSYLPRKKMEI
1	CYB561D1	CCDS44189.1	rs1366527611	110038871	MEM	KEM	-39.69	-28.412	11.278	Not targeted	Not targeted	PASS	E	SUBCELLULAR LOCATION: Membrane {ECO:0000305}; Multi-pass membrane protein {ECO:0000305}.	172	SRSYLPRKKMEM	SRSYLPRKKKEM
1	CYB561D1	CCDS44189.1	rs756816336	110038876	MEM	MEL	-39.69	-34.268	5.422	Not targeted	Not targeted	PASS	E	SUBCELLULAR LOCATION: Membrane {ECO:0000305}; Multi-pass membrane protein {ECO:0000305}.	172	SRSYLPRKKMEM	SRSYLPRKKMEL
1	CYB561D1	CCDS44189.1	rs1159065664	110038878	MEM	MEI	-39.69	-50.767	-11.077	Not targeted	Not targeted	AC0;RF	E	SUBCELLULAR LOCATION: Membrane {ECO:0000305}; Multi-pass membrane protein {ECO:0000305}.	172	SRSYLPRKKMEM	SRSYLPRKKMEI
1	CYB561D1	CCDS44190.1	rs777183286	110038479	GRP	DRP	-29.303	-40.915	-11.612	Not targeted	Not targeted	PASS	E	SUBCELLULAR LOCATION: Membrane {ECO:0000305}; Multi-pass membrane protein {ECO:0000305}.	133	KHGSGSTGQGRP	KHGSGSTGQDRP
1	CYB5R1	CCDS1431.1	rs775692680	202931664	FTY	LTY	-42.889	-49.413	-6.524	Not targeted	Not targeted	PASS	E	SUBCELLULAR LOCATION: Membrane {ECO:0000305}; Single-pass membrane protein {ECO:0000305}.	305	KLGYSQKMRFTY	KLGYSQKMRLTY
1	CYB5RL	CCDS44151.1	rs769874126	54640296	FLF	FLS	-89.059	-100.462	-11.403	Not targeted	Not targeted	PASS	E		315	CAGLTEDSYFLF	CAGLTEDSYFLS
1	CYB5RL	CCDS44151.1	rs1433319236	54640300	FLF	FFF	-89.059	-98.269	-9.21	Not targeted	Not targeted	AC0	E		315	CAGLTEDSYFLF	CAGLTEDSYFFF
1	CYP2J2	CCDS613.1	rs765046854	60359328	PQV	PQL	-31.593	-6.422	25.171	Not targeted	Twilight zone	PASS	E	SUBCELLULAR LOCATION: Endoplasmic reticulum membrane; Peripheral membrane protein. Microsome membrane; Peripheral membrane protein.	502	PVSHRLCAVPQV	PVSHRLCAVPQL
1	CYP2J2	CCDS613.1	rs765046854	60359328	PQV	PQM	-31.593	-14.844	16.749	Not targeted	Not targeted	PASS	E	SUBCELLULAR LOCATION: Endoplasmic reticulum membrane; Peripheral membrane protein. Microsome membrane; Peripheral membrane protein.	502	PVSHRLCAVPQV	PVSHRLCAVPQM
1	CYP4A11	CCDS543.1	rs747166920	47395792	DQL	DQF	-25.461	-45.983	-20.522	Not targeted	Not targeted	PASS	E	SUBCELLULAR LOCATION: Endoplasmic reticulum membrane; Peripheral membrane protein. Microsome membrane; Peripheral membrane protein.	519	RLPNPCEDKDQL	RLPNPCEDKDQF
1	CYP4A22	CCDS30707.1	.	47614458	DQL	NQL	-25.461	-11.12	14.341	Not targeted	Not targeted	PASS	G	SUBCELLULAR LOCATION: Endoplasmic reticulum membrane {ECO:0000250}; Peripheral membrane protein {ECO:0000250}. Microsome membrane {ECO:0000250}; Peripheral membrane protein {ECO:0000250}.	519	RLPNPCEDKDQL	RLPNPCEDKNQL
1	CYP4A22	CCDS30707.1	rs774950099	47614459	DQL	VQL	-25.461	-25.651	-0.19	Not targeted	Not targeted	PASS	E	SUBCELLULAR LOCATION: Endoplasmic reticulum membrane {ECO:0000250}; Peripheral membrane protein {ECO:0000250}. Microsome membrane {ECO:0000250}; Peripheral membrane protein {ECO:0000250}.	519	RLPNPCEDKDQL	RLPNPCEDKVQL
1	CYP4A22	CCDS30707.1	rs762499977	47614460	DQL	EQL	-25.461	-25.461	0	Not targeted	Not targeted	PASS	E	SUBCELLULAR LOCATION: Endoplasmic reticulum membrane {ECO:0000250}; Peripheral membrane protein {ECO:0000250}. Microsome membrane {ECO:0000250}; Peripheral membrane protein {ECO:0000250}.	519	RLPNPCEDKDQL	RLPNPCEDKEQL
1	CYP4A22	CCDS30707.1	rs762499977	47614460	DQL	EQL	-25.461	-25.461	0	Not targeted	Not targeted	PASS	G	SUBCELLULAR LOCATION: Endoplasmic reticulum membrane {ECO:0000250}; Peripheral membrane protein {ECO:0000250}. Microsome membrane {ECO:0000250}; Peripheral membrane protein {ECO:0000250}.	519	RLPNPCEDKDQL	RLPNPCEDKEQL
1	CYP4A22	CCDS30707.1	.	47614462	DQL	DRL	-25.461	-19.36	6.101	Not targeted	Not targeted	AC0;RF	E	SUBCELLULAR LOCATION: Endoplasmic reticulum membrane {ECO:0000250}; Peripheral membrane protein {ECO:0000250}. Microsome membrane {ECO:0000250}; Peripheral membrane protein {ECO:0000250}.	519	RLPNPCEDKDQL	RLPNPCEDKDRL
1	CYP4B1	CCDS542.1	rs1258570243	47284476	SGK	FGK	-49.199	-61.433	-12.234	Not targeted	Not targeted	PASS	E	SUBCELLULAR LOCATION: Endoplasmic reticulum membrane; Peripheral membrane protein. Microsome membrane; Peripheral membrane protein.	511	LHLKPLGPGSGK	LHLKPLGPGFGK
1	CYP4B1	CCDS542.1	rs754822880	47284479	SGK	SEK	-49.199	-57.188	-7.989	Not targeted	Not targeted	PASS	E	SUBCELLULAR LOCATION: Endoplasmic reticulum membrane; Peripheral membrane protein. Microsome membrane; Peripheral membrane protein.	511	LHLKPLGPGSGK	LHLKPLGPGSEK
1	CYP4B1	CCDS41328.1	rs1258570243	47284476	SGK	FGK	-49.199	-61.433	-12.234	Not targeted	Not targeted	PASS	E	SUBCELLULAR LOCATION: Endoplasmic reticulum membrane; Peripheral membrane protein. Microsome membrane; Peripheral membrane protein.	512	LHLKPLGPGSGK	LHLKPLGPGFGK
1	CYP4B1	CCDS41328.1	rs754822880	47284479	SGK	SEK	-49.199	-57.188	-7.989	Not targeted	Not targeted	PASS	E	SUBCELLULAR LOCATION: Endoplasmic reticulum membrane; Peripheral membrane protein. Microsome membrane; Peripheral membrane protein.	512	LHLKPLGPGSGK	LHLKPLGPGSEK
1	CYP4X1	CCDS544.1	rs759555093	47515836	SEC	CEC	-92.337	-91.425	0.912	Not targeted	Not targeted	PASS	E	SUBCELLULAR LOCATION: Endoplasmic reticulum membrane {ECO:0000250}; Single-pass membrane protein {ECO:0000305}. Microsome membrane {ECO:0000250}.	509	GMYLHLKKLSEC	GMYLHLKKLCEC
1	CYP4X1	CCDS544.1	rs759555093	47515836	SEC	FEC	-92.337	-106.635	-14.298	Not targeted	Not targeted	PASS	E	SUBCELLULAR LOCATION: Endoplasmic reticulum membrane {ECO:0000250}; Single-pass membrane protein {ECO:0000305}. Microsome membrane {ECO:0000250}.	509	GMYLHLKKLSEC	GMYLHLKKLFEC
1	CYP4X1	CCDS544.1	rs1418985232	47515842	SEC	SEY	-92.337	-80.389	11.948	Not targeted	Not targeted	PASS	G	SUBCELLULAR LOCATION: Endoplasmic reticulum membrane {ECO:0000250}; Single-pass membrane protein {ECO:0000305}. Microsome membrane {ECO:0000250}.	509	GMYLHLKKLSEC	GMYLHLKKLSEY
1	CYP4Z1	CCDS545.1	rs754846563	47583596	KVC	RVC	-54.27	-64.969	-10.699	Not targeted	Not targeted	PASS	E	SUBCELLULAR LOCATION: Endoplasmic reticulum membrane {ECO:0000269|PubMed:15059886}; Single-pass type II membrane protein {ECO:0000269|PubMed:15059886}. Microsome membrane {ECO:0000269|PubMed:15059886}; Single-pass type II membrane protein {ECO:0000269|PubMed:15059886}.	505	KNGIHVFAKKVC	KNGIHVFAKRVC
1	CYP4Z1	CCDS545.1	rs765174674	47583597	KVC	NVC	-54.27	-53.146	1.124	Not targeted	Not targeted	PASS	E	SUBCELLULAR LOCATION: Endoplasmic reticulum membrane {ECO:0000269|PubMed:15059886}; Single-pass type II membrane protein {ECO:0000269|PubMed:15059886}. Microsome membrane {ECO:0000269|PubMed:15059886}; Single-pass type II membrane protein {ECO:0000269|PubMed:15059886}.	505	KNGIHVFAKKVC	KNGIHVFAKNVC
1	CYP4Z1	CCDS545.1	rs1239477453	47583598	KVC	KFC	-54.27	-61.268	-6.998	Not targeted	Not targeted	PASS	E	SUBCELLULAR LOCATION: Endoplasmic reticulum membrane {ECO:0000269|PubMed:15059886}; Single-pass type II membrane protein {ECO:0000269|PubMed:15059886}. Microsome membrane {ECO:0000269|PubMed:15059886}; Single-pass type II membrane protein {ECO:0000269|PubMed:15059886}.	505	KNGIHVFAKKVC	KNGIHVFAKKFC
1	CYR61	CCDS706.1	rs1394521985	86048717	FRD	FGD	-37.969	-68.004	-30.035	Not targeted	Not targeted	PASS	G	SUBCELLULAR LOCATION: Secreted.	381	YRLFNDIHKFRD	YRLFNDIHKFGD
1	DAB1	CCDS607.1	rs114941053	57476376	AGS	ACS	-50.276	-50.417	-0.141	Not targeted	Not targeted	PASS	E		555	PSGDNISPQAGS	PSGDNISPQACS
1	DAB1	CCDS607.1	rs114941053	57476376	AGS	ASS	-50.276	-35.691	14.585	Not targeted	Not targeted	PASS	E		555	PSGDNISPQAGS	PSGDNISPQASS
1	DAB1	CCDS607.1	rs114941053	57476376	AGS	ACS	-50.276	-50.417	-0.141	Not targeted	Not targeted	PASS	G		555	PSGDNISPQAGS	PSGDNISPQACS
1	DAB1	CCDS607.1	rs751379532	57476378	AGS	DGS	-50.276	-67.599	-17.323	Not targeted	Not targeted	PASS	E		555	PSGDNISPQAGS	PSGDNISPQDGS
1	DAP3	CCDS1120.1	rs1423798192	155708026	AYL	ACL	-18.012	-26.942	-8.93	Not targeted	Not targeted	PASS	E	SUBCELLULAR LOCATION: Mitochondrion {ECO:0000269|PubMed:11162496, ECO:0000269|PubMed:20563667}.	398	NPSLLERHCAYL	NPSLLERHCACL
1	DAP3	CCDS1120.1	rs748570143	155708028	AYL	AYV	-18.012	-58.684	-40.672	Not targeted	Not targeted	PASS	E	SUBCELLULAR LOCATION: Mitochondrion {ECO:0000269|PubMed:11162496, ECO:0000269|PubMed:20563667}.	398	NPSLLERHCAYL	NPSLLERHCAYV
1	DAP3	CCDS1120.1	rs1351987058	155708029	AYL	AYH	-18.012	-71.938	-53.926	Not targeted	Not targeted	PASS	E	SUBCELLULAR LOCATION: Mitochondrion {ECO:0000269|PubMed:11162496, ECO:0000269|PubMed:20563667}.	398	NPSLLERHCAYL	NPSLLERHCAYH
1	DAP3	CCDS55646.1	rs1423798192	155708026	AYL	ACL	-18.012	-26.942	-8.93	Not targeted	Not targeted	PASS	E	SUBCELLULAR LOCATION: Mitochondrion {ECO:0000269|PubMed:11162496, ECO:0000269|PubMed:20563667}.	364	NPSLLERHCAYL	NPSLLERHCACL
1	DAP3	CCDS55646.1	rs748570143	155708028	AYL	AYV	-18.012	-58.684	-40.672	Not targeted	Not targeted	PASS	E	SUBCELLULAR LOCATION: Mitochondrion {ECO:0000269|PubMed:11162496, ECO:0000269|PubMed:20563667}.	364	NPSLLERHCAYL	NPSLLERHCAYV
1	DAP3	CCDS55646.1	rs1351987058	155708029	AYL	AYH	-18.012	-71.938	-53.926	Not targeted	Not targeted	PASS	E	SUBCELLULAR LOCATION: Mitochondrion {ECO:0000269|PubMed:11162496, ECO:0000269|PubMed:20563667}.	364	NPSLLERHCAYL	NPSLLERHCAYH
1	DAP3	CCDS55647.1	rs1423798192	155708026	AYL	ACL	-18.012	-26.942	-8.93	Not targeted	Not targeted	PASS	E	SUBCELLULAR LOCATION: Mitochondrion {ECO:0000269|PubMed:11162496, ECO:0000269|PubMed:20563667}.	357	NPSLLERHCAYL	NPSLLERHCACL
1	DAP3	CCDS55647.1	rs748570143	155708028	AYL	AYV	-18.012	-58.684	-40.672	Not targeted	Not targeted	PASS	E	SUBCELLULAR LOCATION: Mitochondrion {ECO:0000269|PubMed:11162496, ECO:0000269|PubMed:20563667}.	357	NPSLLERHCAYL	NPSLLERHCAYV
1	DAP3	CCDS55647.1	rs1351987058	155708029	AYL	AYH	-18.012	-71.938	-53.926	Not targeted	Not targeted	PASS	E	SUBCELLULAR LOCATION: Mitochondrion {ECO:0000269|PubMed:11162496, ECO:0000269|PubMed:20563667}.	357	NPSLLERHCAYL	NPSLLERHCAYH
1	DARS2	CCDS1311.1	rs765570266	173826833	RAH	KAH	-73.155	-62.244	10.911	Not targeted	Not targeted	PASS	E	SUBCELLULAR LOCATION: Mitochondrion matrix {ECO:0000269|PubMed:15779907}.	645	SKPTDSKAERAH	SKPTDSKAEKAH
1	DBT	CCDS767.1	rs769122253	100661820	DLK	ELK	-71.453	-72.689	-1.236	Not targeted	Not targeted	PASS	E	SUBCELLULAR LOCATION: Mitochondrion matrix.	482	LENPAFMLLDLK	LENPAFMLLELK
1	DCAF6	CCDS1267.2	rs767564978	168044663	DEE	GEE	-123.742	-114.13	9.612	Not targeted	Not targeted	PASS	E	SUBCELLULAR LOCATION: Nucleus {ECO:0000269|PubMed:15784617}.	880	GSGQENENEDEE	GSGQENENEGEE
1	DCAF6	CCDS1267.2	rs760647899	168044668	DEE	DEK	-123.742	-123.742	0	Not targeted	Not targeted	PASS	E	SUBCELLULAR LOCATION: Nucleus {ECO:0000269|PubMed:15784617}.	880	GSGQENENEDEE	GSGQENENEDEK
1	DCAF6	CCDS30933.1	rs767564978	168044663	DEE	GEE	-123.742	-114.13	9.612	Not targeted	Not targeted	PASS	E	SUBCELLULAR LOCATION: Nucleus {ECO:0000269|PubMed:15784617}.	860	GSGQENENEDEE	GSGQENENEGEE
1	DCAF6	CCDS30933.1	rs760647899	168044668	DEE	DEK	-123.742	-123.742	0	Not targeted	Not targeted	PASS	E	SUBCELLULAR LOCATION: Nucleus {ECO:0000269|PubMed:15784617}.	860	GSGQENENEDEE	GSGQENENEDEK
1	DCAF6	CCDS55657.1	rs767564978	168044663	DEE	GEE	-123.742	-114.13	9.612	Not targeted	Not targeted	PASS	E	SUBCELLULAR LOCATION: Nucleus {ECO:0000269|PubMed:15784617}.	951	GSGQENENEDEE	GSGQENENEGEE
1	DCAF6	CCDS55657.1	rs760647899	168044668	DEE	DEK	-123.742	-123.742	0	Not targeted	Not targeted	PASS	E	SUBCELLULAR LOCATION: Nucleus {ECO:0000269|PubMed:15784617}.	951	GSGQENENEDEE	GSGQENENEDEK
1	DCAF6	CCDS55658.1	rs767564978	168044663	DEE	GEE	-123.742	-114.13	9.612	Not targeted	Not targeted	PASS	E	SUBCELLULAR LOCATION: Nucleus {ECO:0000269|PubMed:15784617}.	920	GSGQENENEDEE	GSGQENENEGEE
1	DCAF6	CCDS55658.1	rs760647899	168044668	DEE	DEK	-123.742	-123.742	0	Not targeted	Not targeted	PASS	E	SUBCELLULAR LOCATION: Nucleus {ECO:0000269|PubMed:15784617}.	920	GSGQENENEDEE	GSGQENENEDEK
1	DCDC2B	CCDS44100.1	rs763642705	32681491	LPS	LLS	-85.289	-79.694	5.595	Not targeted	Not targeted	PASS	E		349	AAISASAPALPS	AAISASAPALLS
1	DCDC2B	CCDS44100.1	rs1394858176	32681494	LPS	LPY	-85.289	-73.341	11.948	Not targeted	Not targeted	AC0;RF	E		349	AAISASAPALPS	AAISASAPALPY
1	DCLRE1B	CCDS866.1	rs1468361916	114454806	KPC	KLC	-86.248	-79.218	7.03	Not targeted	Not targeted	PASS	E	SUBCELLULAR LOCATION: Chromosome, telomere. Nucleus. Cytoplasm, cytoskeleton, microtubule organizing center, centrosome. Note=Mainly localizes to telomeres, recruited via its interaction with TERF2. During mitosis, localizes to the centrosome.	532	FDQQVEKYHKPC	FDQQVEKYHKLC
1	DCLRE1B	CCDS866.1	rs1175718511	114454809	KPC	KPY	-86.248	-74.301	11.947	Not targeted	Not targeted	PASS	E	SUBCELLULAR LOCATION: Chromosome, telomere. Nucleus. Cytoplasm, cytoskeleton, microtubule organizing center, centrosome. Note=Mainly localizes to telomeres, recruited via its interaction with TERF2. During mitosis, localizes to the centrosome.	532	FDQQVEKYHKPC	FDQQVEKYHKPY
1	DCST1	CCDS1083.1	rs147149914	155023340	YAG	YAE	-98.744	-98.744	0	Not targeted	Not targeted	PASS	E	SUBCELLULAR LOCATION: Cell membrane {ECO:0000269|PubMed:27782195}; Multi-pass membrane protein {ECO:0000305}.	706	FSDSNDDTAYAG	FSDSNDDTAYAE
1	DCST1	CCDS44235.1	rs147149914	155023340	YAG	YAE	-98.744	-98.744	0	Not targeted	Not targeted	PASS	E	SUBCELLULAR LOCATION: Cell membrane {ECO:0000269|PubMed:27782195}; Multi-pass membrane protein {ECO:0000305}.	681	FSDSNDDTAYAG	FSDSNDDTAYAE
1	DCST2	CCDS1082.2	rs192742085	154991027	PPK	PLK	-80.223	-73.701	6.522	Not targeted	Not targeted	PASS	E	SUBCELLULAR LOCATION: Membrane {ECO:0000305}; Multi-pass membrane protein {ECO:0000305}.	773	PSLPDPSHPPPK	PSLPDPSHPPLK
1	DCST2	CCDS1082.2	rs192742085	154991027	PPK	PLK	-80.223	-73.701	6.522	Not targeted	Not targeted	PASS	G	SUBCELLULAR LOCATION: Membrane {ECO:0000305}; Multi-pass membrane protein {ECO:0000305}.	773	PSLPDPSHPPPK	PSLPDPSHPPLK
1	DCST2	CCDS1082.2	rs1482519126	154991028	PPK	PSK	-80.223	-63.938	16.285	Not targeted	Not targeted	PASS	G	SUBCELLULAR LOCATION: Membrane {ECO:0000305}; Multi-pass membrane protein {ECO:0000305}.	773	PSLPDPSHPPPK	PSLPDPSHPPSK
1	DCST2	CCDS1082.2	rs1370414221	154991030	PPK	LPK	-80.223	-95.117	-14.894	Not targeted	Not targeted	PASS	E	SUBCELLULAR LOCATION: Membrane {ECO:0000305}; Multi-pass membrane protein {ECO:0000305}.	773	PSLPDPSHPPPK	PSLPDPSHPLPK
1	DCST2	CCDS1082.2	rs750995971	154991031	PPK	SPK	-80.223	-73.84	6.383	Not targeted	Not targeted	PASS	E	SUBCELLULAR LOCATION: Membrane {ECO:0000305}; Multi-pass membrane protein {ECO:0000305}.	773	PSLPDPSHPPPK	PSLPDPSHPSPK
1	DCST2	CCDS1082.2	rs750995971	154991031	PPK	APK	-80.223	-75.457	4.766	Not targeted	Not targeted	PASS	E	SUBCELLULAR LOCATION: Membrane {ECO:0000305}; Multi-pass membrane protein {ECO:0000305}.	773	PSLPDPSHPPPK	PSLPDPSHPAPK
1	DCST2	CCDS1082.2	rs750995971	154991031	PPK	SPK	-80.223	-73.84	6.383	Not targeted	Not targeted	PASS	G	SUBCELLULAR LOCATION: Membrane {ECO:0000305}; Multi-pass membrane protein {ECO:0000305}.	773	PSLPDPSHPPPK	PSLPDPSHPSPK
1	DDAH1	CCDS705.1	rs757951951	85787143	VDS	VNS	-75.803	-61.358	14.445	Not targeted	Not targeted	PASS	E		285	CCSVLINKKVDS	CCSVLINKKVNS
1	DDAH1	CCDS44170.1	rs757951951	85787143	VDS	VNS	-75.803	-61.358	14.445	Not targeted	Not targeted	PASS	E		182	CCSVLINKKVDS	CCSVLINKKVNS
1	DDR2	CCDS1241.1	rs771898787	162750028	GDE	GNE	-112.37	-89.868	22.502	Not targeted	Not targeted	PASS	E	SUBCELLULAR LOCATION: Cell membrane {ECO:0000269|PubMed:18201965, ECO:0000269|PubMed:20223752, ECO:0000269|PubMed:9659899}; Single-pass type I membrane protein {ECO:0000269|PubMed:18201965, ECO:0000269|PubMed:20223752, ECO:0000269|PubMed:9659899}.	855	EIHLLLLQQGDE	EIHLLLLQQGNE
1	DDR2	CCDS1241.1	rs771898787	162750028	GDE	GNE	-112.37	-89.868	22.502	Not targeted	Not targeted	PASS	G	SUBCELLULAR LOCATION: Cell membrane {ECO:0000269|PubMed:18201965, ECO:0000269|PubMed:20223752, ECO:0000269|PubMed:9659899}; Single-pass type I membrane protein {ECO:0000269|PubMed:18201965, ECO:0000269|PubMed:20223752, ECO:0000269|PubMed:9659899}.	855	EIHLLLLQQGDE	EIHLLLLQQGNE
1	DDR2	CCDS1241.1	rs567134957	162750029	GDE	GGE	-112.37	-104.449	7.921	Not targeted	Not targeted	PASS	E	SUBCELLULAR LOCATION: Cell membrane {ECO:0000269|PubMed:18201965, ECO:0000269|PubMed:20223752, ECO:0000269|PubMed:9659899}; Single-pass type I membrane protein {ECO:0000269|PubMed:18201965, ECO:0000269|PubMed:20223752, ECO:0000269|PubMed:9659899}.	855	EIHLLLLQQGDE	EIHLLLLQQGGE
1	DDR2	CCDS1241.1	rs138798285	162750031	GDE	GDK	-112.37	-112.37	0	Not targeted	Not targeted	PASS	E	SUBCELLULAR LOCATION: Cell membrane {ECO:0000269|PubMed:18201965, ECO:0000269|PubMed:20223752, ECO:0000269|PubMed:9659899}; Single-pass type I membrane protein {ECO:0000269|PubMed:18201965, ECO:0000269|PubMed:20223752, ECO:0000269|PubMed:9659899}.	855	EIHLLLLQQGDE	EIHLLLLQQGDK
1	DDR2	CCDS1241.1	rs138798285	162750031	GDE	GDK	-112.37	-112.37	0	Not targeted	Not targeted	PASS	G	SUBCELLULAR LOCATION: Cell membrane {ECO:0000269|PubMed:18201965, ECO:0000269|PubMed:20223752, ECO:0000269|PubMed:9659899}; Single-pass type I membrane protein {ECO:0000269|PubMed:18201965, ECO:0000269|PubMed:20223752, ECO:0000269|PubMed:9659899}.	855	EIHLLLLQQGDE	EIHLLLLQQGDK
1	DDX20	CCDS842.1	rs1441752621	112309511	SNQ	NNQ	-42.908	-51.234	-8.326	Not targeted	Not targeted	PASS	E	SUBCELLULAR LOCATION: Cytoplasm. Nucleus, gem. Note=Localized in subnuclear structures next to coiled bodies, called Gemini of Cajal bodies (Gems).	824	TIYLQEMMHSNQ	TIYLQEMMHNNQ
1	DDX20	CCDS842.1	rs567214373	112309517	SNQ	SNR	-42.908	-42.908	0	Not targeted	Not targeted	PASS	E	SUBCELLULAR LOCATION: Cytoplasm. Nucleus, gem. Note=Localized in subnuclear structures next to coiled bodies, called Gemini of Cajal bodies (Gems).	824	TIYLQEMMHSNQ	TIYLQEMMHSNR
1	DDX59	CCDS30964.1	rs145775065	200613392	SQK	YQK	-70.702	-79.778	-9.076	Not targeted	Not targeted	PASS	E	SUBCELLULAR LOCATION: Cytoplasm {ECO:0000269|PubMed:23972372}. Nucleus {ECO:0000269|PubMed:23972372}. Note=Exhibits granular localization in the nucleus, as well as in the cytoplasm.	619	IIRKHDKSNSQK	IIRKHDKSNYQK
1	DDX59	CCDS30964.1	rs145775065	200613392	SQK	YQK	-70.702	-79.778	-9.076	Not targeted	Not targeted	PASS	G	SUBCELLULAR LOCATION: Cytoplasm {ECO:0000269|PubMed:23972372}. Nucleus {ECO:0000269|PubMed:23972372}. Note=Exhibits granular localization in the nucleus, as well as in the cytoplasm.	619	IIRKHDKSNSQK	IIRKHDKSNYQK
1	DEDD	CCDS1219.1	rs746601329	161091941	ALP	ALL	-38.006	-14.08	23.926	Not targeted	Not targeted	PASS	E	SUBCELLULAR LOCATION: Cytoplasm. Nucleus, nucleolus {ECO:0000250}. Note=Translocated to the nucleus during CD95-mediated apoptosis where it is localized in the nucleoli (By similarity). Following apoptosis induction, the mono and/or diubiquitination form increases and forms filamentous structures that colocalize with KRT8 and KRT18 intermediate filament network in simple epithelial cells. {ECO:00…	318	KLLRNLMLQALP	KLLRNLMLQALL
1	DEDD	CCDS1219.1	rs746601329	161091941	ALP	ALR	-38.006	-38.006	0	Not targeted	Not targeted	PASS	E	SUBCELLULAR LOCATION: Cytoplasm. Nucleus, nucleolus {ECO:0000250}. Note=Translocated to the nucleus during CD95-mediated apoptosis where it is localized in the nucleoli (By similarity). Following apoptosis induction, the mono and/or diubiquitination form increases and forms filamentous structures that colocalize with KRT8 and KRT18 intermediate filament network in simple epithelial cells. {ECO:00…	318	KLLRNLMLQALP	KLLRNLMLQALR
1	DEDD	CCDS1219.1	rs1284448276	161091947	ALP	VLP	-38.006	-61.232	-23.226	Not targeted	Not targeted	PASS	E	SUBCELLULAR LOCATION: Cytoplasm. Nucleus, nucleolus {ECO:0000250}. Note=Translocated to the nucleus during CD95-mediated apoptosis where it is localized in the nucleoli (By similarity). Following apoptosis induction, the mono and/or diubiquitination form increases and forms filamentous structures that colocalize with KRT8 and KRT18 intermediate filament network in simple epithelial cells. {ECO:00…	318	KLLRNLMLQALP	KLLRNLMLQVLP
1	DEDD	CCDS1219.1	rs1488270308	161091948	ALP	TLP	-38.006	-55.365	-17.359	Not targeted	Not targeted	PASS	E	SUBCELLULAR LOCATION: Cytoplasm. Nucleus, nucleolus {ECO:0000250}. Note=Translocated to the nucleus during CD95-mediated apoptosis where it is localized in the nucleoli (By similarity). Following apoptosis induction, the mono and/or diubiquitination form increases and forms filamentous structures that colocalize with KRT8 and KRT18 intermediate filament network in simple epithelial cells. {ECO:00…	318	KLLRNLMLQALP	KLLRNLMLQTLP
1	DEGS1	CCDS1540.1	rs1170088595	224380175	VLE	VLQ	-95.857	-95.857	0	Not targeted	Not targeted	PASS	E	SUBCELLULAR LOCATION: Mitochondrion {ECO:0000269|PubMed:19647031}. Endoplasmic reticulum membrane {ECO:0000269|PubMed:19647031, ECO:0000269|PubMed:9188692}; Multi-pass membrane protein {ECO:0000269|PubMed:19647031, ECO:0000269|PubMed:9188692}. Membrane {ECO:0000305}; Lipid-anchor {ECO:0000305}.	323	MKRHQKGEMVLE	MKRHQKGEMVLQ
1	DENND1B	CCDS41452.2	rs758937291	197522115	FSQ	FSR	-81.833	-81.833	0	Not targeted	Not targeted	PASS	E	SUBCELLULAR LOCATION: Cytoplasm, cytosol {ECO:0000269|PubMed:20154091}. Cytoplasmic vesicle, clathrin-coated vesicle {ECO:0000269|PubMed:20154091}.	426	KDKLQYDYPFSQ	KDKLQYDYPFSR
1	DENND1B	CCDS41452.2	rs1422877481	197522119	FSQ	FTQ	-81.833	-95.326	-13.493	Not targeted	Not targeted	PASS	E	SUBCELLULAR LOCATION: Cytoplasm, cytosol {ECO:0000269|PubMed:20154091}. Cytoplasmic vesicle, clathrin-coated vesicle {ECO:0000269|PubMed:20154091}.	426	KDKLQYDYPFSQ	KDKLQYDYPFTQ
1	DEPDC1	CCDS644.1	rs566375684	68942622	SLR	SPR	-38.181	-48.005	-9.824	Not targeted	Not targeted	PASS	E	SUBCELLULAR LOCATION: Nucleus {ECO:0000269|PubMed:17452976, ECO:0000269|PubMed:20587513}. Note=Colocalizes with ZNF224 at the nucleus.	527	LILRKPKFRSLR	LILRKPKFRSPR
1	DEPDC1	CCDS644.1	rs144066767	68942623	SLR	SIR	-38.181	-48.159	-9.978	Not targeted	Not targeted	PASS	E	SUBCELLULAR LOCATION: Nucleus {ECO:0000269|PubMed:17452976, ECO:0000269|PubMed:20587513}. Note=Colocalizes with ZNF224 at the nucleus.	527	LILRKPKFRSLR	LILRKPKFRSIR
1	DEPDC1	CCDS644.1	rs1338309561	68942626	SLR	GLR	-38.181	-48.789	-10.608	Not targeted	Not targeted	PASS	E	SUBCELLULAR LOCATION: Nucleus {ECO:0000269|PubMed:17452976, ECO:0000269|PubMed:20587513}. Note=Colocalizes with ZNF224 at the nucleus.	527	LILRKPKFRSLR	LILRKPKFRGLR
1	DEPDC1	CCDS44159.1	rs566375684	68942622	SLR	SPR	-38.181	-48.005	-9.824	Not targeted	Not targeted	PASS	E	SUBCELLULAR LOCATION: Nucleus {ECO:0000269|PubMed:17452976, ECO:0000269|PubMed:20587513}. Note=Colocalizes with ZNF224 at the nucleus.	811	LILRKPKFRSLR	LILRKPKFRSPR
1	DEPDC1	CCDS44159.1	rs144066767	68942623	SLR	SIR	-38.181	-48.159	-9.978	Not targeted	Not targeted	PASS	E	SUBCELLULAR LOCATION: Nucleus {ECO:0000269|PubMed:17452976, ECO:0000269|PubMed:20587513}. Note=Colocalizes with ZNF224 at the nucleus.	811	LILRKPKFRSLR	LILRKPKFRSIR
1	DEPDC1	CCDS44159.1	rs1338309561	68942626	SLR	GLR	-38.181	-48.789	-10.608	Not targeted	Not targeted	PASS	E	SUBCELLULAR LOCATION: Nucleus {ECO:0000269|PubMed:17452976, ECO:0000269|PubMed:20587513}. Note=Colocalizes with ZNF224 at the nucleus.	811	LILRKPKFRSLR	LILRKPKFRGLR
1	DESI2	CCDS1626.1	.	244869087	TKL	TKP	-13.366	-38.292	-24.926	Not targeted	Not targeted	PASS	E	SUBCELLULAR LOCATION: Cytoplasm {ECO:0000250|UniProtKB:Q9D291}.	194	AAGSRPGRHTKL	AAGSRPGRHTKP
1	DFFA	CCDS119.1	rs749301775	10523096	QGH	QGY	-95.686	-83.738	11.948	Not targeted	Not targeted	PASS	E	SUBCELLULAR LOCATION: Cytoplasm.	268	SQDLEVGGNQGH	SQDLEVGGNQGY
1	DFFA	CCDS119.1	rs769074689	10523102	QGH	EGH	-95.686	-95.709	-0.023	Not targeted	Not targeted	PASS	E	SUBCELLULAR LOCATION: Cytoplasm.	268	SQDLEVGGNQGH	SQDLEVGGNEGH
1	DFFB	CCDS52.1	rs201390089	3800297	KRQ	KCQ	-21.259	-38.295	-17.036	Not targeted	Not targeted	PASS	E	SUBCELLULAR LOCATION: Cytoplasm. Nucleus.	338	RLKRKQPVRKRQ	RLKRKQPVRKCQ
1	DFFB	CCDS52.1	rs201390089	3800297	KRQ	KCQ	-21.259	-38.295	-17.036	Not targeted	Not targeted	PASS	G	SUBCELLULAR LOCATION: Cytoplasm. Nucleus.	338	RLKRKQPVRKRQ	RLKRKQPVRKCQ
1	DFFB	CCDS52.1	rs368975039	3800298	KRQ	KHQ	-21.259	-20.25	1.009	Not targeted	Not targeted	PASS	E	SUBCELLULAR LOCATION: Cytoplasm. Nucleus.	338	RLKRKQPVRKRQ	RLKRKQPVRKHQ
1	DFFB	CCDS52.1	rs368975039	3800298	KRQ	KHQ	-21.259	-20.25	1.009	Not targeted	Not targeted	PASS	G	SUBCELLULAR LOCATION: Cytoplasm. Nucleus.	338	RLKRKQPVRKRQ	RLKRKQPVRKHQ
1	DHCR24	CCDS600.1	rs764355535	55317909	ARH	ARQ	-28.007	-28.007	0	Not targeted	Not targeted	PASS	E	SUBCELLULAR LOCATION: Endoplasmic reticulum membrane; Single-pass membrane protein. Golgi apparatus membrane; Single-pass membrane protein.	516	EVYDKICKAARH	EVYDKICKAARQ
1	DHCR24	CCDS600.1	rs752030219	55317911	ARH	ARY	-28.007	-16.06	11.947	Not targeted	Not targeted	PASS	E	SUBCELLULAR LOCATION: Endoplasmic reticulum membrane; Single-pass membrane protein. Golgi apparatus membrane; Single-pass membrane protein.	516	EVYDKICKAARH	EVYDKICKAARY
1	DHCR24	CCDS600.1	rs1210490459	55317916	ARH	VRH	-28.007	-48.548	-20.541	Not targeted	Not targeted	PASS	E	SUBCELLULAR LOCATION: Endoplasmic reticulum membrane; Single-pass membrane protein. Golgi apparatus membrane; Single-pass membrane protein.	516	EVYDKICKAARH	EVYDKICKAVRH
1	DHRS3	CCDS146.1	rs753987334	12628376	GRT	GPT	-29.169	-57.364	-28.195	Not targeted	Not targeted	PASS	E	SUBCELLULAR LOCATION: Membrane {ECO:0000305}; Multi-pass membrane protein {ECO:0000305}.	302	TYTCMNTFKGRT	TYTCMNTFKGPT
1	DHRS3	CCDS146.1	rs753987334	12628376	GRT	GQT	-29.169	-44.27	-15.101	Not targeted	Not targeted	PASS	E	SUBCELLULAR LOCATION: Membrane {ECO:0000305}; Multi-pass membrane protein {ECO:0000305}.	302	TYTCMNTFKGRT	TYTCMNTFKGQT
1	DHRS3	CCDS146.1	rs753987334	12628376	GRT	GLT	-29.169	-49.993	-20.824	Not targeted	Not targeted	PASS	G	SUBCELLULAR LOCATION: Membrane {ECO:0000305}; Multi-pass membrane protein {ECO:0000305}.	302	TYTCMNTFKGRT	TYTCMNTFKGLT
1	DHRS3	CCDS146.1	rs765027018	12628377	GRT	GWT	-29.169	-58.626	-29.457	Not targeted	Not targeted	PASS	E	SUBCELLULAR LOCATION: Membrane {ECO:0000305}; Multi-pass membrane protein {ECO:0000305}.	302	TYTCMNTFKGRT	TYTCMNTFKGWT
1	DHRS3	CCDS146.1	rs765027018	12628377	GRT	GGT	-29.169	-57.206	-28.037	Not targeted	Not targeted	PASS	E	SUBCELLULAR LOCATION: Membrane {ECO:0000305}; Multi-pass membrane protein {ECO:0000305}.	302	TYTCMNTFKGRT	TYTCMNTFKGGT
1	DHRS3	CCDS146.1	rs751454475	12628380	GRT	RRT	-29.169	-40.657	-11.488	Not targeted	Not targeted	PASS	E	SUBCELLULAR LOCATION: Membrane {ECO:0000305}; Multi-pass membrane protein {ECO:0000305}.	302	TYTCMNTFKGRT	TYTCMNTFKRRT
1	DHX9	CCDS41444.1	rs1378232454	182856558	GGY	SGY	-81.87	-73.328	8.542	Not targeted	Not targeted	PASS	E	SUBCELLULAR LOCATION: Nucleus {ECO:0000269|PubMed:10198287, ECO:0000269|PubMed:10207077, ECO:0000269|PubMed:11687588, ECO:0000269|PubMed:16375861, ECO:0000269|PubMed:17303075, ECO:0000269|PubMed:9162007}. Nucleus, nucleoplasm {ECO:0000269|PubMed:28221134}. Nucleus, nucleolus {ECO:0000269|PubMed:12429849}. Cytoplasm {ECO:0000269|PubMed:10198287, ECO:0000269|PubMed:10207077, ECO:0000269|PubMed:1637…	1270	GYFGQGRGGGGY	GYFGQGRGGSGY
1	DHX9	CCDS41444.1	rs370209545	182856561	GGY	GSY	-81.87	-69.298	12.572	Not targeted	Not targeted	PASS	E	SUBCELLULAR LOCATION: Nucleus {ECO:0000269|PubMed:10198287, ECO:0000269|PubMed:10207077, ECO:0000269|PubMed:11687588, ECO:0000269|PubMed:16375861, ECO:0000269|PubMed:17303075, ECO:0000269|PubMed:9162007}. Nucleus, nucleoplasm {ECO:0000269|PubMed:28221134}. Nucleus, nucleolus {ECO:0000269|PubMed:12429849}. Cytoplasm {ECO:0000269|PubMed:10198287, ECO:0000269|PubMed:10207077, ECO:0000269|PubMed:1637…	1270	GYFGQGRGGGGY	GYFGQGRGGGSY
1	DIRAS3	CCDS641.1	rs1430102329	68512294	IIM	III	-64.573	-87.65	-23.077	Not targeted	Not targeted	RF	G	SUBCELLULAR LOCATION: Cell membrane {ECO:0000305}; Lipid-anchor {ECO:0000305}; Cytoplasmic side {ECO:0000305}.	229	TTEKLLDKCIIM	TTEKLLDKCIII
1	DIRAS3	CCDS641.1	rs1332673707	68512296	IIM	IIL	-64.573	-51.15	13.423	Not targeted	Not targeted	PASS	E	SUBCELLULAR LOCATION: Cell membrane {ECO:0000305}; Lipid-anchor {ECO:0000305}; Cytoplasmic side {ECO:0000305}.	229	TTEKLLDKCIIM	TTEKLLDKCIIL
1	DIRAS3	CCDS641.1	rs773399133	68512299	IIM	IVM	-64.573	-57.675	6.898	Not targeted	Not targeted	PASS	E	SUBCELLULAR LOCATION: Cell membrane {ECO:0000305}; Lipid-anchor {ECO:0000305}; Cytoplasmic side {ECO:0000305}.	229	TTEKLLDKCIIM	TTEKLLDKCIVM
1	DISC1	CCDS31055.1	rs373042905	232002314	QLA	PLA	-88.655	-76.685	11.97	Not targeted	Not targeted	PASS	E	SUBCELLULAR LOCATION: Cytoplasm {ECO:0000269|PubMed:12506198, ECO:0000269|PubMed:15797709}. Cytoplasm, cytoskeleton {ECO:0000269|PubMed:14962739, ECO:0000269|PubMed:15797709}. Mitochondrion {ECO:0000269|PubMed:12506198, ECO:0000269|PubMed:15797709}. Cytoplasm, cytoskeleton, microtubule organizing center, centrosome {ECO:0000269|PubMed:12812986, ECO:0000269|PubMed:18955030}. Cell junction, synapse…	678	AESWTQRSQQLA	AESWTQRSQPLA
1	DISC1	CCDS31055.1	rs373042905	232002314	QLA	PLA	-88.655	-76.685	11.97	Not targeted	Not targeted	PASS	G	SUBCELLULAR LOCATION: Cytoplasm {ECO:0000269|PubMed:12506198, ECO:0000269|PubMed:15797709}. Cytoplasm, cytoskeleton {ECO:0000269|PubMed:14962739, ECO:0000269|PubMed:15797709}. Mitochondrion {ECO:0000269|PubMed:12506198, ECO:0000269|PubMed:15797709}. Cytoplasm, cytoskeleton, microtubule organizing center, centrosome {ECO:0000269|PubMed:12812986, ECO:0000269|PubMed:18955030}. Cell junction, synapse…	678	AESWTQRSQQLA	AESWTQRSQPLA
1	DISC1	CCDS31055.1	rs746572360	232002317	QLA	QPA	-88.655	-96.067	-7.412	Not targeted	Not targeted	PASS	E	SUBCELLULAR LOCATION: Cytoplasm {ECO:0000269|PubMed:12506198, ECO:0000269|PubMed:15797709}. Cytoplasm, cytoskeleton {ECO:0000269|PubMed:14962739, ECO:0000269|PubMed:15797709}. Mitochondrion {ECO:0000269|PubMed:12506198, ECO:0000269|PubMed:15797709}. Cytoplasm, cytoskeleton, microtubule organizing center, centrosome {ECO:0000269|PubMed:12812986, ECO:0000269|PubMed:18955030}. Cell junction, synapse…	678	AESWTQRSQQLA	AESWTQRSQQPA
1	DISC1	CCDS31055.1	rs746572360	232002317	QLA	QPA	-88.655	-96.067	-7.412	Not targeted	Not targeted	PASS	G	SUBCELLULAR LOCATION: Cytoplasm {ECO:0000269|PubMed:12506198, ECO:0000269|PubMed:15797709}. Cytoplasm, cytoskeleton {ECO:0000269|PubMed:14962739, ECO:0000269|PubMed:15797709}. Mitochondrion {ECO:0000269|PubMed:12506198, ECO:0000269|PubMed:15797709}. Cytoplasm, cytoskeleton, microtubule organizing center, centrosome {ECO:0000269|PubMed:12812986, ECO:0000269|PubMed:18955030}. Cell junction, synapse…	678	AESWTQRSQQLA	AESWTQRSQQPA
1	DISC1	CCDS31055.1	rs768184966	232002320	QLA	QLD	-88.655	-88.655	0	Not targeted	Not targeted	PASS	E	SUBCELLULAR LOCATION: Cytoplasm {ECO:0000269|PubMed:12506198, ECO:0000269|PubMed:15797709}. Cytoplasm, cytoskeleton {ECO:0000269|PubMed:14962739, ECO:0000269|PubMed:15797709}. Mitochondrion {ECO:0000269|PubMed:12506198, ECO:0000269|PubMed:15797709}. Cytoplasm, cytoskeleton, microtubule organizing center, centrosome {ECO:0000269|PubMed:12812986, ECO:0000269|PubMed:18955030}. Cell junction, synapse…	678	AESWTQRSQQLA	AESWTQRSQQLD
1	DISC1	CCDS31056.1	rs1463072607	231858337	NSY	SSY	-51.492	-43.987	7.505	Not targeted	Not targeted	PASS	E	SUBCELLULAR LOCATION: Cytoplasm {ECO:0000269|PubMed:12506198, ECO:0000269|PubMed:15797709}. Cytoplasm, cytoskeleton {ECO:0000269|PubMed:14962739, ECO:0000269|PubMed:15797709}. Mitochondrion {ECO:0000269|PubMed:12506198, ECO:0000269|PubMed:15797709}. Cytoplasm, cytoskeleton, microtubule organizing center, centrosome {ECO:0000269|PubMed:12812986, ECO:0000269|PubMed:18955030}. Cell junction, synapse…	369	PWKPRHPEPNSY	PWKPRHPEPSSY
1	DISC1	CCDS31056.1	rs746836136	231858343	NSY	NSC	-51.492	-63.44	-11.948	Not targeted	Not targeted	PASS	E	SUBCELLULAR LOCATION: Cytoplasm {ECO:0000269|PubMed:12506198, ECO:0000269|PubMed:15797709}. Cytoplasm, cytoskeleton {ECO:0000269|PubMed:14962739, ECO:0000269|PubMed:15797709}. Mitochondrion {ECO:0000269|PubMed:12506198, ECO:0000269|PubMed:15797709}. Cytoplasm, cytoskeleton, microtubule organizing center, centrosome {ECO:0000269|PubMed:12812986, ECO:0000269|PubMed:18955030}. Cell junction, synapse…	369	PWKPRHPEPNSY	PWKPRHPEPNSC
1	DISC1	CCDS53482.1	rs910447312	231990767	PLQ	PLR	-55.479	-55.479	0	Not targeted	Not targeted	AC0	E	SUBCELLULAR LOCATION: Cytoplasm {ECO:0000269|PubMed:12506198, ECO:0000269|PubMed:15797709}. Cytoplasm, cytoskeleton {ECO:0000269|PubMed:14962739, ECO:0000269|PubMed:15797709}. Mitochondrion {ECO:0000269|PubMed:12506198, ECO:0000269|PubMed:15797709}. Cytoplasm, cytoskeleton, microtubule organizing center, centrosome {ECO:0000269|PubMed:12812986, ECO:0000269|PubMed:18955030}. Cell junction, synapse…	755	ITDMSHCAWPLQ	ITDMSHCAWPLR
1	DISC1	CCDS53482.1	rs910447312	231990767	PLQ	PLR	-55.479	-55.479	0	Not targeted	Not targeted	PASS	G	SUBCELLULAR LOCATION: Cytoplasm {ECO:0000269|PubMed:12506198, ECO:0000269|PubMed:15797709}. Cytoplasm, cytoskeleton {ECO:0000269|PubMed:14962739, ECO:0000269|PubMed:15797709}. Mitochondrion {ECO:0000269|PubMed:12506198, ECO:0000269|PubMed:15797709}. Cytoplasm, cytoskeleton, microtubule organizing center, centrosome {ECO:0000269|PubMed:12812986, ECO:0000269|PubMed:18955030}. Cell junction, synapse…	755	ITDMSHCAWPLQ	ITDMSHCAWPLR
1	DISC1	CCDS53484.1	rs778998186	231954115	LDH	SDH	-61.537	-43.383	18.154	Not targeted	Not targeted	PASS	E	SUBCELLULAR LOCATION: Cytoplasm {ECO:0000269|PubMed:12506198, ECO:0000269|PubMed:15797709}. Cytoplasm, cytoskeleton {ECO:0000269|PubMed:14962739, ECO:0000269|PubMed:15797709}. Mitochondrion {ECO:0000269|PubMed:12506198, ECO:0000269|PubMed:15797709}. Cytoplasm, cytoskeleton, microtubule organizing center, centrosome {ECO:0000269|PubMed:12812986, ECO:0000269|PubMed:18955030}. Cell junction, synapse…	579	GRLKTSPRRLDH	GRLKTSPRRSDH
1	DISC1	CCDS53484.1	rs200043911	231954117	LDH	LNH	-61.537	-47.089	14.448	Not targeted	Not targeted	PASS	E	SUBCELLULAR LOCATION: Cytoplasm {ECO:0000269|PubMed:12506198, ECO:0000269|PubMed:15797709}. Cytoplasm, cytoskeleton {ECO:0000269|PubMed:14962739, ECO:0000269|PubMed:15797709}. Mitochondrion {ECO:0000269|PubMed:12506198, ECO:0000269|PubMed:15797709}. Cytoplasm, cytoskeleton, microtubule organizing center, centrosome {ECO:0000269|PubMed:12812986, ECO:0000269|PubMed:18955030}. Cell junction, synapse…	579	GRLKTSPRRLDH	GRLKTSPRRLNH
1	DISC1	CCDS59205.1	rs748476505	231954264	YGR	YDR	-91.796	-98.786	-6.99	Not targeted	Not targeted	PASS	E	SUBCELLULAR LOCATION: Cytoplasm {ECO:0000269|PubMed:12506198, ECO:0000269|PubMed:15797709}. Cytoplasm, cytoskeleton {ECO:0000269|PubMed:14962739, ECO:0000269|PubMed:15797709}. Mitochondrion {ECO:0000269|PubMed:12506198, ECO:0000269|PubMed:15797709}. Cytoplasm, cytoskeleton, microtubule organizing center, centrosome {ECO:0000269|PubMed:12812986, ECO:0000269|PubMed:18955030}. Cell junction, synapse…	662	REVEHQETAYGR	REVEHQETAYDR
1	DISC1	CCDS59207.1	rs1158265964	231954086	LDG	RDG	-78.396	-76.082	2.314	Not targeted	Not targeted	PASS	E	SUBCELLULAR LOCATION: Cytoplasm {ECO:0000269|PubMed:12506198, ECO:0000269|PubMed:15797709}. Cytoplasm, cytoskeleton {ECO:0000269|PubMed:14962739, ECO:0000269|PubMed:15797709}. Mitochondrion {ECO:0000269|PubMed:12506198, ECO:0000269|PubMed:15797709}. Cytoplasm, cytoskeleton, microtubule organizing center, centrosome {ECO:0000269|PubMed:12812986, ECO:0000269|PubMed:18955030}. Cell junction, synapse…	201	PETIRRKPFLDG	PETIRRKPFRDG
1	DISC1	CCDS59207.1	rs148111679	231954090	LDG	LEG	-78.396	-79.111	-0.715	Not targeted	Not targeted	PASS	E	SUBCELLULAR LOCATION: Cytoplasm {ECO:0000269|PubMed:12506198, ECO:0000269|PubMed:15797709}. Cytoplasm, cytoskeleton {ECO:0000269|PubMed:14962739, ECO:0000269|PubMed:15797709}. Mitochondrion {ECO:0000269|PubMed:12506198, ECO:0000269|PubMed:15797709}. Cytoplasm, cytoskeleton, microtubule organizing center, centrosome {ECO:0000269|PubMed:12812986, ECO:0000269|PubMed:18955030}. Cell junction, synapse…	201	PETIRRKPFLDG	PETIRRKPFLEG
1	DISC1	CCDS59207.1	rs117884450	231954091	LDG	LDS	-78.396	-78.396	0	Not targeted	Not targeted	PASS	E	SUBCELLULAR LOCATION: Cytoplasm {ECO:0000269|PubMed:12506198, ECO:0000269|PubMed:15797709}. Cytoplasm, cytoskeleton {ECO:0000269|PubMed:14962739, ECO:0000269|PubMed:15797709}. Mitochondrion {ECO:0000269|PubMed:12506198, ECO:0000269|PubMed:15797709}. Cytoplasm, cytoskeleton, microtubule organizing center, centrosome {ECO:0000269|PubMed:12812986, ECO:0000269|PubMed:18955030}. Cell junction, synapse…	201	PETIRRKPFLDG	PETIRRKPFLDS
1	DISC1	CCDS59207.1	rs117884450	231954091	LDG	LDS	-78.396	-78.396	0	Not targeted	Not targeted	PASS	G	SUBCELLULAR LOCATION: Cytoplasm {ECO:0000269|PubMed:12506198, ECO:0000269|PubMed:15797709}. Cytoplasm, cytoskeleton {ECO:0000269|PubMed:14962739, ECO:0000269|PubMed:15797709}. Mitochondrion {ECO:0000269|PubMed:12506198, ECO:0000269|PubMed:15797709}. Cytoplasm, cytoskeleton, microtubule organizing center, centrosome {ECO:0000269|PubMed:12812986, ECO:0000269|PubMed:18955030}. Cell junction, synapse…	201	PETIRRKPFLDG	PETIRRKPFLDS
1	DISP1	CCDS1536.1	rs751806386	223179303	KTL	ETL	-18.095	-31.46	-13.365	Not targeted	Not targeted	PASS	E	SUBCELLULAR LOCATION: Membrane {ECO:0000305}; Multi-pass membrane protein {ECO:0000305}.	1524	ELSGESLLIKTL	ELSGESLLIETL
1	DMAP1	CCDS509.1	rs761211394	44686286	KKP	KKL	-27.117	-0.191	26.926	Not targeted	Twilight zone	PASS	E	SUBCELLULAR LOCATION: Nucleus. Cytoplasm. Note=Targeted to replication foci throughout S phase by DNMT1.	467	SSSSSVKKAKKP	SSSSSVKKAKKL
1	DMBX1	CCDS536.1	rs1194494771	46978158	LPN	LSN	-95.151	-80.883	14.268	Not targeted	Not targeted	PASS	E	SUBCELLULAR LOCATION: Nucleus {ECO:0000250|UniProtKB:O35137, ECO:0000255|PROSITE-ProRule:PRU00108, ECO:0000255|PROSITE-ProRule:PRU00138}.	377	HAASLGLDTLPN	HAASLGLDTLSN
1	DMBX1	CCDS536.1	rs754209885	46978161	LPN	LPH	-95.151	-95.151	0	Not targeted	Not targeted	PASS	E	SUBCELLULAR LOCATION: Nucleus {ECO:0000250|UniProtKB:O35137, ECO:0000255|PROSITE-ProRule:PRU00108, ECO:0000255|PROSITE-ProRule:PRU00138}.	377	HAASLGLDTLPN	HAASLGLDTLPH
1	DMRTA2	CCDS44141.1	rs1004487148	50884347	EKQ	GKQ	-39.472	-28.017	11.455	Not targeted	Not targeted	AC0;RF	E	SUBCELLULAR LOCATION: Nucleus {ECO:0000255|PROSITE-ProRule:PRU00070}.	542	YGPMVNGAPEKQ	YGPMVNGAPGKQ
1	DMRTA2	CCDS44141.1	.	50884348	EKQ	QKQ	-39.472	-39.557	-0.085	Not targeted	Not targeted	AC0	E	SUBCELLULAR LOCATION: Nucleus {ECO:0000255|PROSITE-ProRule:PRU00070}.	542	YGPMVNGAPEKQ	YGPMVNGAPQKQ
1	DMRTB1	CCDS581.1	rs201751493	53932330	QSD	QSN	-93.352	-93.352	0	Not targeted	Not targeted	PASS	E	SUBCELLULAR LOCATION: Nucleus {ECO:0000255|PROSITE-ProRule:PRU00070}.	342	EPSQPSSQEQSD	EPSQPSSQEQSN
1	DMRTB1	CCDS581.1	rs201751493	53932330	QSD	QSH	-93.352	-93.352	0	Not targeted	Not targeted	PASS	E	SUBCELLULAR LOCATION: Nucleus {ECO:0000255|PROSITE-ProRule:PRU00070}.	342	EPSQPSSQEQSD	EPSQPSSQEQSH
1	DMRTB1	CCDS581.1	rs201751493	53932330	QSD	QSN	-93.352	-93.352	0	Not targeted	Not targeted	PASS	G	SUBCELLULAR LOCATION: Nucleus {ECO:0000255|PROSITE-ProRule:PRU00070}.	342	EPSQPSSQEQSD	EPSQPSSQEQSN
1	DNAH14	CCDS41472.1	rs1464393196	225155410	VYI	VCI	-111.947	-118.14	-6.193	Not targeted	Not targeted	PASS	E	SUBCELLULAR LOCATION: Cytoplasm, cytoskeleton, cilium axoneme {ECO:0000305}.	228	KRYLVICGAVYI	KRYLVICGAVCI
1	DNAH14	CCDS41472.1	rs1407499455	225155412	VYI	VYV	-111.947	-114.118	-2.171	Not targeted	Not targeted	PASS	E	SUBCELLULAR LOCATION: Cytoplasm, cytoskeleton, cilium axoneme {ECO:0000305}.	228	KRYLVICGAVYI	KRYLVICGAVYV
1	DNAH14	CCDS41472.1	rs1414503743	225155414	VYI	VYM	-111.947	-88.869	23.078	Not targeted	Not targeted	PASS	E	SUBCELLULAR LOCATION: Cytoplasm, cytoskeleton, cilium axoneme {ECO:0000305}.	228	KRYLVICGAVYI	KRYLVICGAVYM
1	DNAH14	CCDS44322.1	rs1173981333	225211567	LIR	LIK	-100.466	-100.466	0	Not targeted	Not targeted	PASS	G	SUBCELLULAR LOCATION: Cytoplasm, cytoskeleton, cilium axoneme {ECO:0000305}.	453	FSVEKKNENLIR	FSVEKKNENLIK
1	DNAJB4	CCDS684.1	rs1226826719	78481927	PAS	PAL	-77.073	-23.147	53.926	Not targeted	Not targeted	PASS	E	SUBCELLULAR LOCATION: Cytoplasm {ECO:0000269|PubMed:18837411}. Cell membrane {ECO:0000269|PubMed:16542645}. Note=Cytoplasmic according to PubMed:18837411 and membrane-associated according to PubMed:16542645.	337	SKEVLRKHLPAS	SKEVLRKHLPAL
1	DNAJC11	CCDS87.1	rs756082894	6695739	TDG	TDE	-76.271	-76.271	0	Not targeted	Not targeted	PASS	E	SUBCELLULAR LOCATION: Mitochondrion {ECO:0000269|PubMed:25997101}. Note=Isoforms show differential submitochondrial localization. A 57 kDa form (potentially isoform 3) shows either mitochondrial matrix or innermembrane (IM) localization, possibly anchored to the IM facing the matrix. A 35 kDa form behaved either as an inner membrane space (IMS) or an IM protein exposed to the IMS. {ECO:0000269|Pu…	559	IPKQSHRIDTDG	IPKQSHRIDTDE
1	DNAJC11	CCDS87.1	rs1407048839	6695742	TDG	TGG	-76.271	-76.3	-0.029	Not targeted	Not targeted	PASS	E	SUBCELLULAR LOCATION: Mitochondrion {ECO:0000269|PubMed:25997101}. Note=Isoforms show differential submitochondrial localization. A 57 kDa form (potentially isoform 3) shows either mitochondrial matrix or innermembrane (IM) localization, possibly anchored to the IM facing the matrix. A 35 kDa form behaved either as an inner membrane space (IMS) or an IM protein exposed to the IMS. {ECO:0000269|Pu…	559	IPKQSHRIDTDG	IPKQSHRIDTGG
1	DNAJC6	CCDS30739.1	rs761765999	65878701	PLY	PSY	-40.314	-32.048	8.266	Not targeted	Not targeted	PASS	E		913	SEFENQGQKPLY	SEFENQGQKPSY
1	DNAJC6	CCDS30739.1	rs937085432	65878702	PLY	PFY	-40.314	-48.667	-8.353	Not targeted	Not targeted	PASS	G		913	SEFENQGQKPLY	SEFENQGQKPFY
1	DNAJC6	CCDS30739.1	rs771934240	65878704	PLY	PLC	-40.314	-52.261	-11.947	Not targeted	Not targeted	PASS	E		913	SEFENQGQKPLY	SEFENQGQKPLC
1	DNAJC6	CCDS58004.1	rs761765999	65878701	PLY	PSY	-40.314	-32.048	8.266	Not targeted	Not targeted	PASS	E		970	SEFENQGQKPLY	SEFENQGQKPSY
1	DNAJC6	CCDS58004.1	rs937085432	65878702	PLY	PFY	-40.314	-48.667	-8.353	Not targeted	Not targeted	PASS	G		970	SEFENQGQKPLY	SEFENQGQKPFY
1	DNAJC6	CCDS58004.1	rs771934240	65878704	PLY	PLC	-40.314	-52.261	-11.947	Not targeted	Not targeted	PASS	E		970	SEFENQGQKPLY	SEFENQGQKPLC
1	DNAJC6	CCDS58005.1	rs761765999	65878701	PLY	PSY	-40.314	-32.048	8.266	Not targeted	Not targeted	PASS	E		900	SEFENQGQKPLY	SEFENQGQKPSY
1	DNAJC6	CCDS58005.1	rs937085432	65878702	PLY	PFY	-40.314	-48.667	-8.353	Not targeted	Not targeted	PASS	G		900	SEFENQGQKPLY	SEFENQGQKPFY
1	DNAJC6	CCDS58005.1	rs771934240	65878704	PLY	PLC	-40.314	-52.261	-11.947	Not targeted	Not targeted	PASS	E		900	SEFENQGQKPLY	SEFENQGQKPLC
1	DNASE2B	CCDS694.1	rs751936110	84880544	SCK	SYK	-119.876	-110.422	9.454	Not targeted	Not targeted	PASS	E	SUBCELLULAR LOCATION: Lysosome {ECO:0000305}.	153	FQGLVLYYESCK	FQGLVLYYESYK
1	DNASE2B	CCDS44167.1	rs751936110	84880544	SCK	SYK	-119.876	-110.422	9.454	Not targeted	Not targeted	PASS	E	SUBCELLULAR LOCATION: Lysosome {ECO:0000305}.	361	FQGLVLYYESCK	FQGLVLYYESYK
1	DNM3	CCDS44276.1	rs1421429335	172376977	LLD	LLV	-87.023	-75.769	11.254	Not targeted	Not targeted	PASS	E	SUBCELLULAR LOCATION: Cytoplasm {ECO:0000305}. Cytoplasm, cytoskeleton {ECO:0000305}. Note=Microtubule-associated. {ECO:0000305}.	859	TIIRPLESSLLD	TIIRPLESSLLV
1	DNM3	CCDS44276.1	rs750202983	172376978	LLD	LLE	-87.023	-87.023	0	Not targeted	Not targeted	PASS	E	SUBCELLULAR LOCATION: Cytoplasm {ECO:0000305}. Cytoplasm, cytoskeleton {ECO:0000305}. Note=Microtubule-associated. {ECO:0000305}.	859	TIIRPLESSLLD	TIIRPLESSLLE
1	DNM3	CCDS53431.1	rs1421429335	172376977	LLD	LLV	-87.023	-75.769	11.254	Not targeted	Not targeted	PASS	E	SUBCELLULAR LOCATION: Cytoplasm {ECO:0000305}. Cytoplasm, cytoskeleton {ECO:0000305}. Note=Microtubule-associated. {ECO:0000305}.	863	TIIRPLESSLLD	TIIRPLESSLLV
1	DNM3	CCDS53431.1	rs750202983	172376978	LLD	LLE	-87.023	-87.023	0	Not targeted	Not targeted	PASS	E	SUBCELLULAR LOCATION: Cytoplasm {ECO:0000305}. Cytoplasm, cytoskeleton {ECO:0000305}. Note=Microtubule-associated. {ECO:0000305}.	863	TIIRPLESSLLD	TIIRPLESSLLE
1	DNTTIP2	CCDS44174.1	rs758263321	94335412	FRN	FRH	-32.524	-32.524	0	Not targeted	Not targeted	PASS	E	SUBCELLULAR LOCATION: Nucleus {ECO:0000269|PubMed:12786946, ECO:0000269|PubMed:15047147}.	756	GKKFRKKKKFRN	GKKFRKKKKFRH
1	DNTTIP2	CCDS44174.1	rs571953932	94335414	FRN	FLN	-32.524	-57.234	-24.71	Not targeted	Not targeted	PASS	E	SUBCELLULAR LOCATION: Nucleus {ECO:0000269|PubMed:12786946, ECO:0000269|PubMed:15047147}.	756	GKKFRKKKKFRN	GKKFRKKKKFLN
1	DNTTIP2	CCDS44174.1	rs571953932	94335414	FRN	FHN	-32.524	-45.403	-12.879	Not targeted	Not targeted	PASS	E	SUBCELLULAR LOCATION: Nucleus {ECO:0000269|PubMed:12786946, ECO:0000269|PubMed:15047147}.	756	GKKFRKKKKFRN	GKKFRKKKKFHN
1	DNTTIP2	CCDS44174.1	rs1246692499	94335415	FRN	FCN	-32.524	-63.046	-30.522	Not targeted	Not targeted	PASS	E	SUBCELLULAR LOCATION: Nucleus {ECO:0000269|PubMed:12786946, ECO:0000269|PubMed:15047147}.	756	GKKFRKKKKFRN	GKKFRKKKKFCN
1	DOCK7	CCDS30734.1	rs145548218	62921096	MDL	VDL	-32.173	-32.029	0.144	Not targeted	Not targeted	PASS	E	SUBCELLULAR LOCATION: Cell projection, axon {ECO:0000269|PubMed:16982419}. Note=Enriched in the developing axons of hippocampal neurons.	2109	SFSRMSLRKMDL	SFSRMSLRKVDL
1	DOCK7	CCDS30734.1	rs145548218	62921096	MDL	VDL	-32.173	-32.029	0.144	Not targeted	Not targeted	PASS	G	SUBCELLULAR LOCATION: Cell projection, axon {ECO:0000269|PubMed:16982419}. Note=Enriched in the developing axons of hippocampal neurons.	2109	SFSRMSLRKMDL	SFSRMSLRKVDL
1	DOCK7	CCDS60156.1	rs145548218	62921096	MDL	VDL	-32.173	-32.029	0.144	Not targeted	Not targeted	PASS	E	SUBCELLULAR LOCATION: Cell projection, axon {ECO:0000269|PubMed:16982419}. Note=Enriched in the developing axons of hippocampal neurons.	2129	SFSRMSLRKMDL	SFSRMSLRKVDL
1	DOCK7	CCDS60156.1	rs145548218	62921096	MDL	VDL	-32.173	-32.029	0.144	Not targeted	Not targeted	PASS	G	SUBCELLULAR LOCATION: Cell projection, axon {ECO:0000269|PubMed:16982419}. Note=Enriched in the developing axons of hippocampal neurons.	2129	SFSRMSLRKMDL	SFSRMSLRKVDL
1	DPH2	CCDS504.1	rs767903680	44438206	GSG	GSS	-108.969	-108.969	0	Not targeted	Not targeted	PASS	E		489	GIAIAYEDEGSG	GIAIAYEDEGSS
1	DPH2	CCDS504.1	rs749980329	44438207	GSG	GSA	-108.969	-108.969	0	Not targeted	Not targeted	PASS	E		489	GIAIAYEDEGSG	GIAIAYEDEGSA
1	DPH2	CCDS41314.1	rs767903680	44438206	GSG	GSS	-108.969	-108.969	0	Not targeted	Not targeted	PASS	E		261	GIAIAYEDEGSG	GIAIAYEDEGSS
[truncated: 57,802 more rows]

## Sheet: Exomes
chr	gene	ccds_id	rsID	coordinates	last_3aa	mt_3aa	Score_WT	Score_MT	score_diff	Prediction_classification_WT	Prediction_classification_MT	FILTER	source	Subcellular_location_[CC]	prot_length	last12aa	last12aa_MT
[truncated: 46,905 more rows]

[truncated: 1 more sheets: Genomes]
