# Supplementary material for: Rare Human Missense Variants can affect the Function of Disease-Relevant Proteins by Loss and Gain of Peroxisomal Targeting Motifs
Source: Int J Mol Sci. 2019 Sep 17;20(18):4609. doi: 10.3390/ijms20184609 (PMC6770196; doi:10.3390/ijms20184609)
Supplement: Supplementary file 1 [file ijms-20-04609-s001.zip › Supplementary Materials/Table S4.xlsx]

## Sheet: Oligonucleotides
Oligo number	Sequence	orientation	target plasmid
Oli_2669	GATCTAAaacttcagatgattcttaaagactacgccaagctctgaA	fw	EGFP-PTS1_HSD17B4
Oli_2670	AGCTTtcagagcttggcgtagtctttaagaatcatctgaagttTTA	rev	EGFP-PTS1_HSD17B4
Oli_2671	GATCTAAaacttcagatgattcttaaagactacgccGagctctgaA	fw	EGFP-PTS1_HSD17B4-AEL
Oli_2672	AGCTTtcagagctCggcgtagtctttaagaatcatctgaagttTTA	rev	EGFP-PTS1_HSD17B4-AEL
Oli_2673	GATCTAAaacttcagatgattcttaaagactacCccaagctctgaA	fw	EGFP-PTS1_HSD17B4-PKL
Oli_2674	AGCTTtcagagcttggGgtagtctttaagaatcatctgaagttTTA	rev	EGFP-PTS1_HSD17B4-PKL
Oli_2675	GATCTAGaaaagaaattgtccagaatgccaccatcccacctctgaA	fw	EGFP-PTS1_DAO
Oli_2676	AGCTTtcagaggtgggatggtggcattctggacaatttcttttCTA	rev	EGFP-PTS1_DAO
Oli_2677	GATCTAGaaaagaaattgtccagaatgccaccatTccacctctgaA	fw	EGFP-PTS1_DAO-FHL
Oli_2678	AGCTTtcagaggtggAatggtggcattctggacaatttcttttCTA	rev	EGFP-PTS1_DAO-FHL
Oli_2679	GATCTAataagaccacttttacaaagttggagatccaagctatgaA	fw	EGFP-PTS1_ACOX2
Oli_2680	AGCTTtcatagcttggatctccaactttgtaaaagtggtcttatTA	rev	EGFP-PTS1_ACOX2
Oli_2681	GATCTAataagaccacttttacaaagttggagatccaCgctatgaA	fw	EGFP-PTS1_ACOX2-STL
Oli_2682	AGCTTtcatagcGtggatctccaactttgtaaaagtggtcttatTA	rev	EGFP-PTS1_ACOX2-STL
Oli_2540	GATCTATggcaaagcttggcaggctcccctagcagtaaattgtgaA	fw	EGFP-PTS1_EHHADH
Oli_2541	AGCTTtcacaatttactgctaggggagcctgccaagctttgccATA	rev	EGFP-PTS1_EHHADH
Oli_2683	GATCTATggcaaagcttggcaggctcccctagcGgtaaattgtgaA	fw	EGFP-PTS1_EHHADH- GKL
Oli_2684	AGCTTtcacaatttacCgctaggggagcctgccaagctttgccATA	rev	EGFP-PTS1_EHHADH- GKL
Oli_2685	GATCTATggcaaagcttggcaggctcccctagcaAtaaattgtgaA	fw	EGFP-PTS1_EHHADH- NKL
Oli_2686	AGCTTtcacaatttaTtgctaggggagcctgccaagctttgccATA	rev	EGFP-PTS1_EHHADH- NKL
Oli_2725	GATCTACggaaggctaccttaaaatccagaaaatccaatcTttaaA	fw	EGFP-PTS1_PPP4R4-SNL
Oli_2726	AGCTTttaaAgattggattttctggattttaaggtagccttccGTA	rev	EGFP-PTS1_PPP4R4-SNL
Oli_2727	GATCTAgaccctgcccccagcctcctgggccctgccaAgctctgaA	fw	EGFP-PTS1_RFLNA_AKL
Oli_2728	AGCTTtcagagcTtggcagggcccaggaggctgggggcagggtcTA	rev	EGFP-PTS1_RFLNA_AKL
Oli_2729	GATCTAggggagctgttcccaagcccggaccccagcAggctctgaA	fw	EGFP-PTS1_ARHGAP1_SRL
Oli_2730	AGCTTtcagagccTgctggggtccgggcttgggaacagctccccTA	rev	EGFP-PTS1_ARHGAP1_SRL
Oli_2731	GATCTAgctaactggataaaacgaaggccccaaaGcaaactctagA	fw	EGFP-PTS1_HPGDS_SKL
Oli_2732	AGCTTctagagtttgCtttggggccttcgttttatccagttagcTA	rev	EGFP-PTS1_HPGDS_SKL
Oli_2733	GATCTAtacacccagatgaacgctgagcttaactGcaaggtgtagA	fw	EGFP-PTS1_GLTP_CKV
Oli_2734	AGCTTctacaccttgCagttaagctcagcgttcatctgggtgtaTA	rev	EGFP-PTS1_GLTP_CKV
Oli_2757	GATCTACggaaggctaccttaaaatccagaaaatccaatccttaaA	fw	EGFP-PTS1_PPP4R4
Oli_2758	AGCTTttaaggattggattttctggattttaaggtagccttccGTA	rev	EGFP-PTS1_PPP4R4
Oli_2759	GATCTAGaccctgcccccagcctcctgggccctgccacgctctgaA	fw	EGFP-PTS1_RFLNA
Oli_2760	AGCTTtcagagcgtggcagggcccaggaggctgggggcagggtCTA	rev	EGFP-PTS1_RFLNA
Oli_2761	GATCTAGgggagctgttcccaagcccggaccccagcgggctctgaA	fw	EGFP-PTS1_ARHGAP1
Oli_2762	AGCTTtcagagcccgctggggtccgggcttgggaacagctcccCTA	rev	EGFP-PTS1_ARHGAP1
Oli_2763	GATCTAGctaactggataaaacgaaggccccaaaccaaactctagA	fw	EGFP-PTS1_HPGDS
Oli_2764	AGCTTctagagtttggtttggggccttcgttttatccagttagCTA	rev	EGFP-PTS1_HPGDS
Oli_2765	GATCTATacacccagatgaacgctgagcttaactacaaggtgtagA	fw	EGFP-PTS1_GLTP
Oli_2766	AGCTTctacaccttgtagttaagctcagcgttcatctgggtgtATA	rev	EGFP-PTS1_GLTP

## Sheet: Plasmids
Plasmid number		Peptide sequence
#2351	EGFP-PTS1_HSD17B4	D-L-K-L-Q-M-I-L-K-D-Y-A-K-L
#2352	EGFP-PTS1_HSD17B4 K760E	D-L-K-L-Q-M-I-L-K-D-Y-A-E-L
#2353	EGFP-PTS1_HSD17B4 A759P	D-L-K-L-Q-M-I-L-K-D-Y-P-K-L
#2354	EGFP-PTS1_DAO	D-L-E-K-K-L-S-R-M-P-P-S-H-L
#2355	EGFP-PTS1_DAO S345F	D-L-E-K-K-L-S-R-M-P-P-F-H-L
#2356	EGFP-PTS1_ACOX2	D-L-I-R-P-L-L-Q-S-W-R-S-K-L
#2357	EGFP-PTS1_ACOX2 K680T	D-L-I-R-P-L-L-Q-S-W-R-S-T-L
#2261	EGFP-PTS1_EHHDADH	D-L-W-Q-S-L-A-G-S-P-S-G-K-L
#2358	EGFP-PTS1_EHHDADH S721G	D-L-W-Q-S-L-A-L-V-P-S-S-K-L
#2360	EGFP-PTS1_EHHDADH S721N	D-L-W-Q-S-L-A-G-S-P-S-N-K-L
#2376	EGFP-PTS1_PPP4R4	D-L-R-K-A-T-L-K-S-R-K-S-N-P
#2371	EGFP-PTS1_PPP4R4_P873L	D-L-R-K-A-T-L-K-S-R-K-S-N-L
#2377	EGFP-PTS1_RFLNA	D-L-D-P-A-P-S-L-L-G-P-A-T-L
#2372	EGFP-PTS1_RFLNA_T134K	D-L-D-P-A-P-S-L-L-G-P-A-K-L
#2378	EGFP-PTS1_ARHGAP1	D-L-G-E-L-F-P-S-P-D-P-S-G-L
#2373	EGFP-PTS1_ARHGAP1_G438R	D-L-G-E-L-F-P-S-P-D-P-S-R-L
#2379	EGFP-PTS1_HPGDS	D-L-A-N-W-I-K-R-R-P-Q-T-K-L
#2374	EGFP-PTS1_HPGDS_T197S	D-L-A-N-W-I-K-R-R-P-Q-S-K-L
#2380	EGFP-PTS1_GLTP	D-L-Y-T-Q-M-N-A-E-L-N-Y-K-V
#2375	EGFP-PTS1_GLTP_Y207C	D-L-Y-T-Q-M-N-A-E-L-N-C-K-V
